# Supplementary material for: Population-based genome-wide association study of plasma complex lipid species
Source: Nat Commun. 2026 May 2;17:3984. doi: 10.1038/s41467-026-72542-1 (PMC13135507; doi:10.1038/s41467-026-72542-1)
Supplement: Supplementary file 3 — Supplementary Data 1–25 [file 41467_2026_72542_MOESM3_ESM.xlsx]

## Sheet: Supplementary Data 1
																																								Footnotes aGenomic Locus of Lipid species in Model 1 based on Residuals adjusted for age,sex and top 10 principal components obtained in Model 1, which were subsequently normalized using a rank-based inverse normal transformation bSummary statistics of the Discovery GWAS - Rhineland study for Model 1: Rsq - Imputation score for independent SNPs > 0.3; Genotyped - Genotyped or imputed SNPs; Risk a…
KNOWN		* indicates genomic loci are novel
NOVEL
Genomic Locusa			Summary statistics - Rhineland Studyb																			Summary statistics - Ottensmann et alc							Summary statistics - EPIC Potsdamd					Summary statistics - Cadby et ale
GenomicLocus	Start_risk_locus	End_risk_locus	chr	pos	rsID	Rsq	Genotyped	Risk_allele	N	MAC	AF	Associated_lipid	Effect_size	SE	Associated_p_val	lead_snp	Lead_snp_p_val	nGWASSNPs	nSNPs	Nearby Gene	Lipid_cat	effect_allele	other_allele	beta	standard_error	effect_allele_frequency	n	P_Finngen	effect_allele	other_allele	beta	se	p.value	effect_allele	other_allele	beta	standard_error	p_value
1	40276520	40427975	1	40287932	rs61779808	0.999	Imputed	A	6095	2400	0.196883	LPC(FA16:0)	0.142955	0.0224449	1.90092e-10	rs77320796	4.73274e-14	49	58	MFSD2A	LPCs	A	T	0.103515	0.0241424	0.141084	7174	1.82775e-05	A	T	0.149153	0.0480923	0.00197236	-	-	-	-	-
	40276520	40427975	1	40395195	rs77320796	0.999	Imputed	G	6095	2921	0.239623	LPC(FA16:0)	0.156972	0.0208211	4.73274e-14	rs77320796	4.73274e-14	56	70		LPCs	G	A	0.131893	0.0195537	0.240929	7174	1.64551e-11	G	A	0.171368	0.0431737	7.64918e-05	-	-	-	-	-
2	62900811	63182135	1	63095711	rs7520810	1	Imputed	T	6090	3989	0.327504	PI(18:0/20:4)	-0.136501	0.0192333	1.27388e-12	rs7520810	1.27388e-12	232	298	DOCK7	PIs	T	C	-0.192461	0.0187071	0.262213	7174	1.19798e-24	T	C	-0.105409	0.0432855	0.0150329	T	C	-0.21	0.02	1.9e-27
3*	152266747	152310870	1	152282684	rs151103850	1	Genotyped	A	5033	171	0.0169879	PI(18:1/20:4)	-0.676759	0.0764193	8.30538e-19	rs151103850	1.76143e-29	1	3	FLG	PIs	A	G	0.039669	0.0399498	0.0556866	5882	0.320753	A	G	0.0238033	0.107647	0.825035	-	-	-	-	-
	152266747	152310870	1	152282684	rs151103850	1	Genotyped	A	5938	248	0.0208825	PI(18:1/18:1)	-0.631045	0.0637971	4.53389e-23	rs151103850	1.76143e-29	1	3		PIs	A	G	0.0599078	0.0365186	0.0556866	7164	0.100935	A	G	0.105822	0.108339	0.328884	-	-	-	-	-
	152266747	152310870	1	152282684	rs151103850	1	Genotyped	A	5182	179	0.0172713	PI(16:0/20:4)	-0.690766	0.0743577	1.54608e-20	rs151103850	1.76143e-29	1	3		PIs	A	G	-0.000189973	0.0418542	0.0556866	5519	0.996344	A	G	-0.0209841	0.109467	0.848015	-	-	-	-	-
	152266747	152310870	1	152282684	rs151103850	1	Genotyped	A	6011	254	0.0211279	PI(18:0/20:3)	-0.591992	0.0630791	6.29557e-21	rs151103850	1.76143e-29	1	3		PIs	A	G	0.0238212	0.0377483	0.0556866	6784	0.528012	A	G	0.074488	0.106824	0.485755	-	-	-	-	-
	152266747	152310870	1	152282684	rs151103850	1	Genotyped	A	5934	245	0.0206437	PI(18:0/18:1)	-0.710432	0.0641581	1.69371e-28	rs151103850	1.76143e-29	1	3		PIs	A	G	0.0399674	0.0365449	0.0556866	7162	0.274126	A	G	0.0749577	0.110242	0.496677	A	G	-0.068	0.048	0.16
	152266747	152310870	1	152282684	rs151103850	1	Genotyped	A	5152	184	0.0178571	PI(18:1/18:2)	-0.681602	0.0734268	1.65223e-20	rs151103850	1.76143e-29	1	3		PIs	A	G	0.0351106	0.0382507	0.0556866	6489	0.358674	A	G	0.142387	0.109362	0.19318	A	G	-0.091	0.048	0.057
	152266747	152310870	1	152282684	rs151103850	1	Genotyped	A	6019	255	0.0211829	PI(18:0/18:2)	-0.709848	0.0629628	1.76143e-29	rs151103850	1.76143e-29	1	3		PIs	A	G	0.0865793	0.0364267	0.0556866	7170	0.0174855	A	G	0.0728831	0.108944	0.50363	-	-	-	-	-
	152266747	152310870	1	152282684	rs151103850	1	Genotyped	A	4202	108	0.012851	PI(18:0/16:1)	-0.689526	0.0948056	3.51392e-13	rs151103850	1.76143e-29	1	3		PIs	-	-	-	-	-	-	-	A	G	-0.119433	0.11103	0.282289	-	-	-	-	-
	152266747	152310870	1	152282684	rs151103850	1	Genotyped	A	5674	235	0.0207085	LPC(FA18:3)	0.44972	0.0657497	7.92486e-12	rs151103850	1.76143e-29	1	3		LPCs	-	-	-	-	-	-	-	A	G	0.171665	0.108305	0.113234	-	-	-	-	-
	152266747	152310870	1	152282684	rs151103850	1	Genotyped	A	4737	207	0.0218493	MAG(FA17:0)	0.500877	0.0700123	8.41966e-13	rs151103850	1.76143e-29	1	3		MAG	-	-	-	-	-	-	-	A	G	0.112614	0.112663	0.317728	-	-	-	-	-
	152266747	152310870	1	152282684	rs151103850	1	Genotyped	A	4736	214	0.0225929	PE(18:0/18:3)	0.479639	0.0689427	3.47439e-12	rs151103850	1.76143e-29	1	3		PEs	-	-	-	-	-	-	-	A	G	0.0959514	0.109137	0.379484	-	-	-	-	-
	152266747	152310870	1	152282684	rs151103850	1	Genotyped	A	4635	159	0.0171521	LPE(FA17:0)	0.549412	0.0791584	3.90217e-12	rs151103850	1.76143e-29	1	3		LPEs	-	-	-	-	-	-	-	A	G	-	-	-	-	-	-	-	-
	152266747	152310870	1	152282684	rs151103850	1	Genotyped	A	4072	104	0.0127701	PI(16:0/16:0)	-0.725078	0.0983526	1.67836e-13	rs151103850	1.76143e-29	1	3		PIs	-	-	-	-	-	-	-	A	G	-0.131759	0.111394	0.237121	A	G	0.045	0.047	0.34
	152266747	152310870	1	152282684	rs151103850	1	Genotyped	A	5141	172	0.0167283	PI(16:0/18:2)	-0.705364	0.0761853	2.07225e-20	rs151103850	1.76143e-29	1	3		PIs	A	G	0.0638088	0.0370147	0.0556866	6998	0.0847649	A	G	0.00829604	0.110137	0.939969	-	-	-	-	-
	152266747	152310870	1	152282684	rs151103850	1	Genotyped	A	5276	182	0.0172479	PI(16:0/18:1)	-0.670387	0.0741724	1.5923e-19	rs151103850	1.76143e-29	1	3		PIs	A	G	-0.0158816	0.0364937	0.0556866	7157	0.663426	A	G	-0.0981875	0.109329	0.369323	-	-	-	-	-
	152266747	152310870	1	152282684	rs151103850	1	Genotyped	A	5886	244	0.0207271	TAG53:6(FA18:2)	-0.472303	0.0642905	2.03635e-13	rs151103850	1.76143e-29	1	3		TGs	-	-	-	-	-	-	-	A	G	0.0174401	0.111193	0.875394	-	-	-	-	-
	152266747	152310870	1	152282684	rs151103850	1	Genotyped	A	5601	229	0.0204428	LPC(FA20:5)	0.540121	0.0665646	4.88892e-16	rs151103850	1.76143e-29	1	3		LPCs	-	-	-	-	-	-	-	A	G	0.233554	0.107934	0.0306768	-	-	-	-	-
	152266747	152310870	1	152282684	rs151103850	1	Genotyped	A	4743	216	0.0227704	PEO(18:0/20:3)	0.569311	0.0686445	1.09843e-16	rs151103850	1.76143e-29	1	3		PE_Os	-	-	-	-	-	-	-	A	G	-0.106295	0.112206	0.343674	-	-	-	-	-
	152266747	152310870	1	152282684	rs151103850	1	Genotyped	A	6079	262	0.0215496	MAG(FA18:3)	0.420883	0.0621655	1.28442e-11	rs151103850	1.76143e-29	1	3		MAG	-	-	-	-	-	-	-	A	G	-	-	-	-	-	-	-	-
	152266747	152310870	1	152282684	rs151103850	1	Genotyped	A	5834	246	0.0210833	LCER(FA20:1)	0.4275	0.0640603	2.49921e-11	rs151103850	1.76143e-29	1	3		LCeRs	-	-	-	-	-	-	-	A	G	-	-	-	-	-	-	-	-
	152266747	152310870	1	152282684	rs151103850	1	Genotyped	A	4878	196	0.0200902	MAG(FA20:0)	0.456584	0.0717633	1.98661e-10	rs151103850	1.76143e-29	1	3		MAG	-	-	-	-	-	-	-	A	G	-	-	-	-	-	-	-	-
4*	216151789	216151789	1	216151789	rs634691	1	Genotyped	A	5601	9960	0.889127	LPC(FA20:5)	0.206985	0.0297369	3.38999e-12	rs634691	8.56791e-13	1	1	USH2A	LPCs	-	-	-	-	-	-	-	A	C	-0.0189663	0.0779904	0.807903	-	-	-	-	-
	216151789	216151789	1	216151789	rs634691	1	Genotyped	A	5674	10094	0.889496	LPC(FA18:3)	0.211158	0.0295254	8.56791e-13	rs634691	8.56791e-13	1	1		LPCs	-	-	-	-	-	-	-	A	C	-0.112737	0.0781184	0.149247	-	-	-	-	-
5*	8163873	8207270	2	8190415	rs76048162	1	Genotyped	G	6011	249	0.020712	PI(18:0/20:3)	0.430789	0.0647203	2.81039e-11	rs76048162	2.08047e-16	1	21		PIs	G	A	-0.00636637	0.0914878	0.00994431	6784	0.944524	-	-	-	-	-	-	-	-	-	-
	8163873	8207270	2	8190415	rs76048162	1	Genotyped	G	5276	241	0.0228393	PI(16:0/18:1)	0.440815	0.0659309	2.29356e-11	rs76048162	2.08047e-16	1	21		PIs	G	A	0.136202	0.0890705	0.00994431	7157	0.126265	-	-	-	-	-	-	-	-	-	-
	8163873	8207270	2	8190415	rs76048162	1	Genotyped	G	4743	201	0.0211891	PEO(18:0/20:3)	-0.479496	0.0720684	2.86514e-11	rs76048162	2.08047e-16	1	21		PE_Os	-	-	-	-	-	-	-	-	-	-	-	-	-	-	-	-	-
	8163873	8207270	2	8190415	rs76048162	1	Genotyped	G	5938	249	0.0209667	PI(18:1/18:1)	0.466479	0.0647371	5.77381e-13	rs76048162	2.08047e-16	1	21		PIs	G	A	0.0614254	0.089056	0.00994431	7164	0.490366	-	-	-	-	-	-	-	-	-	-
	8163873	8207270	2	8190415	rs76048162	1	Genotyped	G	5934	246	0.020728	PI(18:0/18:1)	0.535069	0.0651148	2.08047e-16	rs76048162	2.08047e-16	1	21		PIs	G	A	-0.00794569	0.0890767	0.00994431	7162	0.928921	-	-	-	-	-	-	-	-	-	-
	8163873	8207270	2	8190415	rs76048162	1	Genotyped	G	6019	250	0.0207676	PI(18:0/18:2)	0.420045	0.0645945	7.88294e-11	rs76048162	2.08047e-16	1	21		PIs	G	A	-0.0151507	0.0888101	0.00994431	7170	0.864541	-	-	-	-	-	-	-	-	-	-
6	21121464	21245329	2	21225281	rs1042034	1	Genotyped	T	6096	9567	0.784695	DAG(18:1/18:2)	0.144119	0.0218473	4.20522e-11	rs1042034	4.20522e-11	14	20	APOB	DAG	T	C	0.0933662	0.0194673	0.727594	6613	1.64957e-06	T	C	0.0553044	0.046248	0.232009	T	C	0.095	0.023	3.1e-05
7	27598097	27752871	2	27730940	rs1260326	1	Genotyped	C	6091	7082	0.58135	TAG51:4(FA16:1)	-0.119639	0.0181896	4.78946e-11	rs1260326	2.96696e-11	9	18	GCKR	TGs	-	-	-	-	-	-	-	C	T	-0.15787	0.039964	8.27274e-05	-	-	-	-	-
	27598097	27752871	2	27730940	rs1260326	1	Genotyped	C	6092	7084	0.581418	TAG50:5(FA18:3)	-0.120914	0.0181875	2.96696e-11	rs1260326	2.96696e-11	9	18		TGs	-	-	-	-	-	-	-	C	T	-0.116582	0.0403572	0.00393913	-	-	-	-	-
	27598097	27752871	2	27730940	rs1260326	1	Genotyped	C	6096	7088	0.581365	TAG53:5(FA18:3)	-0.117229	0.0181812	1.13444e-10	rs1260326	2.96696e-11	9	18		TGs	-	-	-	-	-	-	-	C	T	-0.139515	0.0401647	0.000532388	-	-	-	-	-
	27598097	27752871	2	27730940	rs1260326	1	Genotyped	C	6096	7088	0.581365	TAG52:5(FA18:1)	-0.115862	0.0181812	1.85789e-10	rs1260326	2.96696e-11	9	18		TGs	-	-	-	-	-	-	-	C	T	-0.144024	0.0396552	0.000293541	-	-	-	-	-
	27598097	27752871	2	27730940	rs1260326	1	Genotyped	C	6092	7084	0.581418	TAG53:4(FA18:3)	-0.118143	0.0181875	8.25681e-11	rs1260326	2.96696e-11	9	18		TGs	-	-	-	-	-	-	-	C	T	-0.149291	0.03992	0.000193137	-	-	-	-	-
	27598097	27752871	2	27730940	rs1260326	1	Genotyped	C	6095	7087	0.581378	TAG52:6(FA16:1)	-0.116306	0.0181812	1.58398e-10	rs1260326	2.96696e-11	9	18		TGs	-	-	-	-	-	-	-	C	T	-0.128931	0.0395273	0.00113899	-	-	-	-	-
8	86147829	86202272	2	86176199	rs11127011	0.997	Imputed	G	6092	2304	0.1891	LCER(FA22:0)	0.153461	0.0229713	2.38035e-11	rs7603766	2.18213e-11	45	48	ST3GAL5	LCeRs	-	-	-	-	-	-	-	G	C	0.196961	0.0504303	9.93775e-05	-	-	-	-	-
	86147829	86202272	2	86178466	rs7603766	0.994	Imputed	T	6092	4624	0.379514	LCER(FA22:0)	0.123816	0.0184986	2.18213e-11	rs7603766	2.18213e-11	7	9		LCeRs	-	-	-	-	-	-	-	T	C	0.147654	0.0402579	0.000255775	-	-	-	-	-
9*	163030296	163030296	2	163030296	rs151314911	1	Genotyped	T	5934	163	0.0137344	PI(18:0/18:1)	0.578148	0.0779539	1.20243e-13	rs151314911	4.64734e-15	1	1	FAP	PIs	T	C	-0.0240769	0.0738552	0.0127096	7162	0.744424	-	-	-	-	-	-	-	-	-	-
	163030296	163030296	2	163030296	rs151314911	1	Genotyped	T	5570	153	0.0137343	PC(17:0/20:3)	-0.510053	0.0803652	2.19983e-10	rs151314911	4.64734e-15	1	1		PCs	-	-	-	-	-	-	-	-	-	-	-	-	-	-	-	-	-
	163030296	163030296	2	163030296	rs151314911	1	Genotyped	T	6019	163	0.0135405	PI(18:0/18:2)	0.61074	0.0779393	4.64734e-15	rs151314911	4.64734e-15	1	1		PIs	T	C	0.0305073	0.0736023	0.0127096	7170	0.678517	-	-	-	-	-	-	-	-	-	-
	163030296	163030296	2	163030296	rs151314911	1	Genotyped	T	5938	163	0.0137252	PI(18:1/18:1)	0.55627	0.0779533	9.61357e-13	rs151314911	4.64734e-15	1	1		PIs	T	C	-0.0489918	0.0738573	0.0127096	7164	0.507126	-	-	-	-	-	-	-	-	-	-
10	234504098	234698976	2	234504098	rs1597944	1	Genotyped	T	6063	6605	0.544697	DAG(14:1/18:1)	0.116206	0.0181244	1.44e-10	rs4148324	6.94591e-93	1	1	UGT1A6	DAG	-	-	-	-	-	-	-	T	C	0.129604	0.0418913	0.00202296	-	-	-	-	-
	234504098	234698976	2	234539111	rs1823803	1	Genotyped	C	6063	6643	0.547831	DAG(14:1/18:1)	0.150886	0.0183458	1.95964e-16	rs4148324	6.94591e-93	1	1		DAG	-	-	-	-	-	-	-	C	T	0.0558378	0.041614	0.179921	-	-	-	-	-
	234504098	234698976	2	234556742	rs12995772	1	Imputed	A	6063	882	0.0727363	DAG(14:1/18:1)	0.254469	0.035096	4.14718e-13	rs4148324	6.94591e-93	2	2		DAG	-	-	-	-	-	-	-	A	C	0.221013	0.0874235	0.0116002	-	-	-	-	-
	234504098	234698976	2	234566418	rs7571337	1	Genotyped	C	6063	5872	0.484249	DAG(14:1/18:1)	-0.237793	0.0182524	8.4764e-39	rs4148324	6.94591e-93	2	3		DAG	-	-	-	-	-	-	-	C	T	-0.153018	0.0403303	0.000155771	-	-	-	-	-
	234504098	234698976	2	234568964	rs2602374	1	Genotyped	T	6063	3624	0.298862	DAG(14:1/18:1)	0.315596	0.0199745	3.1125e-56	rs4148324	6.94591e-93	39	47		DAG	-	-	-	-	-	-	-	T	C	0.229278	0.0432831	1.40497e-07	-	-	-	-	-
	234504098	234698976	2	234569137	rs1113193	1	Genotyped	A	6063	3145	0.25936	DAG(14:1/18:1)	-0.142504	0.0206807	5.55364e-12	rs4148324	6.94591e-93	8	9		DAG	-	-	-	-	-	-	-	A	G	-0.200467	0.0481158	3.32361e-05	-	-	-	-	-
	234504098	234698976	2	234578762	rs13418420	0.987	Imputed	C	6063	2781	0.229342	DAG(14:1/18:1)	-0.188068	0.0213206	1.13494e-18	rs4148324	6.94591e-93	23	27		DAG	-	-	-	-	-	-	-	C	T	-0.0380107	0.0480491	0.429057	-	-	-	-	-
	234504098	234698976	2	234591205	rs11692021	1	Imputed	C	6063	4766	0.39304	DAG(14:1/18:1)	0.275617	0.0187069	3.93434e-49	rs4148324	6.94591e-93	70	83		DAG	-	-	-	-	-	-	-	C	T	0.202839	0.0408011	7.64114e-07	-	-	-	-	-
	234504098	234698976	2	234602906	rs7592624	0.998	Imputed	A	6063	7007	0.577849	DAG(14:1/18:1)	0.230103	0.018663	6.29646e-35	rs4148324	6.94591e-93	27	31		DAG	-	-	-	-	-	-	-	A	G	0.126449	0.0410643	0.00212336	-	-	-	-	-
	234504098	234698976	2	234604903	rs6751673	0.987	Imputed	A	6063	3636	0.299852	DAG(14:1/18:1)	-0.172625	0.0196097	1.33178e-18	rs4148324	6.94591e-93	18	26		DAG	-	-	-	-	-	-	-	A	G	-0.182836	0.0449478	5.06623e-05	-	-	-	-	-
	234504098	234698976	2	234657983	rs10179091	1	Genotyped	C	6063	5387	0.444252	DAG(14:1/18:1)	0.308624	0.0185719	5.1811e-62	rs4148324	6.94591e-93	54	66		DAG	-	-	-	-	-	-	-	C	T	0.19313	0.041303	3.26744e-06	-	-	-	-	-
	234504098	234698976	2	234672722	rs4148324	1	Genotyped	G	6063	4076	0.336137	DAG(14:1/18:1)	0.39709	0.0194243	6.94591e-93	rs4148324	6.94591e-93	60	75		DAG	-	-	-	-	-	-	-	G	T	0.289631	0.0426178	1.71139e-11	-	-	-	-	-
	234504098	234698976	2	234677659	rs4148328	1	Genotyped	T	6063	4629	0.381742	DAG(14:1/18:1)	-0.177199	0.018552	1.27924e-21	rs4148324	6.94591e-93	1	1		DAG	-	-	-	-	-	-	-	T	C	-0.0129129	0.042933	0.763644	-	-	-	-	-
	234504098	234698976	2	234687583	rs10209214	1	Genotyped	C	6063	4026	0.332014	DAG(14:1/18:1)	-0.178142	0.0193123	2.85596e-20	rs4148324	6.94591e-93	9	11		DAG	-	-	-	-	-	-	-	C	T	0.041657	0.0432944	0.336158	-	-	-	-	-
	234504098	234698976	2	234689543	rs6722064	0.999	Imputed	G	6063	3738	0.308263	DAG(14:1/18:1)	0.274113	0.0197991	1.36885e-43	rs4148324	6.94591e-93	6	7		DAG	-	-	-	-	-	-	-	G	C	0.170597	0.0439901	0.000111164	-	-	-	-	-
11*	128294897	128425749	3	128415868	rs6774512	0.998	Imputed	T	6096	11051	0.906414	LCER(FA16:0)	-0.200627	0.0313408	1.53902e-10	rs6774512	1.53902e-10	29	32	RPN1	LCeRs	-	-	-	-	-	-	-	T	C	-0.0726165	0.0610341	0.234379	-	-	-	-	-
12*	831561	990786	4	983625	rs3796623	1	Genotyped	T	5934	171	0.0144085	PI(18:0/18:1)	0.673701	0.0762247	9.7153e-19	rs3796623	1.00273e-20	35	41	IDUA	PIs	T	C	0.0470518	0.0472021	0.0324292	7162	0.318871	T	C	0.072727	0.122405	0.552525	T	C	0.11	0.058	0.057
	831561	990786	4	983625	rs3796623	1	Genotyped	T	5152	169	0.0164014	PI(18:1/18:2)	0.494139	0.0768096	1.24866e-10	rs3796623	1.00273e-20	35	41		PIs	T	C	-0.0521254	0.0496874	0.0324292	6489	0.294169	T	C	0.0261188	0.121508	0.829839	T	C	0.021	0.059	0.72
	831561	990786	4	983625	rs3796623	1	Genotyped	T	6019	171	0.014205	PI(18:0/18:2)	0.711474	0.0762096	1.00273e-20	rs3796623	1.00273e-20	35	41		PIs	T	C	-0.0680402	0.0469245	0.0324292	7170	0.147086	T	C	0.0170907	0.12098	0.887682	-	-	-	-	-
	831561	990786	4	983625	rs3796623	1	Genotyped	T	5938	171	0.0143988	PI(18:1/18:1)	0.612045	0.0762242	9.78267e-16	rs3796623	1.00273e-20	35	41		PIs	T	C	0.0436307	0.0472227	0.0324292	7164	0.355534	T	C	0.00657457	0.120335	0.956438	-	-	-	-	-
	831561	990786	4	983625	rs3796623	1	Genotyped	T	6011	171	0.0142239	PI(18:0/20:3)	0.549098	0.0762108	5.80515e-13	rs3796623	1.00273e-20	35	41		PIs	T	C	-0.0192308	0.0484145	0.0324292	6784	0.691211	T	C	-0.176021	0.118517	0.137762	-	-	-	-	-
	831561	990786	4	983625	rs3796623	1	Genotyped	T	5276	171	0.0162055	PI(16:0/18:1)	0.548908	0.0763604	6.55558e-13	rs3796623	1.00273e-20	35	41		PIs	T	C	-0.0369672	0.047212	0.0324292	7157	0.433634	T	C	0.0985054	0.121394	0.41727	-	-	-	-	-
	831561	990786	4	983625	rs3796623	1	Genotyped	T	5141	170	0.0165337	PI(16:0/18:2)	0.515042	0.0766014	1.77214e-11	rs3796623	1.00273e-20	35	41		PIs	T	C	-0.0346723	0.0475493	0.0324292	6998	0.465896	T	C	0.0486329	0.122274	0.690897	-	-	-	-	-
13*	9522154	9764282	4	9614158	rs4974815	1	Genotyped	T	5807	220	0.0189427	TAG57:9(FA22:6)	-0.450417	0.0687266	5.61152e-11	rs4974815	7.88964e-27	377	432	SLC2A9	TGs	-	-	-	-	-	-	-	T	G	0.0672118	0.0948529	0.478721	-	-	-	-	-
	9522154	9764282	4	9614158	rs4974815	1	Genotyped	T	5152	143	0.0138781	PI(18:1/18:2)	-0.546453	0.0847989	1.16275e-10	rs4974815	7.88964e-27	377	432		PIs	-	-	-	-	-	-	-	T	G	0.058746	0.0933982	0.529483	T	G	-0.03	0.049	0.53
	9522154	9764282	4	9614158	rs4974815	1	Genotyped	T	5886	220	0.0186884	TAG53:6(FA18:2)	-0.583826	0.0687087	1.9435e-17	rs4974815	7.88964e-27	377	432		TGs	-	-	-	-	-	-	-	T	G	-0.0187788	0.0949088	0.843188	-	-	-	-	-
	9522154	9764282	4	9614158	rs4974815	1	Genotyped	T	6011	232	0.019298	PI(18:0/20:3)	-0.622143	0.0669505	1.5065e-20	rs4974815	7.88964e-27	377	432		PIs	-	-	-	-	-	-	-	T	G	-0.0571761	0.0911835	0.530753	-	-	-	-	-
	9522154	9764282	4	9614158	rs4974815	1	Genotyped	T	5746	217	0.0188827	TAG53:6(FA18:1)	-0.442743	0.069196	1.57015e-10	rs4974815	7.88964e-27	377	432		TGs	-	-	-	-	-	-	-	T	G	0.00056127	0.0958344	0.995328	-	-	-	-	-
	9522154	9764282	4	9614158	rs4974815	1	Genotyped	T	5674	206	0.018153	LPC(FA18:3)	0.491052	0.0709653	4.52918e-12	rs4974815	7.88964e-27	377	432		LPCs	-	-	-	-	-	-	-	T	G	0.152772	0.0924356	0.0986525	-	-	-	-	-
	9522154	9764282	4	9614158	rs4974815	1	Genotyped	T	5033	141	0.0140076	PI(18:1/20:4)	-0.624435	0.0854088	2.64956e-13	rs4974815	7.88964e-27	377	432		PIs	-	-	-	-	-	-	-	T	G	0.101591	0.0918361	0.26886	-	-	-	-	-
	9522154	9764282	4	9614158	rs4974815	1	Genotyped	T	4737	199	0.0210049	MAG(FA17:0)	0.554666	0.0724155	1.86706e-14	rs4974815	7.88964e-27	377	432		MAG	-	-	-	-	-	-	-	T	G	-0.0153602	0.0962043	0.873175	-	-	-	-	-
	9522154	9764282	4	9614158	rs4974815	1	Genotyped	T	5141	154	0.0149776	PI(16:0/18:2)	-0.629999	0.0818063	1.34926e-14	rs4974815	7.88964e-27	377	432		PIs	-	-	-	-	-	-	-	T	G	-0.101875	0.0939605	0.278487	-	-	-	-	-
	9522154	9764282	4	9614158	rs4974815	1	Genotyped	T	5934	225	0.0189585	PI(18:0/18:1)	-0.728776	0.0679602	7.88964e-27	rs4974815	7.88964e-27	377	432		PIs	-	-	-	-	-	-	-	T	G	-0.148553	0.0940154	0.114356	T	G	-0.058	0.049	0.23
	9522154	9764282	4	9614158	rs4974815	1	Genotyped	T	4743	194	0.0204512	PEO(18:0/20:3)	0.562289	0.0733003	1.7066e-14	rs4974815	7.88964e-27	377	432		PE_Os	-	-	-	-	-	-	-	T	G	-0.0209448	0.095809	0.826992	-	-	-	-	-
	9522154	9764282	4	9614158	rs4974815	1	Genotyped	T	4736	207	0.0218539	PE(18:0/18:3)	0.499912	0.0710656	1.99949e-12	rs4974815	7.88964e-27	377	432		PEs	-	-	-	-	-	-	-	T	G	-0.0261967	0.0931823	0.778658	-	-	-	-	-
	9522154	9764282	4	9614158	rs4974815	1	Genotyped	T	5276	166	0.0157316	PI(16:0/18:1)	-0.707452	0.0788556	2.92616e-19	rs4974815	7.88964e-27	377	432		PIs	-	-	-	-	-	-	-	T	G	-0.19359	0.0931786	0.0379627	-	-	-	-	-
	9522154	9764282	4	9614158	rs4974815	1	Genotyped	T	5182	159	0.0153416	PI(16:0/20:4)	-0.700247	0.0805406	3.48771e-18	rs4974815	7.88964e-27	377	432		PIs	-	-	-	-	-	-	-	T	G	-0.0625544	0.0934195	0.50324	-	-	-	-	-
	9522154	9764282	4	9614158	rs4974815	1	Genotyped	T	4172	156	0.0186961	MAG(FA18:0)	0.567565	0.0815914	3.49614e-12	rs4974815	7.88964e-27	377	432		MAG	-	-	-	-	-	-	-	T	G	0.00109724	0.096269	0.990908	-	-	-	-	-
	9522154	9764282	4	9614158	rs4974815	1	Genotyped	T	5938	224	0.0188616	PI(18:1/18:1)	-0.684519	0.068105	9.09774e-24	rs4974815	7.88964e-27	377	432		PIs	-	-	-	-	-	-	-	T	G	-0.0269418	0.0925076	0.77092	-	-	-	-	-
	9522154	9764282	4	9614158	rs4974815	1	Genotyped	T	4878	182	0.0186552	MAG(FA20:0)	0.559566	0.0755373	1.28423e-13	rs4974815	7.88964e-27	377	432		MAG	-	-	-	-	-	-	-	T	G	-	-	-	-	-	-	-	-
	9522154	9764282	4	9614158	rs4974815	1	Genotyped	T	4431	157	0.0177161	PC(17:0/22:6)	0.529829	0.0812493	6.9828e-11	rs4974815	7.88964e-27	377	432		PCs	-	-	-	-	-	-	-	T	G	-0.0799221	0.0947526	0.399132	T	G	0.0054	0.049	0.91
	9522154	9764282	4	9614158	rs4974815	1	Genotyped	T	6079	237	0.0194933	MAG(FA18:3)	0.490435	0.0662541	1.33837e-13	rs4974815	7.88964e-27	377	432		MAG	-	-	-	-	-	-	-	T	G	-	-	-	-	-	-	-	-
	9522154	9764282	4	9614158	rs4974815	1	Genotyped	T	6019	229	0.0190231	PI(18:0/18:2)	-0.679732	0.0673686	6.13348e-24	rs4974815	7.88964e-27	377	432		PIs	-	-	-	-	-	-	-	T	G	-0.0753802	0.0929813	0.417701	-	-	-	-	-
14	47413121	47691710	4	47435358	rs4510445	0.997	Imputed	A	5943	10436	0.878008	HCER(FA14:0)	-0.184	0.028115	5.96836e-11	rs35818294	3.20882e-55	44	49	ATP10D	HCeRs	-	-	-	-	-	-	-	A	G	-0.149188	0.0609161	0.0144684	-	-	-	-	-
	47413121	47691710	4	47465003	rs11944531	0.999	Imputed	T	5943	6954	0.585058	HCER(FA14:0)	-0.138282	0.0184958	7.63954e-14	rs35818294	3.20882e-55	20	27		HCeRs	-	-	-	-	-	-	-	T	C	-0.130248	0.0405232	0.00134407	-	-	-	-	-
	47413121	47691710	4	47465003	rs11944531	0.999	Imputed	T	6096	7145	0.58604	HCER(FA16:0)	-0.145081	0.0182894	2.14764e-15	rs35818294	3.20882e-55	20	27		HCeRs	-	-	-	-	-	-	-	T	C	-0.121605	0.0405193	0.00274672	T	C	-0.1	0.019	3.2e-08
	47413121	47691710	4	47501083	rs77434227	0.993	Imputed	A	6096	1302	0.106791	HCER(FA24:0)	-0.213252	0.0288678	1.49954e-13	rs35818294	3.20882e-55	18	24		HCeRs	-	-	-	-	-	-	-	A	G	-0.103143	0.0663028	0.120064	A	G	-0.3	0.028	7.8e-26
	47413121	47691710	4	47501083	rs77434227	0.993	Imputed	A	6096	1302	0.106791	HCER(FA24:1)	-0.209117	0.0288678	4.35805e-13	rs35818294	3.20882e-55	18	24		HCeRs	-	-	-	-	-	-	-	A	G	-0.0720217	0.0662712	0.277362	A	G	-0.25	0.028	2.7e-18
	47413121	47691710	4	47501083	rs77434227	0.993	Imputed	A	6096	1302	0.106791	HCER(FA22:0)	-0.194536	0.0288678	1.59627e-11	rs35818294	3.20882e-55	18	24		HCeRs	-	-	-	-	-	-	-	A	G	-0.0326773	0.0669637	0.625651	A	G	-0.26	0.028	7.5e-20
	47413121	47691710	4	47512876	rs4337705	1	Genotyped	G	6096	7814	0.640912	HCER(FA24:0)	0.121856	0.0187963	8.9933e-11	rs35818294	3.20882e-55	3	3		HCeRs	-	-	-	-	-	-	-	G	A	0.116807	0.041477	0.00494143	-	-	-	-	-
	47413121	47691710	4	47536566	rs12374260	1	Genotyped	C	6096	6250	0.512631	HCER(FA24:0)	-0.129399	0.0181585	1.03265e-12	rs35818294	3.20882e-55	4	5		HCeRs	-	-	-	-	-	-	-	C	T	-0.068004	0.0387849	0.0798018	-	-	-	-	-
	47413121	47691710	4	47536566	rs12374260	1	Genotyped	C	6096	6250	0.512631	HCER(FA24:1)	-0.126141	0.0181585	3.74088e-12	rs35818294	3.20882e-55	4	5		HCeRs	-	-	-	-	-	-	-	C	T	-0.0733847	0.0387373	0.0584164	-	-	-	-	-
	47413121	47691710	4	47545141	rs35818294	0.977	Imputed	A	6096	1937	0.158875	HCER(FA24:1)	0.351605	0.0240234	1.65714e-48	rs35818294	3.20882e-55	7	7		HCeRs	-	-	-	-	-	-	-	A	C	0.371091	0.0545785	1.6752e-11	A	C	0.41	0.024	1.2e-64
	47413121	47691710	4	47545141	rs35818294	0.977	Imputed	A	5943	1878	0.158001	HCER(FA14:0)	0.167001	0.0243828	7.42902e-12	rs35818294	3.20882e-55	7	7		HCeRs	-	-	-	-	-	-	-	A	C	0.329797	0.0553574	3.38484e-09	-	-	-	-	-
	47413121	47691710	4	47545141	rs35818294	0.977	Imputed	A	6096	1937	0.158875	HCER(FA24:0)	0.37602	0.0240234	3.20882e-55	rs35818294	3.20882e-55	7	7		HCeRs	-	-	-	-	-	-	-	A	C	0.447286	0.0541444	3.88303e-16	A	C	0.42	0.024	5.7e-67
	47413121	47691710	4	47545141	rs35818294	0.977	Imputed	A	6096	1937	0.158875	HCER(FA20:0)	0.264639	0.0240234	3.20397e-28	rs35818294	3.20882e-55	7	7		HCeRs	-	-	-	-	-	-	-	A	C	0.357127	0.0552637	1.51207e-10	A	C	0.35	0.024	1.5e-47
	47413121	47691710	4	47545141	rs35818294	0.977	Imputed	A	6096	1937	0.158875	HCER(FA18:0)	0.181546	0.0240234	4.12397e-14	rs35818294	3.20882e-55	7	7		HCeRs	-	-	-	-	-	-	-	A	C	0.302862	0.05561	6.27111e-08	A	C	0.26	0.025	5.7e-26
	47413121	47691710	4	47545141	rs35818294	0.977	Imputed	A	6081	1935	0.159102	HCER(FA22:1)	0.159772	0.0240418	3.02024e-11	rs35818294	3.20882e-55	7	7		HCeRs	-	-	-	-	-	-	-	A	C	0.213461	0.0570607	0.000192234	-	-	-	-	-
	47413121	47691710	4	47545141	rs35818294	0.977	Imputed	A	6096	1937	0.158875	HCER(FA22:0)	0.345964	0.0240234	5.09227e-47	rs35818294	3.20882e-55	7	7		HCeRs	-	-	-	-	-	-	-	A	C	0.399285	0.0549791	6.92818e-13	A	C	0.39	0.024	4e-57
	47413121	47691710	4	47545141	rs35818294	0.977	Imputed	A	6096	1937	0.158875	HCER(FA16:0)	0.324548	0.0240234	1.37244e-41	rs35818294	3.20882e-55	7	7		HCeRs	-	-	-	-	-	-	-	A	C	0.453293	0.0545658	2.68936e-16	A	C	0.32	0.024	5.4e-39
	47413121	47691710	4	47545616	rs10938491	0.996	Imputed	C	6096	2700	0.221457	HCER(FA20:0)	-0.143003	0.0218152	5.55649e-11	rs35818294	3.20882e-55	52	58		HCeRs	-	-	-	-	-	-	-	C	T	-0.201243	0.0449225	8.20599e-06	-	-	-	-	-
	47413121	47691710	4	47545616	rs10938491	0.996	Imputed	C	6096	2700	0.221457	HCER(FA24:0)	-0.185157	0.0218152	2.11061e-17	rs35818294	3.20882e-55	52	58		HCeRs	-	-	-	-	-	-	-	C	T	-0.227039	0.0443782	3.64608e-07	-	-	-	-	-
	47413121	47691710	4	47545616	rs10938491	0.996	Imputed	C	6096	2700	0.221457	HCER(FA16:0)	-0.228759	0.0218152	9.99399e-26	rs35818294	3.20882e-55	52	58		HCeRs	-	-	-	-	-	-	-	C	T	-0.271454	0.044533	1.47943e-09	-	-	-	-	-
	47413121	47691710	4	47545616	rs10938491	0.996	Imputed	C	6096	2700	0.221457	HCER(FA22:0)	-0.179744	0.0218152	1.73079e-16	rs35818294	3.20882e-55	52	58		HCeRs	-	-	-	-	-	-	-	C	T	-0.211232	0.0448539	2.78329e-06	-	-	-	-	-
	47413121	47691710	4	47545616	rs10938491	0.996	Imputed	C	6096	2700	0.221457	HCER(FA24:1)	-0.171512	0.0218152	3.77832e-15	rs35818294	3.20882e-55	52	58		HCeRs	-	-	-	-	-	-	-	C	T	-0.204644	0.0444259	4.5465e-06	-	-	-	-	-
	47413121	47691710	4	47545616	rs10938491	0.996	Imputed	C	6096	2700	0.221457	HCER(FA18:0)	-0.147028	0.0218152	1.58696e-11	rs35818294	3.20882e-55	52	58		HCeRs	-	-	-	-	-	-	-	C	T	-0.207305	0.0449545	4.43969e-06	-	-	-	-	-
	47413121	47691710	4	47558132	rs4694857	1	Genotyped	G	6096	4802	0.393865	HCER(FA24:0)	0.249003	0.0185123	3.05095e-41	rs35818294	3.20882e-55	2	3		HCeRs	-	-	-	-	-	-	-	G	A	0.278853	0.0400315	5.4422e-12	-	-	-	-	-
	47413121	47691710	4	47558132	rs4694857	1	Genotyped	G	6096	4802	0.393865	HCER(FA24:1)	0.24588	0.0185123	2.94547e-40	rs35818294	3.20882e-55	2	3		HCeRs	-	-	-	-	-	-	-	G	A	0.2416	0.0401968	2.47014e-09	-	-	-	-	-
	47413121	47691710	4	47558132	rs4694857	1	Genotyped	G	6096	4802	0.393865	HCER(FA20:0)	0.177697	0.0185123	8.08236e-22	rs35818294	3.20882e-55	2	3		HCeRs	-	-	-	-	-	-	-	G	A	0.228649	0.0407038	2.42241e-08	-	-	-	-	-
	47413121	47691710	4	47558132	rs4694857	1	Genotyped	G	6096	4802	0.393865	HCER(FA22:0)	0.233624	0.0185123	1.64006e-36	rs35818294	3.20882e-55	2	3		HCeRs	-	-	-	-	-	-	-	G	A	0.264358	0.0404912	9.87036e-11	-	-	-	-	-
	47413121	47691710	4	47558132	rs4694857	1	Genotyped	G	6096	4802	0.393865	HCER(FA16:0)	0.239315	0.0185123	3.1568e-38	rs35818294	3.20882e-55	2	3		HCeRs	-	-	-	-	-	-	-	G	A	0.285102	0.0403316	2.68153e-12	-	-	-	-	-
	47413121	47691710	4	47558132	rs4694857	1	Genotyped	G	6096	4802	0.393865	HCER(FA18:0)	0.147052	0.0185123	1.96597e-15	rs35818294	3.20882e-55	2	3		HCeRs	-	-	-	-	-	-	-	G	A	0.209309	0.0408436	3.48634e-07	-	-	-	-	-
	47413121	47691710	4	47558132	rs4694857	1	Genotyped	G	6081	4795	0.394261	HCER(FA22:1)	0.131033	0.0185291	1.53005e-12	rs35818294	3.20882e-55	2	3		HCeRs	-	-	-	-	-	-	-	G	A	0.15013	0.0418698	0.000350143	-	-	-	-	-
	47413121	47691710	4	47558132	rs4694857	1	Genotyped	G	5943	4683	0.393993	HCER(FA14:0)	0.127466	0.01874	1.03298e-11	rs35818294	3.20882e-55	2	3		HCeRs	-	-	-	-	-	-	-	G	A	0.16066	0.0409439	9.22138e-05	-	-	-	-	-
	47413121	47691710	4	47558154	rs7686393	1	Imputed	T	6096	5046	0.413878	HCER(FA22:0)	-0.205186	0.018422	8.1836e-29	rs35818294	3.20882e-55	8	8		HCeRs	-	-	-	-	-	-	-	T	C	-0.21862	0.0406078	8.81723e-08	T	C	-0.23	0.019	1.8e-32
	47413121	47691710	4	47558154	rs7686393	1	Imputed	T	6096	5046	0.413878	HCER(FA24:1)	-0.212118	0.018422	1.11636e-30	rs35818294	3.20882e-55	8	8		HCeRs	-	-	-	-	-	-	-	T	C	-0.193244	0.0403053	1.84108e-06	T	C	-0.24	0.019	5.4e-37
	47413121	47691710	4	47558154	rs7686393	1	Imputed	T	6096	5046	0.413878	HCER(FA18:0)	-0.128751	0.018422	2.76872e-12	rs35818294	3.20882e-55	8	8		HCeRs	-	-	-	-	-	-	-	T	C	-0.15717	0.0409276	0.00012955	T	C	-0.14	0.019	3.6e-13
	47413121	47691710	4	47558154	rs7686393	1	Imputed	T	6081	5028	0.413419	HCER(FA22:1)	-0.119059	0.0184486	1.09227e-10	rs35818294	3.20882e-55	8	8		HCeRs	-	-	-	-	-	-	-	T	C	-0.0917035	0.0418964	0.0288078	-	-	-	-	-
	47413121	47691710	4	47558154	rs7686393	1	Imputed	T	6096	5046	0.413878	HCER(FA20:0)	-0.146396	0.018422	1.91384e-15	rs35818294	3.20882e-55	8	8		HCeRs	-	-	-	-	-	-	-	T	C	-0.177818	0.0408047	1.42943e-05	T	C	-0.2	0.019	2.5e-25
	47413121	47691710	4	47558154	rs7686393	1	Imputed	T	6096	5046	0.413878	HCER(FA16:0)	-0.213484	0.018422	4.71141e-31	rs35818294	3.20882e-55	8	8		HCeRs	-	-	-	-	-	-	-	T	C	-0.244596	0.0404422	1.97137e-09	T	C	-0.19	0.019	2.7e-22
	47413121	47691710	4	47558154	rs7686393	1	Imputed	T	6096	5046	0.413878	HCER(FA24:0)	-0.217369	0.018422	3.93146e-32	rs35818294	3.20882e-55	8	8		HCeRs	-	-	-	-	-	-	-	T	C	-0.244657	0.0401069	1.43917e-09	T	C	-0.25	0.019	1.8e-38
	47413121	47691710	4	47560002	rs34208443	1	Genotyped	A	6096	2307	0.189222	HCER(FA24:1)	-0.148102	0.0231849	1.68234e-10	rs35818294	3.20882e-55	19	21		HCeRs	-	-	-	-	-	-	-	A	C	-0.0382354	0.0544241	0.482479	A	C	-0.17	0.023	4e-13
	47413121	47691710	4	47560015	rs34169638	1	Genotyped	G	6096	836	0.0685696	HCER(FA24:1)	0.337859	0.0360488	7.09961e-21	rs35818294	3.20882e-55	1	1		HCeRs	-	-	-	-	-	-	-	G	A	0.312967	0.082412	0.000153631	-	-	-	-	-
	47413121	47691710	4	47560015	rs34169638	1	Genotyped	G	6096	836	0.0685696	HCER(FA22:0)	0.342084	0.0360488	2.3219e-21	rs35818294	3.20882e-55	1	1		HCeRs	-	-	-	-	-	-	-	G	A	0.289619	0.0833221	0.000527852	-	-	-	-	-
	47413121	47691710	4	47560015	rs34169638	1	Genotyped	G	6096	836	0.0685696	HCER(FA16:0)	0.310895	0.0360488	6.45001e-18	rs35818294	3.20882e-55	1	1		HCeRs	-	-	-	-	-	-	-	G	A	0.412785	0.0827981	7.11691e-07	-	-	-	-	-
	47413121	47691710	4	47560015	rs34169638	1	Genotyped	G	6096	836	0.0685696	HCER(FA20:0)	0.238263	0.0360488	3.85737e-11	rs35818294	3.20882e-55	1	1		HCeRs	-	-	-	-	-	-	-	G	A	0.273582	0.0834224	0.00107072	-	-	-	-	-
	47413121	47691710	4	47560015	rs34169638	1	Genotyped	G	6096	836	0.0685696	HCER(FA24:0)	0.374962	0.0360488	2.44e-25	rs35818294	3.20882e-55	1	1		HCeRs	-	-	-	-	-	-	-	G	A	0.386355	0.0822291	2.93198e-06	-	-	-	-	-
	47413121	47691710	4	47564368	rs6837171	1	Genotyped	T	6096	7580	0.621719	HCER(FA24:1)	0.124972	0.0186945	2.31034e-11	rs35818294	3.20882e-55	3	4		HCeRs	-	-	-	-	-	-	-	T	C	0.0704862	0.0410319	0.0860913	T	C	0.12	0.019	7.4e-10
	47413121	47691710	4	47566860	rs114229642	0.977	Imputed	C	6096	190	0.015584	HCER(FA24:0)	0.46511	0.0707369	4.85826e-11	rs35818294	3.20882e-55	4	4		HCeRs	-	-	-	-	-	-	-	C	T	0.724574	0.159744	6.3298e-06	-	-	-	-	-
	47413121	47691710	4	47570876	rs17462252	1	Genotyped	A	6096	855	0.070128	HCER(FA16:0)	-0.265877	0.0355054	6.97374e-14	rs35818294	3.20882e-55	1	2		HCeRs	-	-	-	-	-	-	-	A	G	-0.324044	0.0778674	3.39403e-05	A	G	-0.22	0.039	1.4e-08
	47413121	47691710	4	47578191	rs10002592	0.999	Imputed	G	6096	7160	0.58727	HCER(FA24:1)	-0.185927	0.0186317	1.88174e-23	rs35818294	3.20882e-55	11	14		HCeRs	-	-	-	-	-	-	-	-	-	-	-	-	-	-	-	-	-
	47413121	47691710	4	47578191	rs10002592	0.999	Imputed	G	6096	7160	0.58727	HCER(FA22:0)	-0.175883	0.0186317	3.7274e-21	rs35818294	3.20882e-55	11	14		HCeRs	-	-	-	-	-	-	-	-	-	-	-	-	-	-	-	-	-
	47413121	47691710	4	47578191	rs10002592	0.999	Imputed	G	6096	7160	0.58727	HCER(FA16:0)	-0.166745	0.0186317	3.56925e-19	rs35818294	3.20882e-55	11	14		HCeRs	-	-	-	-	-	-	-	-	-	-	-	-	-	-	-	-	-
	47413121	47691710	4	47578191	rs10002592	0.999	Imputed	G	6096	7160	0.58727	HCER(FA24:0)	-0.190313	0.0186317	1.7073e-24	rs35818294	3.20882e-55	11	14		HCeRs	-	-	-	-	-	-	-	-	-	-	-	-	-	-	-	-	-
	47413121	47691710	4	47583291	rs17572095	1	Genotyped	A	6096	4904	0.402231	HCER(FA24:1)	-0.136823	0.0185518	1.64128e-13	rs35818294	3.20882e-55	1	1		HCeRs	-	-	-	-	-	-	-	A	G	-0.160268	0.0398047	6.03055e-05	A	G	-0.098	0.019	3.2e-07
	47413121	47691710	4	47583291	rs17572095	1	Genotyped	A	6096	4904	0.402231	HCER(FA16:0)	-0.170008	0.0185518	5.00193e-20	rs35818294	3.20882e-55	1	1		HCeRs	-	-	-	-	-	-	-	A	G	-0.184291	0.040084	4.73922e-06	A	G	-0.1	0.019	1.6e-07
	47413121	47691710	4	47583291	rs17572095	1	Genotyped	A	6096	4904	0.402231	HCER(FA22:0)	-0.135527	0.0185518	2.76559e-13	rs35818294	3.20882e-55	1	1		HCeRs	-	-	-	-	-	-	-	A	G	-0.138704	0.0402786	0.000594325	A	G	-0.094	0.019	1e-06
	47413121	47691710	4	47583291	rs17572095	1	Genotyped	A	6096	4904	0.402231	HCER(FA24:0)	-0.143802	0.0185518	9.08918e-15	rs35818294	3.20882e-55	1	1		HCeRs	-	-	-	-	-	-	-	A	G	-0.141794	0.0399053	0.000395686	A	G	-0.085	0.019	1e-05
	47413121	47691710	4	47588848	rs2271034	0.999	Imputed	C	6096	5492	0.450459	HCER(FA24:1)	-0.196113	0.0183893	1.49168e-26	rs35818294	3.20882e-55	22	24		HCeRs	-	-	-	-	-	-	-	C	T	-0.167436	0.0385153	1.49863e-05	-	-	-	-	-
	47413121	47691710	4	47588848	rs2271034	0.999	Imputed	C	6096	5492	0.450459	HCER(FA20:0)	-0.128684	0.0183893	2.6009e-12	rs35818294	3.20882e-55	22	24		HCeRs	-	-	-	-	-	-	-	C	T	-0.0968957	0.0391383	0.0134376	-	-	-	-	-
	47413121	47691710	4	47588848	rs2271034	0.999	Imputed	C	6096	5492	0.450459	HCER(FA16:0)	-0.190629	0.0183893	3.52849e-25	rs35818294	3.20882e-55	22	24		HCeRs	-	-	-	-	-	-	-	C	T	-0.205498	0.0387151	1.32613e-07	-	-	-	-	-
	47413121	47691710	4	47588848	rs2271034	0.999	Imputed	C	6096	5492	0.450459	HCER(FA22:0)	-0.182413	0.0183893	3.42382e-23	rs35818294	3.20882e-55	22	24		HCeRs	-	-	-	-	-	-	-	C	T	-0.136439	0.0390119	0.000487517	-	-	-	-	-
	47413121	47691710	4	47588848	rs2271034	0.999	Imputed	C	6096	5492	0.450459	HCER(FA24:0)	-0.196601	0.0183893	1.12049e-26	rs35818294	3.20882e-55	22	24		HCeRs	-	-	-	-	-	-	-	C	T	-0.190504	0.0384629	8.38689e-07	-	-	-	-	-
	47413121	47691710	4	47590365	rs6858092	0.997	Imputed	G	6096	9257	0.759268	HCER(FA20:0)	-0.181362	0.0213782	2.18513e-17	rs35818294	3.20882e-55	10	10		HCeRs	-	-	-	-	-	-	-	G	C	-0.236258	0.047301	6.78837e-07	-	-	-	-	-
	47413121	47691710	4	47590365	rs6858092	0.997	Imputed	G	6096	9257	0.759268	HCER(FA22:0)	-0.244356	0.0213782	2.95528e-30	rs35818294	3.20882e-55	10	10		HCeRs	-	-	-	-	-	-	-	G	C	-0.27452	0.0470926	7.19311e-09	-	-	-	-	-
	47413121	47691710	4	47590365	rs6858092	0.997	Imputed	G	6096	9257	0.759268	HCER(FA16:0)	-0.234102	0.0213782	6.60763e-28	rs35818294	3.20882e-55	10	10		HCeRs	-	-	-	-	-	-	-	G	C	-0.309852	0.0468596	5.74456e-11	-	-	-	-	-
	47413121	47691710	4	47590365	rs6858092	0.997	Imputed	G	6096	9257	0.759268	HCER(FA24:0)	-0.267261	0.0213782	7.3168e-36	rs35818294	3.20882e-55	10	10		HCeRs	-	-	-	-	-	-	-	G	C	-0.292249	0.0465667	4.89016e-10	-	-	-	-	-
	47413121	47691710	4	47590365	rs6858092	0.997	Imputed	G	6096	9257	0.759268	HCER(FA24:1)	-0.265319	0.0213782	2.28543e-35	rs35818294	3.20882e-55	10	10		HCeRs	-	-	-	-	-	-	-	G	C	-0.259527	0.0466843	3.3567e-08	-	-	-	-	-
	47413121	47691710	4	47590365	rs6858092	0.997	Imputed	G	6096	9257	0.759268	HCER(FA18:0)	-0.141817	0.0213782	3.2729e-11	rs35818294	3.20882e-55	10	10		HCeRs	-	-	-	-	-	-	-	G	C	-0.183524	0.0475597	0.000120181	-	-	-	-	-
	47413121	47691710	4	47592082	rs28455914	1	Imputed	T	6096	3354	0.275098	HCER(FA24:0)	-0.219695	0.0203732	4.11689e-27	rs35818294	3.20882e-55	156	182		HCeRs	-	-	-	-	-	-	-	T	C	-0.180315	0.0424745	2.35674e-05	T	C	-0.22	0.021	9.6e-25
	47413121	47691710	4	47592082	rs28455914	1	Imputed	T	6081	3343	0.274873	HCER(FA22:1)	-0.143437	0.0204047	2.07081e-12	rs35818294	3.20882e-55	156	182		HCeRs	-	-	-	-	-	-	-	T	C	-0.00766593	0.0441044	0.862042	-	-	-	-	-
	47413121	47691710	4	47592082	rs28455914	1	Imputed	T	6096	3354	0.275098	HCER(FA24:1)	-0.207929	0.0203732	1.86358e-24	rs35818294	3.20882e-55	156	182		HCeRs	-	-	-	-	-	-	-	T	C	-0.173517	0.0424554	4.66807e-05	T	C	-0.22	0.021	1.3e-24
	47413121	47691710	4	47592082	rs28455914	1	Imputed	T	6096	3354	0.275098	HCER(FA18:0)	-0.154392	0.0203732	3.50422e-14	rs35818294	3.20882e-55	156	182		HCeRs	-	-	-	-	-	-	-	T	C	-0.114314	0.0431382	0.00815932	T	C	-0.11	0.021	8.3e-08
	47413121	47691710	4	47592082	rs28455914	1	Imputed	T	6096	3354	0.275098	HCER(FA16:0)	-0.226093	0.0203732	1.28933e-28	rs35818294	3.20882e-55	156	182		HCeRs	-	-	-	-	-	-	-	T	C	-0.195887	0.042765	5.13557e-06	T	C	-0.2	0.021	9.2e-22
	47413121	47691710	4	47592082	rs28455914	1	Imputed	T	6096	3354	0.275098	HCER(FA22:0)	-0.206052	0.0203732	4.79504e-24	rs35818294	3.20882e-55	156	182		HCeRs	-	-	-	-	-	-	-	T	C	-0.126964	0.0430273	0.00323312	T	C	-0.19	0.021	3.2e-20
	47413121	47691710	4	47592082	rs28455914	1	Imputed	T	6096	3354	0.275098	HCER(FA20:0)	-0.147244	0.0203732	4.92512e-13	rs35818294	3.20882e-55	156	182		HCeRs	-	-	-	-	-	-	-	T	C	-0.130217	0.0430468	0.0025406	T	C	-0.18	0.021	9.2e-17
	47413121	47691710	4	47600073	rs78926190	1	Genotyped	T	6096	578	0.0474081	HCER(FA24:0)	0.334928	0.0428229	5.23121e-15	rs35818294	3.20882e-55	1	3		HCeRs	-	-	-	-	-	-	-	T	A	0.335953	0.0951746	0.000431968	-	-	-	-	-
	47413121	47691710	4	47600073	rs78926190	1	Genotyped	T	6096	578	0.0474081	HCER(FA16:0)	0.294836	0.0428229	5.77855e-12	rs35818294	3.20882e-55	1	3		HCeRs	-	-	-	-	-	-	-	T	A	0.362624	0.09587	0.000163165	-	-	-	-	-
	47413121	47691710	4	47600073	rs78926190	1	Genotyped	T	6096	578	0.0474081	HCER(FA22:0)	0.309913	0.0428229	4.58491e-13	rs35818294	3.20882e-55	1	3		HCeRs	-	-	-	-	-	-	-	T	A	0.33898	0.0960335	0.000432051	-	-	-	-	-
	47413121	47691710	4	47600073	rs78926190	1	Genotyped	T	6096	578	0.0474081	HCER(FA24:1)	0.283751	0.0428229	3.44559e-11	rs35818294	3.20882e-55	1	3		HCeRs	-	-	-	-	-	-	-	T	A	0.334784	0.0950814	0.000446457	-	-	-	-	-
	47413121	47691710	4	47606137	rs6847217	1	Genotyped	A	6096	5644	0.462927	HCER(FA22:0)	-0.147349	0.0183583	1.00463e-15	rs35818294	3.20882e-55	21	31		HCeRs	-	-	-	-	-	-	-	A	G	-0.099782	0.0400597	0.0128826	A	G	-0.17	0.019	9e-20
	47413121	47691710	4	47606137	rs6847217	1	Genotyped	A	6096	5644	0.462927	HCER(FA24:1)	-0.154031	0.0183583	4.85103e-17	rs35818294	3.20882e-55	21	31		HCeRs	-	-	-	-	-	-	-	A	G	-0.140014	0.039555	0.000416291	A	G	-0.2	0.019	1.6e-26
	47413121	47691710	4	47606137	rs6847217	1	Genotyped	A	6096	5644	0.462927	HCER(FA24:0)	-0.163248	0.0183583	5.98475e-19	rs35818294	3.20882e-55	21	31		HCeRs	-	-	-	-	-	-	-	A	G	-0.147681	0.0395714	0.000199094	A	G	-0.2	0.019	5.1e-26
	47413121	47691710	4	47606137	rs6847217	1	Genotyped	A	6096	5644	0.462927	HCER(FA16:0)	-0.151018	0.0183583	1.93365e-16	rs35818294	3.20882e-55	21	31		HCeRs	-	-	-	-	-	-	-	A	G	-0.182134	0.0397733	5.16552e-06	A	G	-0.19	0.019	2.3e-24
	47413121	47691710	4	47616210	rs73238612	1	Genotyped	G	6096	6021	0.493848	HCER(FA24:0)	-0.186494	0.0183164	2.39023e-24	rs35818294	3.20882e-55	1	2		HCeRs	-	-	-	-	-	-	-	G	T	-0.19033	0.0385131	8.86365e-07	-	-	-	-	-
	47413121	47691710	4	47616210	rs73238612	1	Genotyped	G	6096	6021	0.493848	HCER(FA24:1)	-0.180236	0.0183164	7.55831e-23	rs35818294	3.20882e-55	1	2		HCeRs	-	-	-	-	-	-	-	G	T	-0.188513	0.0384813	1.09986e-06	-	-	-	-	-
	47413121	47691710	4	47616210	rs73238612	1	Genotyped	G	6096	6021	0.493848	HCER(FA16:0)	-0.187497	0.0183164	1.35934e-24	rs35818294	3.20882e-55	1	2		HCeRs	-	-	-	-	-	-	-	G	T	-0.207254	0.0387571	1.07224e-07	-	-	-	-	-
	47413121	47691710	4	47616210	rs73238612	1	Genotyped	G	6096	6021	0.493848	HCER(FA20:0)	-0.134939	0.0183164	1.74362e-13	rs35818294	3.20882e-55	1	2		HCeRs	-	-	-	-	-	-	-	G	T	-0.188696	0.0389002	1.39622e-06	-	-	-	-	-
	47413121	47691710	4	47616210	rs73238612	1	Genotyped	G	6096	6021	0.493848	HCER(FA22:0)	-0.172696	0.0183164	4.15902e-21	rs35818294	3.20882e-55	1	2		HCeRs	-	-	-	-	-	-	-	G	T	-0.17423	0.0389326	8.38134e-06	-	-	-	-	-
	47413121	47691710	4	47616210	rs73238612	1	Genotyped	G	6096	6021	0.493848	HCER(FA18:0)	-0.126711	0.0183164	4.58423e-12	rs35818294	3.20882e-55	1	2		HCeRs	-	-	-	-	-	-	-	G	T	-0.177364	0.0389941	5.96739e-06	-	-	-	-	-
	47413121	47691710	4	47616210	rs73238612	1	Genotyped	G	6081	6005	0.493751	HCER(FA22:1)	-0.123474	0.0183318	1.63357e-11	rs35818294	3.20882e-55	1	2		HCeRs	-	-	-	-	-	-	-	G	T	-0.0898299	0.0400131	0.024954	-	-	-	-	-
	47413121	47691710	4	47657088	rs77315097	0.967	Imputed	G	6096	587	0.0481463	HCER(FA24:1)	-0.243131	0.0372891	7.02304e-11	rs35818294	3.20882e-55	1	1		HCeRs	-	-	-	-	-	-	-	G	C	-0.116832	0.0869697	0.179414	-	-	-	-	-
	47413121	47691710	4	47657088	rs77315097	0.967	Imputed	G	6096	587	0.0481463	HCER(FA24:0)	-0.250881	0.0372891	1.72024e-11	rs35818294	3.20882e-55	1	1		HCeRs	-	-	-	-	-	-	-	G	C	-0.149081	0.0870151	0.0869278	-	-	-	-	-
	47413121	47691710	4	47672301	rs4695267	1	Genotyped	T	6096	8719	0.715141	HCER(FA16:0)	-0.144729	0.0201582	6.9906e-13	rs35818294	3.20882e-55	1	1		HCeRs	-	-	-	-	-	-	-	T	C	-0.224255	0.0446244	5.80958e-07	T	C	-0.2	0.021	2.1e-21
	47413121	47691710	4	47672301	rs4695267	1	Genotyped	T	6096	8719	0.715141	HCER(FA22:0)	-0.155648	0.0201582	1.15125e-14	rs35818294	3.20882e-55	1	1		HCeRs	-	-	-	-	-	-	-	T	C	-0.222916	0.0446722	6.95342e-07	T	C	-0.22	0.021	4e-25
	47413121	47691710	4	47672301	rs4695267	1	Genotyped	T	6096	8719	0.715141	HCER(FA24:0)	-0.169678	0.0201582	3.85335e-17	rs35818294	3.20882e-55	1	1		HCeRs	-	-	-	-	-	-	-	T	C	-0.256903	0.044106	7.39228e-09	T	C	-0.23	0.021	1.4e-28
	47413121	47691710	4	47672301	rs4695267	1	Genotyped	T	6096	8719	0.715141	HCER(FA24:1)	-0.164571	0.0201582	3.24287e-16	rs35818294	3.20882e-55	1	1		HCeRs	-	-	-	-	-	-	-	T	C	-0.187756	0.0443583	2.49001e-05	T	C	-0.24	0.021	1.1e-29
	47413121	47691710	4	47691011	rs7681242	1	Genotyped	G	6096	8653	0.709728	HCER(FA24:0)	-0.128899	0.0200361	1.24848e-10	rs35818294	3.20882e-55	2	2		HCeRs	-	-	-	-	-	-	-	G	T	-0.208488	0.0447693	3.57755e-06	-	-	-	-	-
	47413121	47691710	4	47691011	rs7681242	1	Genotyped	G	6096	8653	0.709728	HCER(FA24:1)	-0.137402	0.0200361	6.99666e-12	rs35818294	3.20882e-55	2	2		HCeRs	-	-	-	-	-	-	-	G	T	-0.147948	0.0449296	0.00102137	-	-	-	-	-
	47413121	47691710	4	47691035	rs10028293	1	Genotyped	C	6096	3082	0.252789	HCER(FA24:0)	-0.137702	0.0206799	2.76172e-11	rs35818294	3.20882e-55	1	2		HCeRs	-	-	-	-	-	-	-	C	T	-0.15707	0.0457734	0.000621353	-	-	-	-	-
15*	48014480	48191836	4	48016440	rs2352412	0.985	Imputed	G	6081	2390	0.196514	HCER(FA22:1)	0.179738	0.0221746	5.2502e-16	rs2352412	5.2502e-16	16	19	NIPAL1	HCeRs	-	-	-	-	-	-	-	-	-	-	-	-	-	-	-	-	-
	48014480	48191836	4	48023326	rs376979566	0.997	Imputed	T	6081	4492	0.369347	HCER(FA22:1)	0.128642	0.0188043	7.85968e-12	rs2352412	5.2502e-16	19	30		HCeRs	-	-	-	-	-	-	-	-	-	-	-	-	-	-	-	-	-
	48014480	48191836	4	48076562	rs3805187	0.996	Imputed	A	6081	4705	0.386861	HCER(FA22:1)	0.12439	0.0186556	2.59815e-11	rs2352412	5.2502e-16	24	27		HCeRs	-	-	-	-	-	-	-	A	T	0.0577094	0.0420374	0.170075	-	-	-	-	-
	48014480	48191836	4	48109740	rs2704418	0.997	Imputed	C	6081	8676	0.71337	HCER(FA22:1)	-0.163952	0.0204203	9.83692e-16	rs2352412	5.2502e-16	20	27		HCeRs	-	-	-	-	-	-	-	C	A	-0.0313499	0.0466908	0.502076	-	-	-	-	-
16*	150598381	150612619	5	150605070	rs153462	1	Genotyped	G	5834	2565	0.219832	LCER(FA20:1)	0.145322	0.0220448	4.33537e-11	rs153462	4.33537e-11	16	18	GM2A	LCeRs	-	-	-	-	-	-	-	G	A	-	-	-	-	-	-	-	-
17	156729315	157483186	5	156900000	rs62388499	1	Genotyped	T	5938	237	0.0199562	PI(18:1/18:1)	0.414947	0.0640718	9.40062e-11	rs62388499	4.41331e-16	1	10	ADAM19	PIs	T	C	-0.047769	0.107407	0.00610129	7164	0.656503	-	-	-	-	-	-	-	-	-	-
	156729315	157483186	5	156900000	rs62388499	1	Genotyped	T	5276	229	0.021702	PI(16:0/18:1)	0.5239	0.0652163	9.49059e-16	rs62388499	4.41331e-16	1	10		PIs	T	C	0.0391746	0.107365	0.00610129	7157	0.715205	-	-	-	-	-	-	-	-	-	-
	156729315	157483186	5	156900000	rs62388499	1	Genotyped	T	6019	237	0.0196877	PI(18:0/18:2)	0.462615	0.0640549	5.11737e-13	rs62388499	4.41331e-16	1	10		PIs	T	C	-0.0779458	0.10719	0.00610129	7170	0.467129	-	-	-	-	-	-	-	-	-	-
	156729315	157483186	5	156900000	rs62388499	1	Genotyped	T	5998	238	0.0198399	CE(FA24:0)	-0.425972	0.0639386	2.69757e-11	rs62388499	4.41331e-16	1	10		CEs	-	-	-	-	-	-	-	-	-	-	-	-	T	C	0.38	0.14	0.0069
	156729315	157483186	5	156900000	rs62388499	1	Genotyped	T	5834	233	0.0199691	LCER(FA20:1)	-0.504287	0.0645836	5.79714e-15	rs62388499	4.41331e-16	1	10		LCeRs	-	-	-	-	-	-	-	-	-	-	-	-	-	-	-	-	-
	156729315	157483186	5	156900000	rs62388499	1	Genotyped	T	6011	236	0.0196307	PI(18:0/20:3)	0.448233	0.0641783	2.86477e-12	rs62388499	4.41331e-16	1	10		PIs	T	C	0.115931	0.109926	0.00610129	6784	0.291615	-	-	-	-	-	-	-	-	-	-
	156729315	157483186	5	156900000	rs62388499	1	Genotyped	T	5934	233	0.0196326	PI(18:0/18:1)	0.524677	0.0645628	4.41331e-16	rs62388499	4.41331e-16	1	10		PIs	T	C	-0.013434	0.107434	0.00610129	7162	0.900489	-	-	-	-	-	T	C	0.21	0.14	0.14
	156729315	157483186	5	156900000	rs62388499	1	Genotyped	T	5141	228	0.0221747	PI(16:0/18:2)	0.447223	0.0653791	7.89493e-12	rs62388499	4.41331e-16	1	10		PIs	T	C	-0.0826643	0.108161	0.00610129	6998	0.444712	-	-	-	-	-	-	-	-	-	-
18	10947061	11090546	6	10956689	rs1225753	0.997	Imputed	A	6070	5374	0.442669	TAG58:7(FA16:0)	0.127162	0.0183411	4.11421e-12	rs3945981	2.19924e-26	16	34	ELOVL2	TGs	-	-	-	-	-	-	-	A	G	0.0958722	0.038047	0.0118735	-	-	-	-	-
	10947061	11090546	6	10956689	rs1225753	0.997	Imputed	A	6059	5361	0.4424	TAG58:6(FA16:0)	0.142966	0.0183549	6.75437e-15	rs3945981	2.19924e-26	16	34		TGs	-	-	-	-	-	-	-	A	G	0.126855	0.0383951	0.000982304	-	-	-	-	-
	10947061	11090546	6	10958013	rs7744622	0.985	Imputed	A	6059	2896	0.238983	TAG58:6(FA16:0)	-0.165787	0.0207839	1.50305e-15	rs3945981	2.19924e-26	18	24		TGs	-	-	-	-	-	-	-	A	G	-0.175593	0.0431279	4.98691e-05	-	-	-	-	-
	10947061	11090546	6	10958013	rs7744622	0.985	Imputed	A	6070	2903	0.239127	TAG58:7(FA16:0)	-0.14057	0.0207637	1.28797e-11	rs3945981	2.19924e-26	18	24		TGs	-	-	-	-	-	-	-	A	G	-0.146995	0.0427398	0.000603794	-	-	-	-	-
	10947061	11090546	6	11005686	rs2295601	1	Genotyped	A	6070	2751	0.226606	TAG58:7(FA16:0)	-0.166427	0.0217049	1.75123e-14	rs3945981	2.19924e-26	59	71		TGs	-	-	-	-	-	-	-	A	G	-0.213141	0.0447239	2.11881e-06	-	-	-	-	-
	10947061	11090546	6	11005686	rs2295601	1	Genotyped	A	6059	2745	0.226523	TAG58:6(FA16:0)	-0.20901	0.0217296	6.66802e-22	rs3945981	2.19924e-26	59	71		TGs	-	-	-	-	-	-	-	A	G	-0.235023	0.0451375	2.26886e-07	-	-	-	-	-
	10947061	11090546	6	11011405	rs3945981	1	Imputed	A	6070	5185	0.4271	TAG58:7(FA16:0)	-0.16423	0.0183826	4.10863e-19	rs3945981	2.19924e-26	55	98		TGs	-	-	-	-	-	-	-	A	G	-0.139506	0.0389395	0.000354173	-	-	-	-	-
	10947061	11090546	6	11011405	rs3945981	1	Imputed	A	6059	5178	0.427298	TAG58:6(FA16:0)	-0.19561	0.0184045	2.19924e-26	rs3945981	2.19924e-26	55	98		TGs	-	-	-	-	-	-	-	A	G	-0.175677	0.0392527	8.36794e-06	-	-	-	-	-
19	25182925	29614649	6	25480328	rs34991172	0.99	Imputed	G	5885	709	0.0602379	DAG(18:0/22:6)	-0.251393	0.0377752	2.83351e-11	rs3131071	1.07309e-32	74	87	C6orf100	DAG	-	-	-	-	-	-	-	G	T	0.0111137	0.0860699	0.897282	-	-	-	-	-
	25182925	29614649	6	25872579	rs972087	0.997	Imputed	G	5500	1058	0.0961818	DAG(16:0/18:0)	0.220955	0.0320438	5.37167e-12	rs3131071	1.07309e-32	93	113		DAG	-	-	-	-	-	-	-	G	A	0.0325849	0.064408	0.613013	-	-	-	-	-
	25182925	29614649	6	25872579	rs972087	0.997	Imputed	G	3861	758	0.0981611	MAG(FA14:0)	0.244848	0.0378358	9.71412e-11	rs3131071	1.07309e-32	93	113		MAG	-	-	-	-	-	-	-	G	A	-0.0333722	0.0670572	0.618812	-	-	-	-	-
	25182925	29614649	6	26055368	rs13220395	1	Genotyped	A	4172	798	0.0956376	MAG(FA18:0)	0.251902	0.0369713	9.52965e-12	rs3131071	1.07309e-32	168	201		MAG	-	-	-	-	-	-	-	A	G	-0.0706786	0.071508	0.32316	-	-	-	-	-
	25182925	29614649	6	26055368	rs13220395	1	Genotyped	A	4296	813	0.0946229	MAG(FA16:0)	0.245227	0.0368763	2.9314e-11	rs3131071	1.07309e-32	168	201		MAG	-	-	-	-	-	-	-	A	G	0.000825954	0.0700064	0.990589	-	-	-	-	-
	25182925	29614649	6	26055368	rs13220395	1	Genotyped	A	5500	1059	0.0962727	DAG(16:0/18:0)	0.232544	0.0322191	5.29181e-13	rs3131071	1.07309e-32	168	201		DAG	-	-	-	-	-	-	-	A	G	0.0441386	0.0658369	0.502721	-	-	-	-	-
	25182925	29614649	6	26055368	rs13220395	1	Genotyped	A	3861	751	0.0972546	MAG(FA14:0)	0.298108	0.0383158	7.23539e-15	rs3131071	1.07309e-32	168	201		MAG	-	-	-	-	-	-	-	A	G	0.0300456	0.0685522	0.661258	-	-	-	-	-
	25182925	29614649	6	26162019	rs1417998	0.999	Imputed	A	5159	1218	0.118046	MAG(FA15:0)	0.208076	0.0303112	6.66511e-12	rs3131071	1.07309e-32	4	5		MAG	-	-	-	-	-	-	-	A	T	-0.051164	0.0691112	0.459258	-	-	-	-	-
	25182925	29614649	6	26340785	rs9467714	1	Genotyped	A	5500	1186	0.107818	DAG(16:0/18:0)	0.212982	0.0305636	3.20355e-12	rs3131071	1.07309e-32	3	3		DAG	-	-	-	-	-	-	-	A	G	-0.0615705	0.0627107	0.326393	-	-	-	-	-
	25182925	29614649	6	26340785	rs9467714	1	Genotyped	A	4172	894	0.107143	MAG(FA18:0)	0.234937	0.035165	2.37358e-11	rs3131071	1.07309e-32	3	3		MAG	-	-	-	-	-	-	-	A	G	-0.0392544	0.0681462	0.564705	-	-	-	-	-
	25182925	29614649	6	26340785	rs9467714	1	Genotyped	A	3861	827	0.107097	MAG(FA14:0)	0.288918	0.0368077	4.18019e-15	rs3131071	1.07309e-32	3	3		MAG	-	-	-	-	-	-	-	A	G	-0.0583014	0.0652944	0.372095	-	-	-	-	-
	25182925	29614649	6	26340785	rs9467714	1	Genotyped	A	3936	839	0.10658	MAG(FA12:0)	0.245972	0.0364563	1.50891e-11	rs3131071	1.07309e-32	3	3		MAG	-	-	-	-	-	-	-	A	G	-0.0744118	0.0675971	0.271205	-	-	-	-	-
	25182925	29614649	6	26355758	rs4712980	1	Genotyped	G	5500	3337	0.303364	DAG(16:0/18:0)	0.130937	0.020642	2.25015e-10	rs3131071	1.07309e-32	11	17		DAG	-	-	-	-	-	-	-	G	T	-0.06524	0.0412471	0.113992	-	-	-	-	-
	25182925	29614649	6	26367445	rs9688946	1	Genotyped	A	5500	4287	0.389727	DAG(16:0/18:0)	0.125451	0.019396	9.93962e-11	rs3131071	1.07309e-32	24	31		DAG	-	-	-	-	-	-	-	A	C	-0.0448612	0.0389373	0.249499	-	-	-	-	-
	25182925	29614649	6	26391395	rs2237235	1	Genotyped	G	3936	1606	0.204014	MAG(FA12:0)	0.200849	0.0276592	3.82639e-13	rs3131071	1.07309e-32	7	8		MAG	-	-	-	-	-	-	-	G	A	-0.146004	0.05186	0.0049544	-	-	-	-	-
	25182925	29614649	6	26391395	rs2237235	1	Genotyped	G	5633	2321	0.206018	DAG(16:0/16:0)	0.160505	0.0229955	2.95479e-12	rs3131071	1.07309e-32	7	8		DAG	-	-	-	-	-	-	-	G	A	-0.00394876	0.0477632	0.934125	-	-	-	-	-
	25182925	29614649	6	26391395	rs2237235	1	Genotyped	G	4172	1702	0.203979	MAG(FA18:0)	0.213399	0.0269182	2.23308e-15	rs3131071	1.07309e-32	7	8		MAG	-	-	-	-	-	-	-	G	A	-0.0999696	0.052357	0.0564579	-	-	-	-	-
	25182925	29614649	6	26391395	rs2237235	1	Genotyped	G	5500	2255	0.205	DAG(16:0/18:0)	0.19935	0.0233833	1.52432e-17	rs3131071	1.07309e-32	7	8		DAG	-	-	-	-	-	-	-	G	A	-0.0221104	0.0482648	0.646962	-	-	-	-	-
	25182925	29614649	6	26391395	rs2237235	1	Genotyped	G	3861	1588	0.205646	MAG(FA14:0)	0.230315	0.0278498	1.34075e-16	rs3131071	1.07309e-32	7	8		MAG	-	-	-	-	-	-	-	G	A	-0.0770702	0.0502036	0.125018	-	-	-	-	-
	25182925	29614649	6	26391395	rs2237235	1	Genotyped	G	4296	1737	0.202165	MAG(FA16:0)	0.188064	0.0265455	1.39457e-12	rs3131071	1.07309e-32	7	8		MAG	-	-	-	-	-	-	-	G	A	-0.0372086	0.0513046	0.468444	-	-	-	-	-
	25182925	29614649	6	26404374	rs3799378	0.987	Imputed	G	5500	2472	0.224727	DAG(16:0/18:0)	0.158977	0.02249	1.5629e-12	rs3131071	1.07309e-32	3	3		DAG	-	-	-	-	-	-	-	G	A	-0.080461	0.0446837	0.0720116	-	-	-	-	-
	25182925	29614649	6	26404374	rs3799378	0.987	Imputed	G	3861	1709	0.221316	MAG(FA14:0)	0.17271	0.026844	1.24435e-10	rs3131071	1.07309e-32	3	3		MAG	-	-	-	-	-	-	-	G	A	-0.0332022	0.0465758	0.476073	-	-	-	-	-
	25182925	29614649	6	26407482	rs9393718	1	Genotyped	A	4296	949	0.110452	MAG(FA16:0)	0.264394	0.0339495	6.81473e-15	rs3131071	1.07309e-32	147	173		MAG	-	-	-	-	-	-	-	A	G	-0.0100531	0.0658086	0.878611	-	-	-	-	-
	25182925	29614649	6	26407482	rs9393718	1	Genotyped	A	3936	860	0.109248	MAG(FA12:0)	0.294287	0.0356155	1.42187e-16	rs3131071	1.07309e-32	147	173		MAG	-	-	-	-	-	-	-	A	G	-0.0853417	0.0666854	0.200882	-	-	-	-	-
	25182925	29614649	6	26407482	rs9393718	1	Genotyped	A	5159	1153	0.111746	MAG(FA15:0)	0.203861	0.0308669	3.98765e-11	rs3131071	1.07309e-32	147	173		MAG	-	-	-	-	-	-	-	A	G	-0.213761	0.0677396	0.00164252	-	-	-	-	-
	25182925	29614649	6	26407482	rs9393718	1	Genotyped	A	5695	1263	0.110887	DAG(12:0/18:0)	0.225569	0.0293969	1.67722e-14	rs3131071	1.07309e-32	147	173		DAG	-	-	-	-	-	-	-	A	G	-0.111893	0.0639298	0.0803385	-	-	-	-	-
	25182925	29614649	6	26407482	rs9393718	1	Genotyped	A	4172	931	0.111577	MAG(FA18:0)	0.286387	0.0342291	5.92238e-17	rs3131071	1.07309e-32	147	173		MAG	-	-	-	-	-	-	-	A	G	-0.117097	0.0671615	0.0815062	-	-	-	-	-
	25182925	29614649	6	26407482	rs9393718	1	Genotyped	A	3861	866	0.112147	MAG(FA14:0)	0.323608	0.0356682	1.16053e-19	rs3131071	1.07309e-32	147	173		MAG	-	-	-	-	-	-	-	A	G	-0.0521995	0.0644294	0.418001	-	-	-	-	-
	25182925	29614649	6	26407482	rs9393718	1	Genotyped	A	5500	1233	0.112091	DAG(16:0/18:0)	0.297596	0.0298427	2.01856e-23	rs3131071	1.07309e-32	147	173		DAG	-	-	-	-	-	-	-	A	G	-0.114532	0.0618108	0.0641431	-	-	-	-	-
	25182925	29614649	6	26407482	rs9393718	1	Genotyped	A	5633	1264	0.112196	DAG(16:0/16:0)	0.247098	0.0294036	4.32844e-17	rs3131071	1.07309e-32	147	173		DAG	-	-	-	-	-	-	-	A	G	-0.0803711	0.0612079	0.189413	A	G	0.0021	0.028	0.94
	25182925	29614649	6	26466035	rs2273558	1	Genotyped	C	5500	3514	0.319455	DAG(16:0/18:0)	0.131796	0.020305	8.53856e-11	rs3131071	1.07309e-32	2	2		DAG	-	-	-	-	-	-	-	C	A	-0.020157	0.0403626	0.617594	-	-	-	-	-
	25182925	29614649	6	26843517	rs57440165	0.998	Imputed	C	3936	621	0.0788872	MAG(FA12:0)	0.338582	0.0413519	2.65945e-16	rs3131071	1.07309e-32	261	322		MAG	-	-	-	-	-	-	-	C	A	-0.0996064	0.078773	0.206313	-	-	-	-	-
	25182925	29614649	6	26843517	rs57440165	0.998	Imputed	C	4172	666	0.0798178	MAG(FA18:0)	0.348496	0.0399058	2.48098e-18	rs3131071	1.07309e-32	261	322		MAG	-	-	-	-	-	-	-	C	A	-0.120261	0.0793594	0.129944	-	-	-	-	-
	25182925	29614649	6	26843517	rs57440165	0.998	Imputed	C	5159	822	0.0796666	MAG(FA15:0)	0.258454	0.036021	7.22609e-13	rs3131071	1.07309e-32	261	322		MAG	-	-	-	-	-	-	-	C	A	-0.254245	0.0800122	0.00152408	-	-	-	-	-
	25182925	29614649	6	26843517	rs57440165	0.998	Imputed	C	5633	913	0.0810403	DAG(16:0/16:0)	0.289718	0.0342107	2.48316e-17	rs3131071	1.07309e-32	261	322		DAG	-	-	-	-	-	-	-	C	A	0.0157504	0.0723533	0.827711	-	-	-	-	-
	25182925	29614649	6	26843517	rs57440165	0.998	Imputed	C	5695	920	0.0807726	DAG(12:0/18:0)	0.241155	0.0340443	1.40484e-12	rs3131071	1.07309e-32	261	322		DAG	-	-	-	-	-	-	-	C	A	-0.0322529	0.0756099	0.669771	-	-	-	-	-
	25182925	29614649	6	26843517	rs57440165	0.998	Imputed	C	5500	894	0.0812727	DAG(16:0/18:0)	0.363213	0.0345838	8.41981e-26	rs3131071	1.07309e-32	261	322		DAG	-	-	-	-	-	-	-	C	A	-0.00315834	0.0731209	0.965555	-	-	-	-	-
	25182925	29614649	6	26843517	rs57440165	0.998	Imputed	C	5885	952	0.0808836	DAG(18:0/22:6)	-0.243346	0.03344	3.41083e-13	rs3131071	1.07309e-32	261	322		DAG	-	-	-	-	-	-	-	C	A	-0.0213648	0.0764893	0.780051	-	-	-	-	-
	25182925	29614649	6	26843517	rs57440165	0.998	Imputed	C	3861	618	0.0800311	MAG(FA14:0)	0.405908	0.0413751	1.01543e-22	rs3131071	1.07309e-32	261	322		MAG	-	-	-	-	-	-	-	C	A	-0.0626731	0.0761062	0.410395	-	-	-	-	-
	25182925	29614649	6	26843517	rs57440165	0.998	Imputed	C	4296	676	0.0786778	MAG(FA16:0)	0.334975	0.0396956	3.2116e-17	rs3131071	1.07309e-32	261	322		MAG	-	-	-	-	-	-	-	C	A	-0.0236347	0.0777337	0.761146	-	-	-	-	-
	25182925	29614649	6	26865600	rs71557358	0.985	Imputed	T	5695	2032	0.178402	DAG(12:0/18:0)	0.161821	0.0239628	1.448e-11	rs3131071	1.07309e-32	64	91		DAG	-	-	-	-	-	-	-	-	-	-	-	-	-	-	-	-	-
	25182925	29614649	6	26865600	rs71557358	0.985	Imputed	T	5500	1968	0.178909	DAG(16:0/18:0)	0.190911	0.0243741	4.78114e-15	rs3131071	1.07309e-32	64	91		DAG	-	-	-	-	-	-	-	-	-	-	-	-	-	-	-	-	-
	25182925	29614649	6	26865600	rs71557358	0.985	Imputed	T	4172	1477	0.177013	MAG(FA18:0)	0.183656	0.0278881	4.53464e-11	rs3131071	1.07309e-32	64	91		MAG	-	-	-	-	-	-	-	-	-	-	-	-	-	-	-	-	-
	25182925	29614649	6	26937830	rs2770573	0.998	Imputed	A	5633	9609	0.85292	DAG(16:0/16:0)	-0.193802	0.0268134	4.90782e-13	rs3131071	1.07309e-32	16	24		DAG	-	-	-	-	-	-	-	-	-	-	-	-	A	C	0.019	0.052	0.71
	25182925	29614649	6	26937830	rs2770573	0.998	Imputed	A	4172	7096	0.850431	MAG(FA18:0)	-0.246667	0.0309162	1.4804e-15	rs3131071	1.07309e-32	16	24		MAG	-	-	-	-	-	-	-	-	-	-	-	-	-	-	-	-	-
	25182925	29614649	6	26937830	rs2770573	0.998	Imputed	A	3936	6719	0.853532	MAG(FA12:0)	-0.208613	0.0322591	1.00109e-10	rs3131071	1.07309e-32	16	24		MAG	-	-	-	-	-	-	-	-	-	-	-	-	-	-	-	-	-
	25182925	29614649	6	26937830	rs2770573	0.998	Imputed	A	5500	9381	0.852818	DAG(16:0/18:0)	-0.238338	0.0271988	1.90442e-18	rs3131071	1.07309e-32	16	24		DAG	-	-	-	-	-	-	-	-	-	-	-	-	-	-	-	-	-
	25182925	29614649	6	26937830	rs2770573	0.998	Imputed	A	5159	8808	0.853654	MAG(FA15:0)	-0.207754	0.0280194	1.21919e-13	rs3131071	1.07309e-32	16	24		MAG	-	-	-	-	-	-	-	-	-	-	-	-	-	-	-	-	-
	25182925	29614649	6	26937830	rs2770573	0.998	Imputed	A	4296	7334	0.853585	MAG(FA16:0)	-0.221872	0.0307403	5.28915e-13	rs3131071	1.07309e-32	16	24		MAG	-	-	-	-	-	-	-	-	-	-	-	-	-	-	-	-	-
	25182925	29614649	6	26937830	rs2770573	0.998	Imputed	A	3861	6586	0.852888	MAG(FA14:0)	-0.269451	0.0324972	1.11803e-16	rs3131071	1.07309e-32	16	24		MAG	-	-	-	-	-	-	-	-	-	-	-	-	-	-	-	-	-
	25182925	29614649	6	27034181	rs7764984	1	Genotyped	G	3861	2441	0.31611	MAG(FA14:0)	0.155121	0.024166	1.37194e-10	rs3131071	1.07309e-32	15	19		MAG	-	-	-	-	-	-	-	G	A	-0.00777836	0.0418411	0.852553	-	-	-	-	-
	25182925	29614649	6	27034181	rs7764984	1	Genotyped	G	4172	2669	0.319871	MAG(FA18:0)	0.157852	0.0232237	1.06823e-11	rs3131071	1.07309e-32	15	19		MAG	-	-	-	-	-	-	-	G	A	-0.0584925	0.0436269	0.180264	-	-	-	-	-
	25182925	29614649	6	27034181	rs7764984	1	Genotyped	G	5500	3491	0.317364	DAG(16:0/18:0)	0.148583	0.0202621	2.24917e-13	rs3131071	1.07309e-32	15	19		DAG	-	-	-	-	-	-	-	G	A	0.0625886	0.040147	0.119271	-	-	-	-	-
	25182925	29614649	6	27046250	rs6940638	0.999	Imputed	G	4172	1677	0.200983	MAG(FA18:0)	0.198759	0.0273925	3.9878e-13	rs3131071	1.07309e-32	13	15		MAG	-	-	-	-	-	-	-	G	A	-0.0889743	0.0524962	0.0903663	-	-	-	-	-
	25182925	29614649	6	27046250	rs6940638	0.999	Imputed	G	4296	1690	0.196695	MAG(FA16:0)	0.191744	0.0272471	1.96071e-12	rs3131071	1.07309e-32	13	15		MAG	-	-	-	-	-	-	-	G	A	-0.0557973	0.0514096	0.277991	-	-	-	-	-
	25182925	29614649	6	27046250	rs6940638	0.999	Imputed	G	3936	1578	0.200457	MAG(FA12:0)	0.187482	0.0281357	2.67411e-11	rs3131071	1.07309e-32	13	15		MAG	-	-	-	-	-	-	-	G	A	-0.136122	0.0520044	0.00897214	-	-	-	-	-
	25182925	29614649	6	27046250	rs6940638	0.999	Imputed	G	5500	2191	0.199182	DAG(16:0/18:0)	0.198004	0.0238506	1.02481e-16	rs3131071	1.07309e-32	13	15		DAG	-	-	-	-	-	-	-	G	A	0.047771	0.0483612	0.323458	-	-	-	-	-
	25182925	29614649	6	27046250	rs6940638	0.999	Imputed	G	5633	2245	0.199272	DAG(16:0/16:0)	0.158034	0.0235179	1.82072e-11	rs3131071	1.07309e-32	13	15		DAG	-	-	-	-	-	-	-	G	A	0.0537623	0.0478486	0.261417	-	-	-	-	-
	25182925	29614649	6	27046250	rs6940638	0.999	Imputed	G	3861	1533	0.198524	MAG(FA14:0)	0.227191	0.0284886	1.52663e-15	rs3131071	1.07309e-32	13	15		MAG	-	-	-	-	-	-	-	G	A	-0.081712	0.0503144	0.10464	-	-	-	-	-
	25182925	29614649	6	27050396	rs34388707	1	Genotyped	G	5695	2068	0.181563	DAG(12:0/18:0)	0.154532	0.0241864	1.66738e-10	rs3131071	1.07309e-32	40	46		DAG	-	-	-	-	-	-	-	G	A	0.0791731	0.0522441	0.12993	-	-	-	-	-
	25182925	29614649	6	27050396	rs34388707	1	Genotyped	G	5500	2009	0.182636	DAG(16:0/18:0)	0.189125	0.0245769	1.41252e-14	rs3131071	1.07309e-32	40	46		DAG	-	-	-	-	-	-	-	G	A	0.0410731	0.0505558	0.416711	-	-	-	-	-
	25182925	29614649	6	27070771	rs149489392	0.941	Imputed	T	5500	143	0.013	DAG(16:0/18:0)	-0.423866	0.0609095	3.4285e-12	rs3131071	1.07309e-32	48	57		DAG	-	-	-	-	-	-	-	T	C	0.314269	0.137753	0.0227046	-	-	-	-	-
	25182925	29614649	6	27232395	rs6456771	1	Genotyped	A	5500	3380	0.307273	DAG(16:0/18:0)	0.142821	0.0207195	5.46001e-12	rs3131071	1.07309e-32	5	8		DAG	-	-	-	-	-	-	-	A	G	0.0653116	0.0422633	0.122533	-	-	-	-	-
	25182925	29614649	6	27263641	rs3800318	0.999	Imputed	T	5159	1724	0.167087	MAG(FA15:0)	0.189199	0.0264255	8.08448e-13	rs3131071	1.07309e-32	6	8		MAG	-	-	-	-	-	-	-	T	A	-0.0608852	0.0585628	0.298715	-	-	-	-	-
	25182925	29614649	6	27304586	rs6903160	1	Genotyped	A	4296	2999	0.349046	MAG(FA16:0)	0.151298	0.0226107	2.20997e-11	rs3131071	1.07309e-32	14	15		MAG	-	-	-	-	-	-	-	A	T	-0.0280902	0.0436903	0.52039	-	-	-	-	-
	25182925	29614649	6	27304586	rs6903160	1	Genotyped	A	3861	2719	0.352111	MAG(FA14:0)	0.162669	0.0237101	6.85019e-12	rs3131071	1.07309e-32	14	15		MAG	-	-	-	-	-	-	-	A	T	-0.0213448	0.0427893	0.61799	-	-	-	-	-
	25182925	29614649	6	27304586	rs6903160	1	Genotyped	A	4172	2928	0.350911	MAG(FA18:0)	0.158386	0.0229195	4.82767e-12	rs3131071	1.07309e-32	14	15		MAG	-	-	-	-	-	-	-	A	T	-0.0745901	0.0446006	0.0947129	-	-	-	-	-
	25182925	29614649	6	27304586	rs6903160	1	Genotyped	A	5500	3857	0.350636	DAG(16:0/18:0)	0.136598	0.0198779	6.33856e-12	rs3131071	1.07309e-32	14	15		DAG	-	-	-	-	-	-	-	A	T	-0.00717884	0.0411028	0.861381	-	-	-	-	-
	25182925	29614649	6	27430126	rs113039233	0.996	Imputed	A	4172	2269	0.271932	MAG(FA18:0)	0.168933	0.0247981	9.6034e-12	rs3131071	1.07309e-32	1	2		MAG	-	-	-	-	-	-	-	A	G	-0.035193	0.0480792	0.464327	-	-	-	-	-
	25182925	29614649	6	27430126	rs113039233	0.996	Imputed	A	3861	2087	0.270267	MAG(FA14:0)	0.176529	0.0257583	7.21736e-12	rs3131071	1.07309e-32	1	2		MAG	-	-	-	-	-	-	-	A	G	-0.0374983	0.0460738	0.415883	-	-	-	-	-
	25182925	29614649	6	27430126	rs113039233	0.996	Imputed	A	5500	2978	0.270727	DAG(16:0/18:0)	0.143602	0.0215212	2.513e-11	rs3131071	1.07309e-32	1	2		DAG	-	-	-	-	-	-	-	A	G	0.00689397	0.0442659	0.876265	-	-	-	-	-
	25182925	29614649	6	27587027	rs9393830	1	Genotyped	T	3861	2773	0.359104	MAG(FA14:0)	0.158469	0.023649	2.07197e-11	rs3131071	1.07309e-32	32	44		MAG	-	-	-	-	-	-	-	T	C	-0.0556536	0.0425211	0.190844	-	-	-	-	-
	25182925	29614649	6	27587027	rs9393830	1	Genotyped	T	5500	3924	0.356727	DAG(16:0/18:0)	0.12852	0.0197912	8.37103e-11	rs3131071	1.07309e-32	32	44		DAG	-	-	-	-	-	-	-	T	C	-0.0200794	0.0408672	0.623284	-	-	-	-	-
	25182925	29614649	6	27661126	rs67478198	0.999	Imputed	T	5500	2849	0.259	DAG(16:0/18:0)	0.164178	0.0216155	3.0684e-14	rs3131071	1.07309e-32	15	22		DAG	-	-	-	-	-	-	-	-	-	-	-	-	-	-	-	-	-
	25182925	29614649	6	27661126	rs67478198	0.999	Imputed	T	4296	2215	0.257798	MAG(FA16:0)	0.171364	0.0245882	3.18373e-12	rs3131071	1.07309e-32	15	22		MAG	-	-	-	-	-	-	-	-	-	-	-	-	-	-	-	-	-
	25182925	29614649	6	27661126	rs67478198	0.999	Imputed	T	3861	2008	0.260036	MAG(FA14:0)	0.200238	0.0257269	7.07079e-15	rs3131071	1.07309e-32	15	22		MAG	-	-	-	-	-	-	-	-	-	-	-	-	-	-	-	-	-
	25182925	29614649	6	27661126	rs67478198	0.999	Imputed	T	4172	2149	0.25755	MAG(FA18:0)	0.178223	0.0249594	9.29764e-13	rs3131071	1.07309e-32	15	22		MAG	-	-	-	-	-	-	-	-	-	-	-	-	-	-	-	-	-
	25182925	29614649	6	27661126	rs67478198	0.999	Imputed	T	3936	2045	0.259782	MAG(FA12:0)	0.175596	0.0254219	4.94046e-12	rs3131071	1.07309e-32	15	22		MAG	-	-	-	-	-	-	-	-	-	-	-	-	-	-	-	-	-
	25182925	29614649	6	27675469	rs12179134	0.998	Imputed	G	5633	2061	0.18294	DAG(16:0/16:0)	0.158561	0.0243813	7.85305e-11	rs3131071	1.07309e-32	22	24		DAG	-	-	-	-	-	-	-	G	A	-0.0100497	0.0513007	0.844724	-	-	-	-	-
	25182925	29614649	6	27675469	rs12179134	0.998	Imputed	G	3861	1403	0.181689	MAG(FA14:0)	0.218167	0.0293556	1.0707e-13	rs3131071	1.07309e-32	22	24		MAG	-	-	-	-	-	-	-	G	A	-0.0782739	0.0539284	0.146926	-	-	-	-	-
	25182925	29614649	6	27675469	rs12179134	0.998	Imputed	G	5500	2024	0.184	DAG(16:0/18:0)	0.193527	0.024632	3.94249e-15	rs3131071	1.07309e-32	22	24		DAG	-	-	-	-	-	-	-	G	A	-0.0206043	0.0518413	0.691108	-	-	-	-	-
	25182925	29614649	6	27738806	rs2893930	1	Genotyped	C	3861	1769	0.229086	MAG(FA14:0)	0.203498	0.0268321	3.34743e-14	rs3131071	1.07309e-32	90	107		MAG	-	-	-	-	-	-	-	C	T	-0.112732	0.0481105	0.019287	-	-	-	-	-
	25182925	29614649	6	27738806	rs2893930	1	Genotyped	C	5500	2513	0.228455	DAG(16:0/18:0)	0.184292	0.0225117	2.68904e-16	rs3131071	1.07309e-32	90	107		DAG	-	-	-	-	-	-	-	C	T	-0.0247729	0.0463129	0.592818	-	-	-	-	-
	25182925	29614649	6	27738806	rs2893930	1	Genotyped	C	5633	2567	0.227854	DAG(16:0/16:0)	0.147383	0.0222736	3.66707e-11	rs3131071	1.07309e-32	90	107		DAG	-	-	-	-	-	-	-	C	T	-0.00799493	0.0458326	0.861552	-	-	-	-	-
	25182925	29614649	6	27738806	rs2893930	1	Genotyped	C	3936	1821	0.231326	MAG(FA12:0)	0.169455	0.0264167	1.41115e-10	rs3131071	1.07309e-32	90	107		MAG	-	-	-	-	-	-	-	C	T	-0.16517	0.0496984	0.000916706	-	-	-	-	-
	25182925	29614649	6	27738806	rs2893930	1	Genotyped	C	4172	1889	0.22639	MAG(FA18:0)	0.17609	0.0261519	1.65802e-11	rs3131071	1.07309e-32	90	107		MAG	-	-	-	-	-	-	-	C	T	-0.0982191	0.0502375	0.0508102	-	-	-	-	-
	25182925	29614649	6	27773664	rs200480	1	Genotyped	C	3861	2526	0.327117	MAG(FA14:0)	0.179562	0.0241685	1.08941e-13	rs3131071	1.07309e-32	95	112		MAG	-	-	-	-	-	-	-	C	T	-0.0455547	0.0426702	0.285922	-	-	-	-	-
	25182925	29614649	6	27773664	rs200480	1	Genotyped	C	5500	3603	0.327545	DAG(16:0/18:0)	0.138669	0.0202391	7.30448e-12	rs3131071	1.07309e-32	95	112		DAG	-	-	-	-	-	-	-	C	T	-0.00889438	0.0410038	0.828312	-	-	-	-	-
	25182925	29614649	6	27794658	rs6928403	0.987	Imputed	T	4172	1668	0.199904	MAG(FA18:0)	0.185514	0.0258415	7.02588e-13	rs3131071	1.07309e-32	2	2		MAG	-	-	-	-	-	-	-	-	-	-	-	-	-	-	-	-	-
	25182925	29614649	6	27794658	rs6928403	0.987	Imputed	T	3861	1562	0.202279	MAG(FA14:0)	0.225473	0.026629	2.51378e-17	rs3131071	1.07309e-32	2	2		MAG	-	-	-	-	-	-	-	-	-	-	-	-	-	-	-	-	-
	25182925	29614649	6	27794658	rs6928403	0.987	Imputed	T	3936	1595	0.202617	MAG(FA12:0)	0.197131	0.0263317	7.07619e-14	rs3131071	1.07309e-32	2	2		MAG	-	-	-	-	-	-	-	-	-	-	-	-	-	-	-	-	-
	25182925	29614649	6	27794658	rs6928403	0.987	Imputed	T	5500	2192	0.199273	DAG(16:0/18:0)	0.167012	0.0223163	7.21716e-14	rs3131071	1.07309e-32	2	2		DAG	-	-	-	-	-	-	-	-	-	-	-	-	-	-	-	-	-
	25182925	29614649	6	27815494	rs200991	1	Genotyped	A	4172	1228	0.147172	MAG(FA18:0)	0.221673	0.0306443	4.69789e-13	rs3131071	1.07309e-32	25	28		MAG	-	-	-	-	-	-	-	A	C	-0.119495	0.0599424	0.04644	-	-	-	-	-
	25182925	29614649	6	27815494	rs200991	1	Genotyped	A	4296	1257	0.146299	MAG(FA16:0)	0.202066	0.0301849	2.16752e-11	rs3131071	1.07309e-32	25	28		MAG	-	-	-	-	-	-	-	A	C	-0.0893345	0.0587007	0.128314	-	-	-	-	-
	25182925	29614649	6	27815494	rs200991	1	Genotyped	A	5500	1638	0.148909	DAG(16:0/18:0)	0.227875	0.0264211	6.42306e-18	rs3131071	1.07309e-32	25	28		DAG	-	-	-	-	-	-	-	A	C	-0.0634644	0.0552388	0.250829	-	-	-	-	-
	25182925	29614649	6	27815494	rs200991	1	Genotyped	A	5633	1677	0.148855	DAG(16:0/16:0)	0.190599	0.0260813	2.71357e-13	rs3131071	1.07309e-32	25	28		DAG	-	-	-	-	-	-	-	A	C	-0.0406567	0.0546779	0.457288	A	C	-0.021	0.025	0.41
	25182925	29614649	6	27815494	rs200991	1	Genotyped	A	3861	1152	0.149184	MAG(FA14:0)	0.246752	0.0313631	3.61524e-15	rs3131071	1.07309e-32	25	28		MAG	-	-	-	-	-	-	-	A	C	-0.0941862	0.057477	0.101551	-	-	-	-	-
	25182925	29614649	6	27866943	rs200964	0.992	Imputed	C	3861	1223	0.158379	MAG(FA14:0)	0.263368	0.0306957	9.48771e-18	rs3131071	1.07309e-32	64	80		MAG	-	-	-	-	-	-	-	C	G	-0.0772926	0.0549374	0.159717	-	-	-	-	-
	25182925	29614649	6	27866943	rs200964	0.992	Imputed	C	4172	1328	0.159156	MAG(FA18:0)	0.241461	0.0298426	5.90938e-16	rs3131071	1.07309e-32	64	80		MAG	-	-	-	-	-	-	-	C	G	-0.0728203	0.0573344	0.204303	-	-	-	-	-
	25182925	29614649	6	27866943	rs200964	0.992	Imputed	C	5633	1784	0.158353	DAG(16:0/16:0)	0.189127	0.0255112	1.22998e-13	rs3131071	1.07309e-32	64	80		DAG	-	-	-	-	-	-	-	C	G	0.0122956	0.0522573	0.814025	C	G	-0.027	0.024	0.26
	25182925	29614649	6	27866943	rs200964	0.992	Imputed	C	5500	1744	0.158545	DAG(16:0/18:0)	0.239939	0.0258329	1.57007e-20	rs3131071	1.07309e-32	64	80		DAG	-	-	-	-	-	-	-	C	G	0.000952469	0.052812	0.985614	-	-	-	-	-
	25182925	29614649	6	27866943	rs200964	0.992	Imputed	C	3936	1241	0.157647	MAG(FA12:0)	0.232465	0.0304808	2.41064e-14	rs3131071	1.07309e-32	64	80		MAG	-	-	-	-	-	-	-	C	G	-0.140349	0.0567847	0.013593	-	-	-	-	-
	25182925	29614649	6	27866943	rs200964	0.992	Imputed	C	4296	1358	0.158054	MAG(FA16:0)	0.214148	0.0293552	2.98554e-13	rs3131071	1.07309e-32	64	80		MAG	-	-	-	-	-	-	-	C	G	-0.0449155	0.0561303	0.423758	-	-	-	-	-
	25182925	29614649	6	27896799	rs71559054	0.999	Imputed	C	4172	715	0.0856903	MAG(FA18:0)	0.37188	0.0390831	1.81525e-21	rs3131071	1.07309e-32	403	484		MAG	-	-	-	-	-	-	-	C	A	-0.134304	0.0764625	0.0792708	-	-	-	-	-
	25182925	29614649	6	27896799	rs71559054	0.999	Imputed	C	5500	962	0.0874545	DAG(16:0/18:0)	0.374735	0.0337372	1.15379e-28	rs3131071	1.07309e-32	403	484		DAG	-	-	-	-	-	-	-	C	A	-0.021366	0.0704728	0.761807	-	-	-	-	-
	25182925	29614649	6	27896799	rs71559054	0.999	Imputed	C	4296	739	0.0860102	MAG(FA16:0)	0.345143	0.0384592	2.85222e-19	rs3131071	1.07309e-32	403	484		MAG	-	-	-	-	-	-	-	C	A	-0.0396967	0.0749154	0.596291	-	-	-	-	-
	25182925	29614649	6	27896799	rs71559054	0.999	Imputed	C	5633	981	0.0870762	DAG(16:0/16:0)	0.310609	0.0333519	1.24146e-20	rs3131071	1.07309e-32	403	484		DAG	-	-	-	-	-	-	-	C	A	0.00200082	0.0697371	0.977116	-	-	-	-	-
	25182925	29614649	6	27896799	rs71559054	0.999	Imputed	C	3861	672	0.0870241	MAG(FA14:0)	0.421155	0.0400357	7.02455e-26	rs3131071	1.07309e-32	403	484		MAG	-	-	-	-	-	-	-	C	A	-0.0709465	0.0733447	0.333593	-	-	-	-	-
	25182925	29614649	6	27896799	rs71559054	0.999	Imputed	C	4878	840	0.0861009	MAG(FA20:0)	0.257751	0.0358934	6.91865e-13	rs3131071	1.07309e-32	403	484		MAG	-	-	-	-	-	-	-	C	A	-	-	-	-	-	-	-	-
	25182925	29614649	6	27896799	rs71559054	0.999	Imputed	C	5540	964	0.0870036	TAG36:0(FA12:0)	-0.226082	0.0336247	1.7721e-11	rs3131071	1.07309e-32	403	484		TGs	-	-	-	-	-	-	-	C	A	-0.161029	0.0741252	0.0300273	-	-	-	-	-
	25182925	29614649	6	27896799	rs71559054	0.999	Imputed	C	5695	992	0.0870939	DAG(12:0/18:0)	0.239579	0.0331488	4.92315e-13	rs3131071	1.07309e-32	403	484		DAG	-	-	-	-	-	-	-	C	A	-0.0915058	0.0728309	0.209217	-	-	-	-	-
	25182925	29614649	6	27896799	rs71559054	0.999	Imputed	C	3936	664	0.0843496	MAG(FA12:0)	0.370295	0.0402638	3.69075e-20	rs3131071	1.07309e-32	403	484		MAG	-	-	-	-	-	-	-	C	A	-0.15325	0.0758426	0.0435464	-	-	-	-	-
	25182925	29614649	6	27896799	rs71559054	0.999	Imputed	C	5159	891	0.0863539	MAG(FA15:0)	0.265039	0.0349649	3.45209e-14	rs3131071	1.07309e-32	403	484		MAG	-	-	-	-	-	-	-	C	A	-0.267736	0.0770529	0.000530169	-	-	-	-	-
	25182925	29614649	6	27896799	rs71559054	0.999	Imputed	C	5885	1023	0.0869159	DAG(18:0/22:6)	-0.241386	0.0325815	1.27561e-13	rs3131071	1.07309e-32	403	484		DAG	-	-	-	-	-	-	-	C	A	-0.0458078	0.0737123	0.534432	-	-	-	-	-
	25182925	29614649	6	27956055	rs1853098	0.975	Imputed	A	3861	6270	0.811966	MAG(FA14:0)	-0.223431	0.0315874	1.51165e-12	rs3131071	1.07309e-32	1	1		MAG	-	-	-	-	-	-	-	-	-	-	-	-	-	-	-	-	-
	25182925	29614649	6	27956055	rs1853098	0.975	Imputed	A	5159	8400	0.814111	MAG(FA15:0)	-0.176311	0.0277408	2.07554e-10	rs3131071	1.07309e-32	1	1		MAG	-	-	-	-	-	-	-	-	-	-	-	-	-	-	-	-	-
	25182925	29614649	6	27956055	rs1853098	0.975	Imputed	A	5500	8945	0.813182	DAG(16:0/18:0)	-0.206456	0.0267551	1.19553e-14	rs3131071	1.07309e-32	1	1		DAG	-	-	-	-	-	-	-	-	-	-	-	-	-	-	-	-	-
	25182925	29614649	6	27956055	rs1853098	0.975	Imputed	A	5633	9164	0.813421	DAG(16:0/16:0)	-0.175665	0.0264499	3.10714e-11	rs3131071	1.07309e-32	1	1		DAG	-	-	-	-	-	-	-	-	-	-	-	-	A	G	0.11	0.05	0.021
	25182925	29614649	6	27989174	rs149977	1	Imputed	G	3861	2064	0.267288	MAG(FA14:0)	0.216044	0.0253593	1.60456e-17	rs3131071	1.07309e-32	263	315		MAG	-	-	-	-	-	-	-	-	-	-	-	-	-	-	-	-	-
	25182925	29614649	6	27989174	rs149977	1	Imputed	G	4172	2237	0.268097	MAG(FA18:0)	0.175738	0.0246179	9.42802e-13	rs3131071	1.07309e-32	263	315		MAG	-	-	-	-	-	-	-	-	-	-	-	-	-	-	-	-	-
	25182925	29614649	6	27989174	rs149977	1	Imputed	G	5500	2936	0.266909	DAG(16:0/18:0)	0.164577	0.0213627	1.31931e-14	rs3131071	1.07309e-32	263	315		DAG	-	-	-	-	-	-	-	-	-	-	-	-	-	-	-	-	-
	25182925	29614649	6	27989174	rs149977	1	Imputed	G	3936	2112	0.268293	MAG(FA12:0)	0.190336	0.025197	4.2242e-14	rs3131071	1.07309e-32	263	315		MAG	-	-	-	-	-	-	-	-	-	-	-	-	-	-	-	-	-
	25182925	29614649	6	27989174	rs149977	1	Imputed	G	4296	2313	0.269204	MAG(FA16:0)	0.160138	0.0241249	3.18223e-11	rs3131071	1.07309e-32	263	315		MAG	-	-	-	-	-	-	-	-	-	-	-	-	-	-	-	-	-
	25182925	29614649	6	28168033	rs1150691	1	Genotyped	G	5159	3197	0.309847	MAG(FA15:0)	0.180767	0.0212315	1.67891e-17	rs3131071	1.07309e-32	69	82		MAG	-	-	-	-	-	-	-	G	A	-0.112263	0.0463286	0.0155367	-	-	-	-	-
	25182925	29614649	6	28175549	rs1150696	0.98	Imputed	C	3936	1689	0.214558	MAG(FA12:0)	0.175169	0.0268236	6.55965e-11	rs3131071	1.07309e-32	214	261		MAG	-	-	-	-	-	-	-	C	G	-0.111786	0.0499613	0.0254454	-	-	-	-	-
	25182925	29614649	6	28175549	rs1150696	0.98	Imputed	C	3861	1649	0.213546	MAG(FA14:0)	0.196545	0.0268977	2.72867e-13	rs3131071	1.07309e-32	214	261		MAG	-	-	-	-	-	-	-	C	G	-0.0875016	0.0482864	0.0702218	-	-	-	-	-
	25182925	29614649	6	28175549	rs1150696	0.98	Imputed	C	5500	2365	0.215	DAG(16:0/18:0)	0.17157	0.0226589	3.67969e-14	rs3131071	1.07309e-32	214	261		DAG	-	-	-	-	-	-	-	C	G	-0.0686318	0.0464007	0.13938	-	-	-	-	-
	25182925	29614649	6	28203300	rs9380069	1	Genotyped	G	5159	1339	0.129773	MAG(FA15:0)	0.203764	0.0292382	3.1899e-12	rs3131071	1.07309e-32	94	117		MAG	-	-	-	-	-	-	-	G	A	-0.199866	0.063765	0.0017649	-	-	-	-	-
	25182925	29614649	6	28203300	rs9380069	1	Genotyped	G	4296	1103	0.128375	MAG(FA16:0)	0.229588	0.0320404	7.7464e-13	rs3131071	1.07309e-32	94	117		MAG	-	-	-	-	-	-	-	G	A	-0.0839872	0.0618956	0.17507	-	-	-	-	-
	25182925	29614649	6	28203300	rs9380069	1	Genotyped	G	4172	1079	0.129314	MAG(FA18:0)	0.238433	0.0325432	2.35954e-13	rs3131071	1.07309e-32	94	117		MAG	-	-	-	-	-	-	-	G	A	-0.129713	0.0631856	0.0403057	-	-	-	-	-
	25182925	29614649	6	28203300	rs9380069	1	Genotyped	G	5885	1518	0.128972	DAG(18:0/22:6)	-0.190834	0.0273512	3.0118e-12	rs3131071	1.07309e-32	94	117		DAG	-	-	-	-	-	-	-	G	A	-0.0804989	0.0609068	0.186536	-	-	-	-	-
	25182925	29614649	6	28203300	rs9380069	1	Genotyped	G	5633	1465	0.130037	DAG(16:0/16:0)	0.214963	0.0278392	1.1487e-14	rs3131071	1.07309e-32	94	117		DAG	-	-	-	-	-	-	-	G	A	-0.0282525	0.0576499	0.624176	-	-	-	-	-
	25182925	29614649	6	28203300	rs9380069	1	Genotyped	G	5500	1440	0.130909	DAG(16:0/18:0)	0.257326	0.0281129	5.52131e-20	rs3131071	1.07309e-32	94	117		DAG	-	-	-	-	-	-	-	G	A	-0.0481169	0.0582493	0.408944	-	-	-	-	-
	25182925	29614649	6	28203300	rs9380069	1	Genotyped	G	3936	1006	0.127795	MAG(FA12:0)	0.232085	0.0335357	4.49883e-12	rs3131071	1.07309e-32	94	117		MAG	-	-	-	-	-	-	-	G	A	-0.131122	0.0626958	0.0367085	-	-	-	-	-
	25182925	29614649	6	28203300	rs9380069	1	Genotyped	G	3861	1000	0.1295	MAG(FA14:0)	0.281547	0.0334207	3.62758e-17	rs3131071	1.07309e-32	94	117		MAG	-	-	-	-	-	-	-	G	A	-0.0815283	0.0606157	0.178886	-	-	-	-	-
	25182925	29614649	6	28207200	rs9393909	1	Genotyped	T	3861	1358	0.175861	MAG(FA14:0)	0.234985	0.0294788	1.56967e-15	rs3131071	1.07309e-32	29	38		MAG	-	-	-	-	-	-	-	T	C	-0.081375	0.0529075	0.124305	-	-	-	-	-
	25182925	29614649	6	28207200	rs9393909	1	Genotyped	T	4172	1456	0.174497	MAG(FA18:0)	0.186779	0.0286976	7.58988e-11	rs3131071	1.07309e-32	29	38		MAG	-	-	-	-	-	-	-	T	C	-0.0667524	0.0552287	0.22704	-	-	-	-	-
	25182925	29614649	6	28207200	rs9393909	1	Genotyped	T	3936	1383	0.175686	MAG(FA12:0)	0.193993	0.0292673	3.39501e-11	rs3131071	1.07309e-32	29	38		MAG	-	-	-	-	-	-	-	T	C	-0.115102	0.054735	0.0356886	-	-	-	-	-
	25182925	29614649	6	28207200	rs9393909	1	Genotyped	T	5159	1807	0.175131	MAG(FA15:0)	0.177955	0.0258332	5.63374e-12	rs3131071	1.07309e-32	29	38		MAG	-	-	-	-	-	-	-	T	C	-0.162987	0.0556995	0.00349797	-	-	-	-	-
	25182925	29614649	6	28207200	rs9393909	1	Genotyped	T	5500	1938	0.176182	DAG(16:0/18:0)	0.191602	0.0248183	1.16158e-14	rs3131071	1.07309e-32	29	38		DAG	-	-	-	-	-	-	-	T	C	-0.0594851	0.0508392	0.242214	-	-	-	-	-
	25182925	29614649	6	28240992	rs1778482	0.997	Imputed	C	5159	2872	0.278349	MAG(FA15:0)	0.167374	0.0220941	3.57783e-14	rs3131071	1.07309e-32	51	63		MAG	-	-	-	-	-	-	-	C	G	-0.0843568	0.0489737	0.0852456	-	-	-	-	-
	25182925	29614649	6	28280297	rs6938961	1	Genotyped	A	4296	2128	0.247672	MAG(FA16:0)	0.170247	0.0248268	7.01396e-12	rs3131071	1.07309e-32	1	1		MAG	-	-	-	-	-	-	-	-	-	-	-	-	-	-	-	-	-
	25182925	29614649	6	28280297	rs6938961	1	Genotyped	A	5500	2713	0.246636	DAG(16:0/18:0)	0.168708	0.021941	1.48073e-14	rs3131071	1.07309e-32	1	1		DAG	-	-	-	-	-	-	-	-	-	-	-	-	-	-	-	-	-
	25182925	29614649	6	28280297	rs6938961	1	Genotyped	A	3861	1909	0.247216	MAG(FA14:0)	0.225804	0.0260853	4.87119e-18	rs3131071	1.07309e-32	1	1		MAG	-	-	-	-	-	-	-	-	-	-	-	-	-	-	-	-	-
	25182925	29614649	6	28280297	rs6938961	1	Genotyped	A	5159	2569	0.248982	MAG(FA15:0)	0.1503	0.0226675	3.34252e-11	rs3131071	1.07309e-32	1	1		MAG	-	-	-	-	-	-	-	-	-	-	-	-	-	-	-	-	-
	25182925	29614649	6	28280297	rs6938961	1	Genotyped	A	3936	1955	0.248349	MAG(FA12:0)	0.20182	0.025816	5.38145e-15	rs3131071	1.07309e-32	1	1		MAG	-	-	-	-	-	-	-	-	-	-	-	-	-	-	-	-	-
	25182925	29614649	6	28280297	rs6938961	1	Genotyped	A	4172	2058	0.246644	MAG(FA18:0)	0.191903	0.0253241	3.51278e-14	rs3131071	1.07309e-32	1	1		MAG	-	-	-	-	-	-	-	-	-	-	-	-	-	-	-	-	-
	25182925	29614649	6	28320674	rs758398	0.996	Imputed	T	5159	2491	0.241423	MAG(FA15:0)	0.191254	0.0228021	4.96281e-17	rs3131071	1.07309e-32	81	92		MAG	-	-	-	-	-	-	-	T	C	-0.0977469	0.0506125	0.0536904	-	-	-	-	-
	25182925	29614649	6	28332006	rs34924864	0.998	Imputed	G	5159	2772	0.268657	MAG(FA15:0)	0.166302	0.0221468	5.9552e-14	rs3131071	1.07309e-32	135	167		MAG	-	-	-	-	-	-	-	G	T	-0.0912249	0.0498367	0.0674337	-	-	-	-	-
	25182925	29614649	6	28412929	rs1361387	0.999	Imputed	G	5159	4369	0.423435	MAG(FA15:0)	0.133437	0.0196458	1.10476e-11	rs3131071	1.07309e-32	63	78		MAG	-	-	-	-	-	-	-	G	T	-0.0629251	0.0427863	0.141646	-	-	-	-	-
	25182925	29614649	6	28415572	rs13215804	1	Imputed	G	5159	2900	0.281062	MAG(FA15:0)	0.167171	0.0218172	1.82504e-14	rs3131071	1.07309e-32	32	41		MAG	-	-	-	-	-	-	-	G	A	-0.0851979	0.0481029	0.0767952	-	-	-	-	-
	25182925	29614649	6	28419162	rs61289879	0.993	Imputed	A	5159	1778	0.17232	MAG(FA15:0)	0.233117	0.0257005	1.1843e-19	rs3131071	1.07309e-32	55	74		MAG	-	-	-	-	-	-	-	A	G	-0.111127	0.056921	0.0511412	-	-	-	-	-
	25182925	29614649	6	28502794	rs13215054	1	Genotyped	A	5159	2208	0.213995	MAG(FA15:0)	0.164289	0.0239083	6.34859e-12	rs3131071	1.07309e-32	39	53		MAG	-	-	-	-	-	-	-	A	C	-0.0680097	0.0524452	0.194964	-	-	-	-	-
	25182925	29614649	6	28511647	rs115739320	0.992	Imputed	T	4631	201	0.0217016	DCER(FA14:0)	0.449908	0.069207	7.98325e-11	rs3131071	1.07309e-32	113	141		DCeRs	-	-	-	-	-	-	-	T	C	0.199909	0.168835	0.236635	-	-	-	-	-
	25182925	29614649	6	28618751	rs1884936	1	Genotyped	G	3936	2061	0.261814	MAG(FA12:0)	0.171794	0.0255796	1.86706e-11	rs3131071	1.07309e-32	44	56		MAG	-	-	-	-	-	-	-	G	A	-0.0980589	0.0472399	0.0381341	-	-	-	-	-
	25182925	29614649	6	28618751	rs1884936	1	Genotyped	G	5500	2895	0.263182	DAG(16:0/18:0)	0.177257	0.0216692	2.83468e-16	rs3131071	1.07309e-32	44	56		DAG	-	-	-	-	-	-	-	G	A	-0.0183227	0.0438979	0.676467	-	-	-	-	-
	25182925	29614649	6	28618751	rs1884936	1	Genotyped	G	3861	2021	0.26172	MAG(FA14:0)	0.22598	0.0258058	2.00611e-18	rs3131071	1.07309e-32	44	56		MAG	-	-	-	-	-	-	-	G	A	-0.0298808	0.0456983	0.513324	-	-	-	-	-
	25182925	29614649	6	28618751	rs1884936	1	Genotyped	G	5159	2703	0.261969	MAG(FA15:0)	0.157293	0.0222095	1.4185e-12	rs3131071	1.07309e-32	44	56		MAG	-	-	-	-	-	-	-	G	A	-0.0875839	0.0481778	0.0693309	-	-	-	-	-
	25182925	29614649	6	28618751	rs1884936	1	Genotyped	G	4172	2205	0.264262	MAG(FA18:0)	0.206694	0.0247376	6.5178e-17	rs3131071	1.07309e-32	44	56		MAG	-	-	-	-	-	-	-	G	A	-0.0770157	0.0476402	0.106232	-	-	-	-	-
	25182925	29614649	6	28618751	rs1884936	1	Genotyped	G	5633	2968	0.263448	DAG(16:0/16:0)	0.137413	0.0213556	1.23859e-10	rs3131071	1.07309e-32	44	56		DAG	-	-	-	-	-	-	-	G	A	-0.0230758	0.0434359	0.59534	-	-	-	-	-
	25182925	29614649	6	28618751	rs1884936	1	Genotyped	G	4296	2246	0.261406	MAG(FA16:0)	0.175401	0.0243376	5.71909e-13	rs3131071	1.07309e-32	44	56		MAG	-	-	-	-	-	-	-	G	A	-0.019034	0.0466691	0.683458	-	-	-	-	-
	25182925	29614649	6	28635780	rs35128564	1	Genotyped	C	4878	1248	0.127921	MAG(FA20:0)	0.213163	0.0301922	1.66272e-12	rs3131071	1.07309e-32	267	320		MAG	-	-	-	-	-	-	-	C	T	-	-	-	-	-	-	-	-
	25182925	29614649	6	28635780	rs35128564	1	Genotyped	C	5500	1423	0.129364	DAG(16:0/18:0)	0.275356	0.0284311	3.49036e-22	rs3131071	1.07309e-32	267	320		DAG	-	-	-	-	-	-	-	C	T	0.0234117	0.0578985	0.686024	-	-	-	-	-
	25182925	29614649	6	28635780	rs35128564	1	Genotyped	C	5695	1474	0.129412	DAG(12:0/18:0)	0.177133	0.0279204	2.23591e-10	rs3131071	1.07309e-32	267	320		DAG	-	-	-	-	-	-	-	C	T	-0.0322879	0.0598706	0.589786	-	-	-	-	-
	25182925	29614649	6	28635780	rs35128564	1	Genotyped	C	5159	1330	0.128901	MAG(FA15:0)	0.200106	0.0292425	7.75671e-12	rs3131071	1.07309e-32	267	320		MAG	-	-	-	-	-	-	-	C	T	-0.191664	0.0633852	0.0025508	-	-	-	-	-
	25182925	29614649	6	28635780	rs35128564	1	Genotyped	C	3861	1007	0.130407	MAG(FA14:0)	0.324192	0.0336974	6.5383e-22	rs3131071	1.07309e-32	267	320		MAG	-	-	-	-	-	-	-	C	T	-0.0427028	0.060271	0.478768	-	-	-	-	-
	25182925	29614649	6	28635780	rs35128564	1	Genotyped	C	5885	1526	0.129652	DAG(18:0/22:6)	-0.188098	0.0273526	6.12155e-12	rs3131071	1.07309e-32	267	320		DAG	-	-	-	-	-	-	-	C	T	-0.0339036	0.0605637	0.575723	-	-	-	-	-
	25182925	29614649	6	28635780	rs35128564	1	Genotyped	C	5633	1454	0.129061	DAG(16:0/16:0)	0.225045	0.028094	1.14318e-15	rs3131071	1.07309e-32	267	320		DAG	-	-	-	-	-	-	-	C	T	0.0220156	0.0572922	0.700849	-	-	-	-	-
	25182925	29614649	6	28635780	rs35128564	1	Genotyped	C	5540	1438	0.129783	TAG36:0(FA12:0)	-0.195217	0.0282274	4.65022e-12	rs3131071	1.07309e-32	267	320		TGs	-	-	-	-	-	-	-	C	T	-0.0463615	0.061009	0.44746	-	-	-	-	-
	25182925	29614649	6	28635780	rs35128564	1	Genotyped	C	3936	999	0.126905	MAG(FA12:0)	0.266997	0.0336387	2.06787e-15	rs3131071	1.07309e-32	267	320		MAG	-	-	-	-	-	-	-	C	T	-0.130473	0.062304	0.0364637	-	-	-	-	-
	25182925	29614649	6	28635780	rs35128564	1	Genotyped	C	4172	1079	0.129314	MAG(FA18:0)	0.27371	0.0325776	4.39834e-17	rs3131071	1.07309e-32	267	320		MAG	-	-	-	-	-	-	-	C	T	-0.0783167	0.0628625	0.213073	-	-	-	-	-
	25182925	29614649	6	28635780	rs35128564	1	Genotyped	C	4296	1098	0.127793	MAG(FA16:0)	0.257217	0.032247	1.50584e-15	rs3131071	1.07309e-32	267	320		MAG	-	-	-	-	-	-	-	C	T	-0.0181187	0.0615554	0.768545	-	-	-	-	-
	25182925	29614649	6	28665934	rs2394149	0.989	Imputed	A	5159	5726	0.554953	MAG(FA15:0)	-0.128873	0.0198145	7.82227e-11	rs3131071	1.07309e-32	62	85		MAG	-	-	-	-	-	-	-	A	G	-0.0109118	0.0437193	0.802949	-	-	-	-	-
	25182925	29614649	6	28678357	rs7775835	0.999	Imputed	C	5695	10112	0.887796	DAG(12:0/18:0)	-0.203285	0.0298201	9.29277e-12	rs3131071	1.07309e-32	233	284		DAG	-	-	-	-	-	-	-	C	T	0.0814875	0.0617529	0.187236	-	-	-	-	-
	25182925	29614649	6	28678357	rs7775835	0.999	Imputed	C	5159	9169	0.888641	MAG(FA15:0)	-0.243447	0.031457	1.00184e-14	rs3131071	1.07309e-32	233	284		MAG	-	-	-	-	-	-	-	C	T	0.137777	0.0655504	0.0357812	-	-	-	-	-
	25182925	29614649	6	28678357	rs7775835	0.999	Imputed	C	4878	8660	0.887659	MAG(FA20:0)	-0.216189	0.0323234	2.25771e-11	rs3131071	1.07309e-32	233	284		MAG	-	-	-	-	-	-	-	C	T	-	-	-	-	-	-	-	-
	25182925	29614649	6	28678357	rs7775835	0.999	Imputed	C	3936	7002	0.889482	MAG(FA12:0)	-0.314749	0.0358708	1.71647e-18	rs3131071	1.07309e-32	233	284		MAG	-	-	-	-	-	-	-	C	T	0.0822647	0.0643784	0.201563	-	-	-	-	-
	25182925	29614649	6	28678357	rs7775835	0.999	Imputed	C	4296	7629	0.887919	MAG(FA16:0)	-0.294914	0.0345118	1.28174e-17	rs3131071	1.07309e-32	233	284		MAG	-	-	-	-	-	-	-	C	T	-0.0244495	0.0635284	0.700412	-	-	-	-	-
	25182925	29614649	6	28678357	rs7775835	0.999	Imputed	C	3861	6849	0.886946	MAG(FA14:0)	-0.367897	0.0360181	1.71278e-24	rs3131071	1.07309e-32	233	284		MAG	-	-	-	-	-	-	-	C	T	0.0402412	0.0622067	0.517827	-	-	-	-	-
	25182925	29614649	6	28678357	rs7775835	0.999	Imputed	C	5633	9996	0.887271	DAG(16:0/16:0)	-0.262201	0.030001	2.33647e-18	rs3131071	1.07309e-32	233	284		DAG	-	-	-	-	-	-	-	C	T	0.0561377	0.059111	0.342462	-	-	-	-	-
	25182925	29614649	6	28678357	rs7775835	0.999	Imputed	C	4172	7401	0.886985	MAG(FA18:0)	-0.329779	0.0348937	3.35707e-21	rs3131071	1.07309e-32	233	284		MAG	-	-	-	-	-	-	-	C	T	0.0806157	0.0648794	0.214284	-	-	-	-	-
	25182925	29614649	6	28678357	rs7775835	0.999	Imputed	C	5500	9761	0.887364	DAG(16:0/18:0)	-0.318749	0.0304114	1.05366e-25	rs3131071	1.07309e-32	233	284		DAG	-	-	-	-	-	-	-	C	T	0.0744159	0.0597204	0.212988	-	-	-	-	-
	25182925	29614649	6	28681804	rs10456365	0.999	Imputed	G	5159	5525	0.535472	MAG(FA15:0)	-0.130199	0.0198787	5.76668e-11	rs3131071	1.07309e-32	281	399		MAG	-	-	-	-	-	-	-	G	A	0.000430897	0.0432483	0.992052	-	-	-	-	-
	25182925	29614649	6	28712247	rs1233578	1	Genotyped	G	3861	1024	0.132608	MAG(FA14:0)	0.218139	0.0332461	5.333e-11	rs3131071	1.07309e-32	4	7		MAG	-	-	-	-	-	-	-	G	A	-0.0104482	0.0600017	0.861792	-	-	-	-	-
	25182925	29614649	6	28712247	rs1233578	1	Genotyped	G	5159	1358	0.131615	MAG(FA15:0)	0.242175	0.028954	6.05658e-17	rs3131071	1.07309e-32	4	7		MAG	-	-	-	-	-	-	-	G	A	-0.10735	0.063258	0.0899591	-	-	-	-	-
	25182925	29614649	6	28712247	rs1233578	1	Genotyped	G	3936	1037	0.131733	MAG(FA12:0)	0.225308	0.0328959	7.4301e-12	rs3131071	1.07309e-32	4	7		MAG	-	-	-	-	-	-	-	G	A	-0.0888654	0.0620751	0.152532	-	-	-	-	-
	25182925	29614649	6	28712247	rs1233578	1	Genotyped	G	4172	1099	0.131711	MAG(FA18:0)	0.226074	0.0323457	2.7623e-12	rs3131071	1.07309e-32	4	7		MAG	-	-	-	-	-	-	-	G	A	-0.0783254	0.0625687	0.210882	-	-	-	-	-
	25182925	29614649	6	28712247	rs1233578	1	Genotyped	G	5500	1443	0.131182	DAG(16:0/18:0)	0.194674	0.0281862	4.96087e-12	rs3131071	1.07309e-32	4	7		DAG	-	-	-	-	-	-	-	G	A	-0.00815149	0.0576317	0.887546	-	-	-	-	-
	25182925	29614649	6	28906922	rs3131071	0.999	Imputed	G	5500	957	0.087	DAG(16:0/18:0)	0.401732	0.0337358	1.07309e-32	rs3131071	1.07309e-32	329	396		DAG	-	-	-	-	-	-	-	G	C	-0.0161144	0.069437	0.816523	-	-	-	-	-
	25182925	29614649	6	28906922	rs3131071	0.999	Imputed	G	4878	843	0.0864084	MAG(FA20:0)	0.269577	0.035771	4.83887e-14	rs3131071	1.07309e-32	329	396		MAG	-	-	-	-	-	-	-	G	C	-	-	-	-	-	-	-	-
	25182925	29614649	6	28906922	rs3131071	0.999	Imputed	G	5159	883	0.0855786	MAG(FA15:0)	0.26037	0.0349627	9.54392e-14	rs3131071	1.07309e-32	329	396		MAG	-	-	-	-	-	-	-	G	C	-0.200429	0.0760849	0.008543	-	-	-	-	-
	25182925	29614649	6	28906922	rs3131071	0.999	Imputed	G	5540	953	0.0860108	TAG36:0(FA12:0)	-0.233574	0.0336477	3.87261e-12	rs3131071	1.07309e-32	329	396		TGs	-	-	-	-	-	-	-	G	C	-0.180986	0.07299	0.0132935	-	-	-	-	-
	25182925	29614649	6	28906922	rs3131071	0.999	Imputed	G	3936	662	0.0840955	MAG(FA12:0)	0.409927	0.0400694	1.44879e-24	rs3131071	1.07309e-32	329	396		MAG	-	-	-	-	-	-	-	G	C	-0.129715	0.0747609	0.0829941	-	-	-	-	-
	25182925	29614649	6	28906922	rs3131071	0.999	Imputed	G	3861	673	0.0871536	MAG(FA14:0)	0.451685	0.039844	8.66939e-30	rs3131071	1.07309e-32	329	396		MAG	-	-	-	-	-	-	-	G	C	-0.064984	0.0722694	0.368736	-	-	-	-	-
	25182925	29614649	6	28906922	rs3131071	0.999	Imputed	G	4296	742	0.0863594	MAG(FA16:0)	0.367796	0.0383471	8.70302e-22	rs3131071	1.07309e-32	329	396		MAG	-	-	-	-	-	-	-	G	C	-0.0088565	0.0738215	0.904526	-	-	-	-	-
	25182925	29614649	6	28906922	rs3131071	0.999	Imputed	G	5695	985	0.0864794	DAG(12:0/18:0)	0.266427	0.0331709	9.59359e-16	rs3131071	1.07309e-32	329	396		DAG	-	-	-	-	-	-	-	G	C	-0.0897395	0.0717597	0.211347	-	-	-	-	-
	25182925	29614649	6	28906922	rs3131071	0.999	Imputed	G	4172	720	0.0862895	MAG(FA18:0)	0.394387	0.0389276	4.01205e-24	rs3131071	1.07309e-32	329	396		MAG	-	-	-	-	-	-	-	G	C	-0.111282	0.0753665	0.140066	-	-	-	-	-
	25182925	29614649	6	28906922	rs3131071	0.999	Imputed	G	5633	979	0.0868986	DAG(16:0/16:0)	0.330783	0.0333143	3.10947e-23	rs3131071	1.07309e-32	329	396		DAG	-	-	-	-	-	-	-	G	C	0.0124071	0.06871	0.856735	-	-	-	-	-
	25182925	29614649	6	28906922	rs3131071	0.999	Imputed	G	5885	1014	0.0861512	DAG(18:0/22:6)	-0.252091	0.0326258	1.10355e-14	rs3131071	1.07309e-32	329	396		DAG	-	-	-	-	-	-	-	G	C	-0.020169	0.0726373	0.781317	-	-	-	-	-
	25182925	29614649	6	29130282	rs3129138	1	Genotyped	G	3861	2214	0.286713	MAG(FA14:0)	0.178892	0.0248838	6.52108e-13	rs3131071	1.07309e-32	9	13		MAG	-	-	-	-	-	-	-	G	A	-0.0227935	0.0444007	0.607797	-	-	-	-	-
	25182925	29614649	6	29130282	rs3129138	1	Genotyped	G	4172	2385	0.285834	MAG(FA18:0)	0.17283	0.0240834	7.1605e-13	rs3131071	1.07309e-32	9	13		MAG	-	-	-	-	-	-	-	G	A	-0.0309094	0.0463271	0.504777	-	-	-	-	-
	25182925	29614649	6	29130282	rs3129138	1	Genotyped	G	5500	3193	0.290273	DAG(16:0/18:0)	0.159954	0.0208884	1.89488e-14	rs3131071	1.07309e-32	9	13		DAG	-	-	-	-	-	-	-	G	A	-0.0213873	0.042647	0.616117	-	-	-	-	-
	25182925	29614649	6	29180314	rs3116836	0.994	Imputed	C	4296	1726	0.200885	MAG(FA16:0)	0.216159	0.0265587	3.98763e-16	rs3131071	1.07309e-32	27	39		MAG	-	-	-	-	-	-	-	C	A	-0.0253948	0.0519019	0.624732	-	-	-	-	-
	25182925	29614649	6	29180314	rs3116836	0.994	Imputed	C	4172	1660	0.198945	MAG(FA18:0)	0.238654	0.0271609	1.54094e-18	rs3131071	1.07309e-32	27	39		MAG	-	-	-	-	-	-	-	C	A	-0.105608	0.0529526	0.0463421	-	-	-	-	-
	25182925	29614649	6	29180314	rs3116836	0.994	Imputed	C	5500	2215	0.201364	DAG(16:0/18:0)	0.225979	0.0235775	9.28643e-22	rs3131071	1.07309e-32	27	39		DAG	-	-	-	-	-	-	-	C	A	-0.0761423	0.0487742	0.118767	-	-	-	-	-
	25182925	29614649	6	29180314	rs3116836	0.994	Imputed	C	4878	1955	0.20039	MAG(FA20:0)	0.159498	0.025091	2.05989e-10	rs3131071	1.07309e-32	27	39		MAG	-	-	-	-	-	-	-	C	A	-	-	-	-	-	-	-	-
	25182925	29614649	6	29180314	rs3116836	0.994	Imputed	C	5633	2266	0.201136	DAG(16:0/16:0)	0.182683	0.023287	4.33551e-15	rs3131071	1.07309e-32	27	39		DAG	-	-	-	-	-	-	-	C	A	-0.060372	0.0482811	0.211394	-	-	-	-	-
	25182925	29614649	6	29180314	rs3116836	0.994	Imputed	C	3936	1571	0.199568	MAG(FA12:0)	0.221077	0.0279452	2.55135e-15	rs3131071	1.07309e-32	27	39		MAG	-	-	-	-	-	-	-	C	A	-0.123303	0.0525112	0.0190341	-	-	-	-	-
	25182925	29614649	6	29180314	rs3116836	0.994	Imputed	C	3861	1542	0.199689	MAG(FA14:0)	0.259826	0.0280926	2.26851e-20	rs3131071	1.07309e-32	27	39		MAG	-	-	-	-	-	-	-	C	A	-0.074577	0.0507862	0.142252	-	-	-	-	-
	25182925	29614649	6	29180314	rs3116836	0.994	Imputed	C	5695	2286	0.200702	DAG(12:0/18:0)	0.15614	0.0231868	1.65101e-11	rs3131071	1.07309e-32	27	39		DAG	-	-	-	-	-	-	-	C	A	-0.111687	0.050385	0.0268382	-	-	-	-	-
	25182925	29614649	6	29278505	rs9257703	0.997	Imputed	G	5159	8174	0.792208	MAG(FA15:0)	-0.193776	0.0242538	1.35477e-15	rs3131071	1.07309e-32	4	5		MAG	-	-	-	-	-	-	-	G	T	0.100941	0.0541053	0.0623415	-	-	-	-	-
	25182925	29614649	6	29283579	rs4713208	0.999	Imputed	C	5159	6693	0.648672	MAG(FA15:0)	-0.148664	0.0206184	5.58335e-13	rs3131071	1.07309e-32	4	4		MAG	-	-	-	-	-	-	-	C	T	0.0646718	0.044985	0.150807	-	-	-	-	-
	25182925	29614649	6	29336147	rs9295804	1	Genotyped	A	5159	5218	0.505718	MAG(FA15:0)	-0.15721	0.0197992	2.01778e-15	rs3131071	1.07309e-32	247	335		MAG	-	-	-	-	-	-	-	A	G	0.0332512	0.042218	0.431087	-	-	-	-	-
	25182925	29614649	6	29337101	rs1555244	1	Genotyped	T	5159	7181	0.695968	MAG(FA15:0)	-0.164259	0.0213392	1.38713e-14	rs3131071	1.07309e-32	3	5		MAG	-	-	-	-	-	-	-	T	C	0.0725839	0.0469996	0.122774	-	-	-	-	-
	25182925	29614649	6	29337500	rs6934993	1	Genotyped	G	5633	2434	0.216048	DAG(16:0/16:0)	0.150017	0.0226996	3.87396e-11	rs3131071	1.07309e-32	3	3		DAG	-	-	-	-	-	-	-	G	A	0.0208182	0.0462187	0.652486	-	-	-	-	-
	25182925	29614649	6	29337500	rs6934993	1	Genotyped	G	3861	1661	0.2151	MAG(FA14:0)	0.214312	0.0274318	5.60498e-15	rs3131071	1.07309e-32	3	3		MAG	-	-	-	-	-	-	-	G	A	-0.028521	0.0486262	0.557629	-	-	-	-	-
	25182925	29614649	6	29337500	rs6934993	1	Genotyped	G	5500	2383	0.216636	DAG(16:0/18:0)	0.180168	0.0229963	4.70159e-15	rs3131071	1.07309e-32	3	3		DAG	-	-	-	-	-	-	-	G	A	0.0159581	0.0467099	0.732681	-	-	-	-	-
	25182925	29614649	6	29337500	rs6934993	1	Genotyped	G	4296	1842	0.214385	MAG(FA16:0)	0.166028	0.025988	1.67347e-10	rs3131071	1.07309e-32	3	3		MAG	-	-	-	-	-	-	-	G	A	-0.00711872	0.0496605	0.88604	-	-	-	-	-
	25182925	29614649	6	29337500	rs6934993	1	Genotyped	G	4172	1819	0.218001	MAG(FA18:0)	0.172375	0.0261858	4.61786e-11	rs3131071	1.07309e-32	3	3		MAG	-	-	-	-	-	-	-	G	A	-0.0422898	0.0507322	0.404684	-	-	-	-	-
	25182925	29614649	6	29343355	rs9257802	1	Genotyped	T	4172	1497	0.17941	MAG(FA18:0)	0.199821	0.0285338	2.50597e-12	rs3131071	1.07309e-32	1	1		MAG	-	-	-	-	-	-	-	T	C	0.0610489	0.0540651	0.259057	-	-	-	-	-
	25182925	29614649	6	29343355	rs9257802	1	Genotyped	T	5159	1840	0.178329	MAG(FA15:0)	0.171331	0.0257673	2.94722e-11	rs3131071	1.07309e-32	1	1		MAG	-	-	-	-	-	-	-	T	C	-0.0158	0.0547193	0.772827	-	-	-	-	-
	25182925	29614649	6	29343355	rs9257802	1	Genotyped	T	5500	1979	0.179909	DAG(16:0/18:0)	0.195973	0.0248659	3.24224e-15	rs3131071	1.07309e-32	1	1		DAG	-	-	-	-	-	-	-	T	C	0.00170851	0.0497933	0.972634	-	-	-	-	-
	25182925	29614649	6	29343355	rs9257802	1	Genotyped	T	3936	1380	0.175305	MAG(FA12:0)	0.198231	0.0296104	2.16225e-11	rs3131071	1.07309e-32	1	1		MAG	-	-	-	-	-	-	-	T	C	-0.0324142	0.0536706	0.545997	-	-	-	-	-
	25182925	29614649	6	29343355	rs9257802	1	Genotyped	T	3861	1391	0.180135	MAG(FA14:0)	0.219686	0.0294851	9.28131e-14	rs3131071	1.07309e-32	1	1		MAG	-	-	-	-	-	-	-	T	C	0.0502159	0.0518204	0.332727	-	-	-	-	-
	25182925	29614649	6	29343355	rs9257802	1	Genotyped	T	5633	2028	0.180011	DAG(16:0/16:0)	0.165904	0.0245717	1.45983e-11	rs3131071	1.07309e-32	1	1		DAG	-	-	-	-	-	-	-	T	C	0.0135234	0.04927	0.783767	T	C	-0.0056	0.023	0.81
	25182925	29614649	6	29355202	rs3094548	1	Genotyped	C	5159	7273	0.704885	MAG(FA15:0)	-0.159154	0.0216458	1.94312e-13	rs3131071	1.07309e-32	2	2		MAG	-	-	-	-	-	-	-	C	G	0.0301722	0.0466851	0.518219	-	-	-	-	-
	25182925	29614649	6	29355702	rs1419636	0.992	Imputed	A	5159	7136	0.691607	MAG(FA15:0)	-0.165421	0.0216922	2.42467e-14	rs3131071	1.07309e-32	2	2		MAG	-	-	-	-	-	-	-	A	G	-0.0221325	0.0457205	0.628418	-	-	-	-	-
	25182925	29614649	6	29356587	rs379157	1	Genotyped	A	5159	5868	0.568715	MAG(FA15:0)	-0.144398	0.0201203	7.14051e-13	rs3131071	1.07309e-32	1	1		MAG	-	-	-	-	-	-	-	A	G	0.00517437	0.0423728	0.902829	-	-	-	-	-
	25182925	29614649	6	29468809	rs1233487	0.999	Imputed	G	5500	2781	0.252818	DAG(16:0/18:0)	0.162397	0.0219637	1.42625e-13	rs3131071	1.07309e-32	3	3		DAG	-	-	-	-	-	-	-	G	A	-0.036344	0.0453988	0.423555	-	-	-	-	-
	25182925	29614649	6	29468809	rs1233487	0.999	Imputed	G	3861	1933	0.250324	MAG(FA14:0)	0.190512	0.0262464	3.9113e-13	rs3131071	1.07309e-32	3	3		MAG	-	-	-	-	-	-	-	G	A	-0.029361	0.0472711	0.534643	-	-	-	-	-
	25182925	29614649	6	29477821	rs1233478	1	Genotyped	T	5159	1816	0.176003	MAG(FA15:0)	0.175763	0.0258445	1.04051e-11	rs3131071	1.07309e-32	1	1		MAG	-	-	-	-	-	-	-	T	G	-0.0548516	0.0556727	0.324705	-	-	-	-	-
	25182925	29614649	6	29477821	rs1233478	1	Genotyped	T	3861	1352	0.175084	MAG(FA14:0)	0.213817	0.0296832	5.87656e-13	rs3131071	1.07309e-32	1	1		MAG	-	-	-	-	-	-	-	T	G	0.0469698	0.0527465	0.373391	-	-	-	-	-
	25182925	29614649	6	29477821	rs1233478	1	Genotyped	T	3936	1370	0.174035	MAG(FA12:0)	0.191986	0.0296236	9.12098e-11	rs3131071	1.07309e-32	1	1		MAG	-	-	-	-	-	-	-	T	G	-0.01156	0.0546339	0.832464	-	-	-	-	-
	25182925	29614649	6	29477821	rs1233478	1	Genotyped	T	5500	1950	0.177273	DAG(16:0/18:0)	0.187031	0.0250233	7.76388e-14	rs3131071	1.07309e-32	1	1		DAG	-	-	-	-	-	-	-	T	G	-0.0225315	0.0506758	0.656677	-	-	-	-	-
	25182925	29614649	6	29546799	rs1233396	1	Genotyped	A	5695	1273	0.111765	DAG(12:0/18:0)	0.189796	0.0295823	1.40037e-10	rs3131071	1.07309e-32	225	263		DAG	-	-	-	-	-	-	-	A	G	-0.0733442	0.064002	0.252044	-	-	-	-	-
	25182925	29614649	6	29546799	rs1233396	1	Genotyped	A	4878	1078	0.110496	MAG(FA20:0)	0.215507	0.0321407	2.01258e-11	rs3131071	1.07309e-32	225	263		MAG	-	-	-	-	-	-	-	A	G	-	-	-	-	-	-	-	-
	25182925	29614649	6	29546799	rs1233396	1	Genotyped	A	3936	864	0.109756	MAG(FA12:0)	0.341326	0.0353419	4.55423e-22	rs3131071	1.07309e-32	225	263		MAG	-	-	-	-	-	-	-	A	G	-0.112562	0.0666762	0.0916422	-	-	-	-	-
	25182925	29614649	6	29546799	rs1233396	1	Genotyped	A	5540	1228	0.11083	TAG36:0(FA12:0)	-0.220016	0.0301229	2.79432e-13	rs3131071	1.07309e-32	225	263		TGs	-	-	-	-	-	-	-	A	G	-0.112612	0.0651803	0.0843081	-	-	-	-	-
	25182925	29614649	6	29546799	rs1233396	1	Genotyped	A	3861	862	0.111629	MAG(FA14:0)	0.383301	0.0358099	9.77456e-27	rs3131071	1.07309e-32	225	263		MAG	-	-	-	-	-	-	-	A	G	-0.099602	0.0644061	0.122263	-	-	-	-	-
	25182925	29614649	6	29546799	rs1233396	1	Genotyped	A	5885	1314	0.11164	DAG(18:0/22:6)	-0.212844	0.0290757	2.47333e-13	rs3131071	1.07309e-32	225	263		DAG	-	-	-	-	-	-	-	A	G	0.0338249	0.0647724	0.601622	-	-	-	-	-
	25182925	29614649	6	29546799	rs1233396	1	Genotyped	A	4296	958	0.111499	MAG(FA16:0)	0.302945	0.0341668	7.53658e-19	rs3131071	1.07309e-32	225	263		MAG	-	-	-	-	-	-	-	A	G	-0.0424812	0.0658226	0.518802	-	-	-	-	-
	25182925	29614649	6	29546799	rs1233396	1	Genotyped	A	5500	1236	0.112364	DAG(16:0/18:0)	0.325936	0.0301169	2.6977e-27	rs3131071	1.07309e-32	225	263		DAG	-	-	-	-	-	-	-	A	G	-0.0584708	0.0619016	0.345071	-	-	-	-	-
	25182925	29614649	6	29546799	rs1233396	1	Genotyped	A	5633	1263	0.112107	DAG(16:0/16:0)	0.253241	0.0297471	1.69289e-17	rs3131071	1.07309e-32	225	263		DAG	-	-	-	-	-	-	-	A	G	-0.038104	0.0612662	0.534102	A	G	-0.00057	0.029	0.98
	25182925	29614649	6	29546799	rs1233396	1	Genotyped	A	5159	1146	0.111068	MAG(FA15:0)	0.272556	0.0311634	2.21043e-18	rs3131071	1.07309e-32	225	263		MAG	-	-	-	-	-	-	-	A	G	-0.114908	0.0679707	0.0911882	-	-	-	-	-
	25182925	29614649	6	29546799	rs1233396	1	Genotyped	A	4172	924	0.110738	MAG(FA18:0)	0.324289	0.0349297	1.63181e-20	rs3131071	1.07309e-32	225	263		MAG	-	-	-	-	-	-	-	A	G	-0.109649	0.0671979	0.103007	-	-	-	-	-
	25182925	29614649	6	29554829	rs114383434	1	Genotyped	C	3861	274	0.035483	MAG(FA14:0)	-0.428432	0.0610113	2.18418e-12	rs3131071	1.07309e-32	62	79		MAG	-	-	-	-	-	-	-	C	T	-0.0139331	0.11599	0.904406	-	-	-	-	-
	25182925	29614649	6	29554829	rs114383434	1	Genotyped	C	5500	364	0.0330909	DAG(16:0/18:0)	-0.433787	0.0531499	3.30631e-16	rs3131071	1.07309e-32	62	79		DAG	-	-	-	-	-	-	-	C	T	0.186593	0.111275	0.0938362	-	-	-	-	-
	25182925	29614649	6	29554829	rs114383434	1	Genotyped	C	4631	323	0.0348737	DCER(FA14:0)	0.360204	0.0563828	1.6749e-10	rs3131071	1.07309e-32	62	79		DCeRs	-	-	-	-	-	-	-	C	T	0.122625	0.119948	0.306842	-	-	-	-	-
	25182925	29614649	6	29554829	rs114383434	1	Genotyped	C	5633	371	0.0329309	DAG(16:0/16:0)	-0.346429	0.0526571	4.73794e-11	rs3131071	1.07309e-32	62	79		DAG	-	-	-	-	-	-	-	C	T	0.163264	0.110138	0.138514	-	-	-	-	-
	25182925	29614649	6	29605407	rs142743386	0.987	Imputed	A	5500	323	0.0293636	DAG(16:0/18:0)	-0.323889	0.0489196	3.5719e-11	rs3131071	1.07309e-32	8	8		DAG	-	-	-	-	-	-	-	A	C	0.0522855	0.111256	0.638473	-	-	-	-	-
	25182925	29614649	6	29605935	rs444189	0.993	Imputed	G	5159	3403	0.329812	MAG(FA15:0)	0.130343	0.0204526	1.85437e-10	rs3131071	1.07309e-32	1	1		MAG	-	-	-	-	-	-	-	G	T	-0.0814868	0.0448934	0.0697623	-	-	-	-	-
	25182925	29614649	6	29606761	rs3095268	0.989	Imputed	A	5633	1547	0.137316	DAG(16:0/16:0)	0.218235	0.0263565	1.23058e-16	rs3131071	1.07309e-32	8	8		DAG	-	-	-	-	-	-	-	A	G	-0.0127159	0.0541797	0.814484	A	G	-0.0099	0.025	0.7
	25182925	29614649	6	29606761	rs3095268	0.989	Imputed	A	4172	1157	0.138663	MAG(FA18:0)	0.26325	0.0304583	5.47695e-18	rs3131071	1.07309e-32	8	8		MAG	-	-	-	-	-	-	-	A	G	-0.0641678	0.0594549	0.280691	-	-	-	-	-
	25182925	29614649	6	29606761	rs3095268	0.989	Imputed	A	5695	1563	0.137226	DAG(12:0/18:0)	0.167625	0.0261893	1.54833e-10	rs3131071	1.07309e-32	8	8		DAG	-	-	-	-	-	-	-	A	G	-0.0633651	0.0565925	0.263083	-	-	-	-	-
	25182925	29614649	6	29606761	rs3095268	0.989	Imputed	A	4296	1180	0.137337	MAG(FA16:0)	0.24281	0.0301579	8.19297e-16	rs3131071	1.07309e-32	8	8		MAG	-	-	-	-	-	-	-	A	G	-0.0156202	0.0582093	0.788481	-	-	-	-	-
	25182925	29614649	6	29606761	rs3095268	0.989	Imputed	A	5159	1414	0.137042	MAG(FA15:0)	0.218057	0.0274629	2.02091e-15	rs3131071	1.07309e-32	8	8		MAG	-	-	-	-	-	-	-	A	G	-0.119554	0.0600718	0.0468043	-	-	-	-	-
	25182925	29614649	6	29606761	rs3095268	0.989	Imputed	A	4878	1336	0.136941	MAG(FA20:0)	0.191264	0.0283509	1.51649e-11	rs3131071	1.07309e-32	8	8		MAG	-	-	-	-	-	-	-	A	G	-	-	-	-	-	-	-	-
	25182925	29614649	6	29606761	rs3095268	0.989	Imputed	A	5540	1519	0.137094	TAG36:0(FA12:0)	-0.177185	0.0265408	2.45642e-11	rs3131071	1.07309e-32	8	8		TGs	-	-	-	-	-	-	-	A	G	-0.0673465	0.0576729	0.243153	-	-	-	-	-
	25182925	29614649	6	29606761	rs3095268	0.989	Imputed	A	3936	1062	0.134909	MAG(FA12:0)	0.259739	0.0315781	1.94717e-16	rs3131071	1.07309e-32	8	8		MAG	-	-	-	-	-	-	-	A	G	-0.12019	0.0589225	0.0415957	-	-	-	-	-
	25182925	29614649	6	29606761	rs3095268	0.989	Imputed	A	3861	1051	0.136105	MAG(FA14:0)	0.317984	0.0317873	1.4714e-23	rs3131071	1.07309e-32	8	8		MAG	-	-	-	-	-	-	-	A	G	-0.0615607	0.0569781	0.280175	-	-	-	-	-
	25182925	29614649	6	29606761	rs3095268	0.989	Imputed	A	5500	1514	0.137636	DAG(16:0/18:0)	0.276962	0.0266655	2.85508e-25	rs3131071	1.07309e-32	8	8		DAG	-	-	-	-	-	-	-	A	G	-0.0311405	0.0547471	0.569598	-	-	-	-	-
	25182925	29614649	6	29606761	rs3095268	0.989	Imputed	A	5885	1625	0.138063	DAG(18:0/22:6)	-0.206053	0.0256485	9.45318e-16	rs3131071	1.07309e-32	8	8		DAG	-	-	-	-	-	-	-	A	G	-0.0634687	0.0572487	0.267811	-	-	-	-	-
	25182925	29614649	6	29606832	rs147147780	0.994	Imputed	A	5500	184	0.0167273	DAG(16:0/18:0)	-0.434435	0.0682268	1.92149e-10	rs3131071	1.07309e-32	4	5		DAG	-	-	-	-	-	-	-	A	G	0.210108	0.140759	0.135792	-	-	-	-	-
20*	33193989	33470659	6	33196397	rs34859217	1	Genotyped	A	5500	524	0.0476364	DAG(16:0/18:0)	0.303567	0.0443591	7.73463e-12	rs34859217	7.73463e-12	9	12	RING1	DAG	-	-	-	-	-	-	-	A	C	-0.255299	0.0837688	0.0023581	-	-	-	-	-
21*	161666277	161694612	6	161677634	rs3757031	1	Genotyped	T	6038	3214	0.266148	PEP(18:0/22:4)	-0.14469	0.0203881	1.27708e-12	rs3757031	1.27708e-12	17	24	AGPAT4	PE_Ps	-	-	-	-	-	-	-	T	C	-0.0290854	0.0464566	0.531387	T	C	-0.038	0.021	0.069
	161666277	161694612	6	161689025	rs62437578	0.997	Imputed	G	6038	1891	0.156592	PEP(18:0/22:4)	0.161238	0.0248356	8.45883e-11	rs3757031	1.27708e-12	9	12		PE_Ps	-	-	-	-	-	-	-	G	T	0.168591	0.0561414	0.00273049	-	-	-	-	-
22*	87137015	87137461	7	87137015	rs6978925	1	Genotyped	T	5834	2570	0.220261	LCER(FA20:1)	0.161807	0.0217786	1.08919e-13	rs6978925	1.34521e-17	3	4	ABCB1	LCeRs	-	-	-	-	-	-	-	T	C	-	-	-	-	-	-	-	-
	87137015	87137461	7	87137015	rs6978925	1	Genotyped	T	5283	2321	0.219667	PC(15:0/20:4)	0.146455	0.0229914	1.89031e-10	rs6978925	1.34521e-17	3	4		PCs	-	-	-	-	-	-	-	T	C	0.0309678	0.0460759	0.501651	T	C	0.038	0.023	0.1
	87137015	87137461	7	87137015	rs6978925	1	Genotyped	T	5934	2634	0.221941	PI(18:0/18:1)	-0.184118	0.0215601	1.34521e-17	rs6978925	1.34521e-17	3	4		PIs	T	C	0.054326	0.020281	0.217764	7162	0.00740639	T	C	0.00211075	0.0465854	0.963869	T	C	0.027	0.023	0.24
	87137015	87137461	7	87137015	rs6978925	1	Genotyped	T	5141	2200	0.213966	PI(16:0/18:2)	-0.150779	0.0234984	1.39402e-10	rs6978925	1.34521e-17	3	4		PIs	T	C	-0.00926742	0.0205709	0.217764	6998	0.652345	T	C	-0.0269885	0.0465252	0.56197	-	-	-	-	-
	87137015	87137461	7	87137015	rs6978925	1	Genotyped	T	5276	2265	0.214651	PI(16:0/18:1)	-0.167902	0.0231926	4.50508e-13	rs6978925	1.34521e-17	3	4		PIs	T	C	0.0502707	0.0203038	0.217764	7157	0.0133089	T	C	-0.0322862	0.0461971	0.484766	-	-	-	-	-
	87137015	87137461	7	87137015	rs6978925	1	Genotyped	T	6019	2675	0.222213	PI(18:0/18:2)	-0.164292	0.0213753	1.51737e-14	rs6978925	1.34521e-17	3	4		PIs	T	C	0.00180561	0.0202231	0.217764	7170	0.928855	T	C	-0.0200935	0.046033	0.662553	-	-	-	-	-
	87137015	87137461	7	87137015	rs6978925	1	Genotyped	T	5938	2627	0.221202	PI(18:1/18:1)	-0.161162	0.0215702	7.9282e-14	rs6978925	1.34521e-17	3	4		PIs	T	C	0.0243236	0.0202809	0.217764	7164	0.230422	T	C	-0.0151968	0.0457889	0.740034	-	-	-	-	-
23	8088230	12199830	8	8094870	rs2980439	0.993	Imputed	A	3936	3108	0.394817	MAG(FA12:0)	-0.183979	0.0224732	2.68682e-16	rs55896564	7.40221e-53	65	111	BLK	MAG	-	-	-	-	-	-	-	A	G	-0.00233501	0.0422933	0.955981	-	-	-	-	-
	8088230	12199830	8	8094870	rs2980439	0.993	Imputed	A	4296	3389	0.394437	MAG(FA16:0)	-0.170938	0.021669	3.05581e-15	rs55896564	7.40221e-53	65	111		MAG	-	-	-	-	-	-	-	A	G	0.033354	0.041697	0.423924	-	-	-	-	-
	8088230	12199830	8	8094870	rs2980439	0.993	Imputed	A	5633	4439	0.394017	DAG(16:0/16:0)	-0.211253	0.0190253	1.20193e-28	rs55896564	7.40221e-53	65	111		DAG	-	-	-	-	-	-	-	A	G	-0.067614	0.0387703	0.0814284	A	G	0.0029	0.019	0.88
	8088230	12199830	8	8094870	rs2980439	0.993	Imputed	A	5695	4478	0.393152	DAG(12:0/18:0)	-0.270155	0.0189029	2.465e-46	rs55896564	7.40221e-53	65	111		DAG	-	-	-	-	-	-	-	A	G	-0.0525868	0.0405412	0.194846	-	-	-	-	-
	8088230	12199830	8	8094870	rs2980439	0.993	Imputed	A	5889	4650	0.394804	TAG40:0(FA12:0)	-0.144978	0.0185881	6.21491e-15	rs55896564	7.40221e-53	65	111		TGs	-	-	-	-	-	-	-	A	G	-0.0530424	0.0418778	0.205551	-	-	-	-	-
	8088230	12199830	8	8094870	rs2980439	0.993	Imputed	A	6008	4738	0.394308	TAG40:0(FA16:0)	-0.12384	0.0183778	1.59951e-11	rs55896564	7.40221e-53	65	111		TGs	-	-	-	-	-	-	-	A	G	-0.058017	0.0412659	0.16001	-	-	-	-	-
	8088230	12199830	8	8094870	rs2980439	0.993	Imputed	A	6032	4758	0.394397	TAG42:1(FA12:0)	-0.137702	0.0183574	6.32472e-14	rs55896564	7.40221e-53	65	111		TGs	-	-	-	-	-	-	-	A	G	-0.0585846	0.041981	0.163129	-	-	-	-	-
	8088230	12199830	8	8094870	rs2980439	0.993	Imputed	A	5905	4670	0.395428	TAG40:0(FA14:0)	-0.13853	0.0185217	7.47191e-14	rs55896564	7.40221e-53	65	111		TGs	-	-	-	-	-	-	-	A	G	-0.0483304	0.0416327	0.24593	-	-	-	-	-
	8088230	12199830	8	8094870	rs2980439	0.993	Imputed	A	5727	4542	0.396543	DAG(14:1/16:0)	0.220991	0.0188057	6.9533e-32	rs55896564	7.40221e-53	65	111		DAG	-	-	-	-	-	-	-	A	G	-0.0579504	0.0434951	0.183008	-	-	-	-	-
	8088230	12199830	8	8094870	rs2980439	0.993	Imputed	A	5885	4655	0.395497	DAG(18:0/22:6)	0.239208	0.0185615	5.30499e-38	rs55896564	7.40221e-53	65	111		DAG	-	-	-	-	-	-	-	A	G	-0.0882383	0.0409591	0.0314205	-	-	-	-	-
	8088230	12199830	8	8094870	rs2980439	0.993	Imputed	A	6009	4729	0.393493	TAG42:0(FA14:0)	-0.139736	0.0183789	2.89261e-14	rs55896564	7.40221e-53	65	111		TGs	-	-	-	-	-	-	-	A	G	-0.0563243	0.0415207	0.175191	-	-	-	-	-
	8088230	12199830	8	8094870	rs2980439	0.993	Imputed	A	6060	4776	0.394059	TAG42:0(FA12:0)	-0.143826	0.0182987	3.84429e-15	rs55896564	7.40221e-53	65	111		TGs	-	-	-	-	-	-	-	A	G	-0.056651	0.04169	0.174452	-	-	-	-	-
	8088230	12199830	8	8094870	rs2980439	0.993	Imputed	A	4878	3837	0.393296	MAG(FA20:0)	-0.142983	0.0204041	2.42522e-12	rs55896564	7.40221e-53	65	111		MAG	-	-	-	-	-	-	-	A	G	-	-	-	-	-	-	-	-
	8088230	12199830	8	8094870	rs2980439	0.993	Imputed	A	5540	4358	0.393321	TAG36:0(FA12:0)	-0.179155	0.0191626	8.82789e-21	rs55896564	7.40221e-53	65	111		TGs	-	-	-	-	-	-	-	A	G	-0.0143062	0.0413447	0.729389	-	-	-	-	-
	8088230	12199830	8	8094870	rs2980439	0.993	Imputed	A	5500	4338	0.394364	DAG(16:0/18:0)	-0.283799	0.0192336	2.83899e-49	rs55896564	7.40221e-53	65	111		DAG	-	-	-	-	-	-	-	A	G	-0.0674585	0.0391821	0.0853951	-	-	-	-	-
	8088230	12199830	8	8094870	rs2980439	0.993	Imputed	A	3861	3043	0.394069	MAG(FA14:0)	-0.198719	0.0229037	4.08913e-18	rs55896564	7.40221e-53	65	111		MAG	-	-	-	-	-	-	-	A	G	0.00563773	0.040845	0.890243	-	-	-	-	-
	8088230	12199830	8	8094870	rs2980439	0.993	Imputed	A	4172	3298	0.395254	MAG(FA18:0)	-0.205098	0.0219701	1.00645e-20	rs55896564	7.40221e-53	65	111		MAG	-	-	-	-	-	-	-	A	G	-0.0213772	0.0426162	0.616028	-	-	-	-	-
	8088230	12199830	8	8112650	rs13270062	0.998	Imputed	A	3861	2610	0.337995	MAG(FA14:0)	-0.156134	0.023913	6.61053e-11	rs55896564	7.40221e-53	8	10		MAG	-	-	-	-	-	-	-	A	C	0.0101411	0.0419413	0.808984	-	-	-	-	-
	8088230	12199830	8	8112650	rs13270062	0.998	Imputed	A	5727	3798	0.331587	DAG(14:1/16:0)	0.14222	0.0197784	6.44609e-13	rs55896564	7.40221e-53	8	10		DAG	-	-	-	-	-	-	-	A	C	-0.0190873	0.0446938	0.669408	-	-	-	-	-
	8088230	12199830	8	8112650	rs13270062	0.998	Imputed	A	5885	3895	0.330926	DAG(18:0/22:6)	0.166944	0.0195146	1.18005e-17	rs55896564	7.40221e-53	8	10		DAG	-	-	-	-	-	-	-	A	C	-0.0831517	0.0420723	0.0483449	-	-	-	-	-
	8088230	12199830	8	8112650	rs13270062	0.998	Imputed	A	5540	3667	0.330957	TAG36:0(FA12:0)	-0.150119	0.0201449	9.19551e-14	rs55896564	7.40221e-53	8	10		TGs	-	-	-	-	-	-	-	A	C	0.0170068	0.0424544	0.688795	-	-	-	-	-
	8088230	12199830	8	8112650	rs13270062	0.998	Imputed	A	5695	3752	0.329412	DAG(12:0/18:0)	-0.214793	0.0198847	3.37089e-27	rs55896564	7.40221e-53	8	10		DAG	-	-	-	-	-	-	-	A	C	-0.0532395	0.0416308	0.201205	-	-	-	-	-
	8088230	12199830	8	8112650	rs13270062	0.998	Imputed	A	5889	3892	0.330447	TAG40:0(FA12:0)	-0.12511	0.019531	1.4967e-10	rs55896564	7.40221e-53	8	10		TGs	-	-	-	-	-	-	-	A	C	-0.0154568	0.0430297	0.719502	-	-	-	-	-
	8088230	12199830	8	8112650	rs13270062	0.998	Imputed	A	6009	3963	0.329755	TAG42:0(FA14:0)	-0.125267	0.019347	9.49657e-11	rs55896564	7.40221e-53	8	10		TGs	-	-	-	-	-	-	-	A	C	-0.0130724	0.0426678	0.759373	-	-	-	-	-
	8088230	12199830	8	8112650	rs13270062	0.998	Imputed	A	6032	3988	0.33057	TAG42:1(FA12:0)	-0.124733	0.0192856	9.95303e-11	rs55896564	7.40221e-53	8	10		TGs	-	-	-	-	-	-	-	A	C	-0.0192733	0.0431408	0.655136	-	-	-	-	-
	8088230	12199830	8	8112650	rs13270062	0.998	Imputed	A	6060	4000	0.330033	TAG42:0(FA12:0)	-0.130937	0.0192554	1.04596e-11	rs55896564	7.40221e-53	8	10		TGs	-	-	-	-	-	-	-	A	C	-0.0161234	0.0428409	0.706721	-	-	-	-	-
	8088230	12199830	8	8112650	rs13270062	0.998	Imputed	A	5500	3638	0.330727	DAG(16:0/18:0)	-0.227972	0.0202263	1.82297e-29	rs55896564	7.40221e-53	8	10		DAG	-	-	-	-	-	-	-	A	C	-0.0457946	0.0402632	0.255613	-	-	-	-	-
	8088230	12199830	8	8112650	rs13270062	0.998	Imputed	A	5633	3729	0.330996	DAG(16:0/16:0)	-0.175481	0.019949	1.41144e-18	rs55896564	7.40221e-53	8	10		DAG	-	-	-	-	-	-	-	A	C	-0.0405472	0.0398457	0.309076	A	C	-0.014	0.02	0.49
	8088230	12199830	8	8112650	rs13270062	0.998	Imputed	A	4172	2782	0.333413	MAG(FA18:0)	-0.153007	0.0231496	3.85615e-11	rs55896564	7.40221e-53	8	10		MAG	-	-	-	-	-	-	-	A	C	-0.0296999	0.0437569	0.497432	-	-	-	-	-
	8088230	12199830	8	8115266	rs2945270	0.983	Imputed	G	5727	1056	0.0921949	DAG(14:1/16:0)	0.203345	0.0303428	2.06133e-11	rs55896564	7.40221e-53	9	10		DAG	-	-	-	-	-	-	-	G	C	-0.0565101	0.0760646	0.457678	-	-	-	-	-
	8088230	12199830	8	8119295	rs1806632	0.988	Imputed	C	4172	2053	0.246045	MAG(FA18:0)	-0.16284	0.0254437	1.55373e-10	rs55896564	7.40221e-53	9	10		MAG	-	-	-	-	-	-	-	C	G	-0.0742842	0.0497286	0.1355	-	-	-	-	-
	8088230	12199830	8	8119295	rs1806632	0.988	Imputed	C	5500	2654	0.241273	DAG(16:0/18:0)	-0.223436	0.0221815	7.2639e-24	rs55896564	7.40221e-53	9	10		DAG	-	-	-	-	-	-	-	C	G	-0.0647451	0.045779	0.157541	-	-	-	-	-
	8088230	12199830	8	8119295	rs1806632	0.988	Imputed	C	5540	2683	0.242148	TAG36:0(FA12:0)	-0.142325	0.022138	1.28454e-10	rs55896564	7.40221e-53	9	10		TGs	-	-	-	-	-	-	-	C	G	0.000100361	0.0482882	0.998342	-	-	-	-	-
	8088230	12199830	8	8119295	rs1806632	0.988	Imputed	C	5633	2729	0.242233	DAG(16:0/16:0)	-0.173188	0.0219203	2.7709e-15	rs55896564	7.40221e-53	9	10		DAG	-	-	-	-	-	-	-	C	G	-0.0517371	0.0453128	0.253781	C	G	-0.012	0.022	0.58
	8088230	12199830	8	8119295	rs1806632	0.988	Imputed	C	5727	2770	0.241837	DAG(14:1/16:0)	0.145563	0.0217591	2.23597e-11	rs55896564	7.40221e-53	9	10		DAG	-	-	-	-	-	-	-	C	G	-0.0526454	0.0508125	0.300383	-	-	-	-	-
	8088230	12199830	8	8119295	rs1806632	0.988	Imputed	C	5695	2755	0.241879	DAG(12:0/18:0)	-0.218039	0.0218181	1.62723e-23	rs55896564	7.40221e-53	9	10		DAG	-	-	-	-	-	-	-	C	G	-0.0957544	0.0472984	0.0431489	-	-	-	-	-
	8088230	12199830	8	8119295	rs1806632	0.988	Imputed	C	5885	2846	0.241801	DAG(18:0/22:6)	0.146339	0.0214473	8.90444e-12	rs55896564	7.40221e-53	9	10		DAG	-	-	-	-	-	-	-	C	G	-0.0983478	0.0478438	0.0400433	-	-	-	-	-
	8088230	12199830	8	8124303	rs2948287	0.991	Imputed	T	5695	2151	0.18885	DAG(12:0/18:0)	-0.152691	0.0230636	3.58085e-11	rs55896564	7.40221e-53	4	5		DAG	-	-	-	-	-	-	-	T	C	0.05047	0.0504215	0.317053	-	-	-	-	-
	8088230	12199830	8	8124303	rs2948287	0.991	Imputed	T	5727	2185	0.190763	DAG(14:1/16:0)	0.160405	0.0228662	2.30029e-12	rs55896564	7.40221e-53	4	5		DAG	-	-	-	-	-	-	-	T	C	0.00534348	0.0541205	0.921367	-	-	-	-	-
	8088230	12199830	8	8124303	rs2948287	0.991	Imputed	T	5885	2243	0.190569	DAG(18:0/22:6)	0.174998	0.0226033	9.77407e-15	rs55896564	7.40221e-53	4	5		DAG	-	-	-	-	-	-	-	T	C	-0.0173753	0.051025	0.733522	-	-	-	-	-
	8088230	12199830	8	8160717	rs62496020	0.984	Imputed	C	5695	2364	0.20755	DAG(12:0/18:0)	-0.220171	0.0221894	3.32846e-23	rs55896564	7.40221e-53	9	9		DAG	-	-	-	-	-	-	-	C	T	-0.0571722	0.0481551	0.23537	-	-	-	-	-
	8088230	12199830	8	8160717	rs62496020	0.984	Imputed	C	3861	1645	0.213028	MAG(FA14:0)	-0.17123	0.0267974	1.66132e-10	rs55896564	7.40221e-53	9	9		MAG	-	-	-	-	-	-	-	C	T	-0.0506545	0.048488	0.296387	-	-	-	-	-
	8088230	12199830	8	8160717	rs62496020	0.984	Imputed	C	5500	2285	0.207727	DAG(16:0/18:0)	-0.229991	0.0225707	2.20207e-24	rs55896564	7.40221e-53	9	9		DAG	-	-	-	-	-	-	-	C	T	-0.0495429	0.0465718	0.287642	-	-	-	-	-
	8088230	12199830	8	8160717	rs62496020	0.984	Imputed	C	5540	2314	0.208845	TAG36:0(FA12:0)	-0.146809	0.022445	6.11653e-11	rs55896564	7.40221e-53	9	9		TGs	-	-	-	-	-	-	-	C	T	0.0227087	0.0491018	0.643822	-	-	-	-	-
	8088230	12199830	8	8160717	rs62496020	0.984	Imputed	C	5633	2349	0.208503	DAG(16:0/16:0)	-0.178649	0.0222826	1.08015e-15	rs55896564	7.40221e-53	9	9		DAG	-	-	-	-	-	-	-	C	T	-0.0523103	0.0460807	0.25653	-	-	-	-	-
	8088230	12199830	8	8168987	rs7841082	1	Genotyped	T	6008	5272	0.438748	TAG40:0(FA16:0)	0.120658	0.0183913	5.35885e-11	rs55896564	7.40221e-53	52	66		TGs	-	-	-	-	-	-	-	T	C	0.010474	0.041163	0.799192	-	-	-	-	-
	8088230	12199830	8	8168987	rs7841082	1	Genotyped	T	5695	5008	0.439684	DAG(12:0/18:0)	0.235476	0.0188956	1.20407e-35	rs55896564	7.40221e-53	52	66		DAG	-	-	-	-	-	-	-	T	C	0.0144272	0.040434	0.721299	-	-	-	-	-
	8088230	12199830	8	8168987	rs7841082	1	Genotyped	T	5889	5173	0.439209	TAG40:0(FA12:0)	0.142526	0.0186158	1.91587e-14	rs55896564	7.40221e-53	52	66		TGs	-	-	-	-	-	-	-	T	C	0.000165808	0.041768	0.996833	-	-	-	-	-
	8088230	12199830	8	8168987	rs7841082	1	Genotyped	T	3861	3368	0.436156	MAG(FA14:0)	0.167373	0.0230468	3.80558e-13	rs55896564	7.40221e-53	52	66		MAG	-	-	-	-	-	-	-	T	C	0.0420039	0.0406917	0.30217	-	-	-	-	-
	8088230	12199830	8	8168987	rs7841082	1	Genotyped	T	5500	4833	0.439364	DAG(16:0/18:0)	0.242811	0.019314	3.01822e-36	rs55896564	7.40221e-53	52	66		DAG	-	-	-	-	-	-	-	T	C	0.0646032	0.0390563	0.0983756	-	-	-	-	-
	8088230	12199830	8	8168987	rs7841082	1	Genotyped	T	5633	4950	0.439375	DAG(16:0/16:0)	0.179823	0.0190595	3.91525e-21	rs55896564	7.40221e-53	52	66		DAG	-	-	-	-	-	-	-	T	C	0.0614359	0.0386505	0.112213	T	C	0.007	0.019	0.71
	8088230	12199830	8	8168987	rs7841082	1	Genotyped	T	5905	5162	0.437087	TAG40:0(FA14:0)	0.136818	0.0185434	1.60405e-13	rs55896564	7.40221e-53	52	66		TGs	-	-	-	-	-	-	-	T	C	0.0113468	0.0415176	0.784669	-	-	-	-	-
	8088230	12199830	8	8168987	rs7841082	1	Genotyped	T	4051	3576	0.441373	MAG(FA22:5)	0.146356	0.0224396	6.92771e-11	rs55896564	7.40221e-53	52	66		MAG	-	-	-	-	-	-	-	T	C	0.0384265	0.0421582	0.362229	-	-	-	-	-
	8088230	12199830	8	8168987	rs7841082	1	Genotyped	T	3936	3470	0.440803	MAG(FA12:0)	0.157386	0.0226602	3.77213e-12	rs55896564	7.40221e-53	52	66		MAG	-	-	-	-	-	-	-	T	C	0.0321212	0.0421429	0.446097	-	-	-	-	-
	8088230	12199830	8	8168987	rs7841082	1	Genotyped	T	6060	5329	0.439686	TAG42:0(FA12:0)	0.137908	0.0182957	4.7824e-14	rs55896564	7.40221e-53	52	66		TGs	-	-	-	-	-	-	-	T	C	0.0163338	0.0415822	0.694533	-	-	-	-	-
	8088230	12199830	8	8168987	rs7841082	1	Genotyped	T	5540	4864	0.438989	TAG36:0(FA12:0)	0.165945	0.0192018	5.51772e-18	rs55896564	7.40221e-53	52	66		TGs	-	-	-	-	-	-	-	T	C	-0.035992	0.0411966	0.382481	-	-	-	-	-
	8088230	12199830	8	8168987	rs7841082	1	Genotyped	T	4172	3686	0.441755	MAG(FA18:0)	0.158492	0.0221402	8.15217e-13	rs55896564	7.40221e-53	52	66		MAG	-	-	-	-	-	-	-	T	C	0.004067	0.0424797	0.923744	-	-	-	-	-
	8088230	12199830	8	8168987	rs7841082	1	Genotyped	T	5885	5177	0.439847	DAG(18:0/22:6)	-0.189925	0.0185584	1.39745e-24	rs55896564	7.40221e-53	52	66		DAG	-	-	-	-	-	-	-	T	C	0.0834646	0.0408316	0.0411662	-	-	-	-	-
	8088230	12199830	8	8168987	rs7841082	1	Genotyped	T	6009	5278	0.439175	TAG42:0(FA14:0)	0.13512	0.0183781	1.94976e-13	rs55896564	7.40221e-53	52	66		TGs	-	-	-	-	-	-	-	T	C	0.0201327	0.0414118	0.626946	-	-	-	-	-
	8088230	12199830	8	8168987	rs7841082	1	Genotyped	T	6032	5295	0.438909	TAG42:1(FA12:0)	0.13728	0.0183506	7.37818e-14	rs55896564	7.40221e-53	52	66		TGs	-	-	-	-	-	-	-	T	C	0.0143592	0.0418749	0.73173	-	-	-	-	-
	8088230	12199830	8	8168987	rs7841082	1	Genotyped	T	5727	5031	0.439235	DAG(14:1/16:0)	-0.196239	0.0188442	2.14684e-25	rs55896564	7.40221e-53	52	66		DAG	-	-	-	-	-	-	-	T	C	0.0549378	0.0433544	0.205344	-	-	-	-	-
	8088230	12199830	8	8171978	rs13281575	1	Genotyped	T	5695	2736	0.240211	DAG(12:0/18:0)	-0.150206	0.0218841	6.71134e-12	rs55896564	7.40221e-53	10	12		DAG	-	-	-	-	-	-	-	T	C	0.0062128	0.0467417	0.894281	-	-	-	-	-
	8088230	12199830	8	8171978	rs13281575	1	Genotyped	T	5500	2644	0.240364	DAG(16:0/18:0)	-0.14703	0.0222418	3.82981e-11	rs55896564	7.40221e-53	10	12		DAG	-	-	-	-	-	-	-	T	C	-0.0451226	0.0451806	0.318139	-	-	-	-	-
	8088230	12199830	8	8173997	rs2980506	1	Genotyped	G	5885	2965	0.251912	DAG(18:0/22:6)	0.15669	0.0211304	1.21278e-13	rs55896564	7.40221e-53	7	11		DAG	-	-	-	-	-	-	-	G	A	-0.0297415	0.0481979	0.537309	-	-	-	-	-
	8088230	12199830	8	8173997	rs2980506	1	Genotyped	G	5727	2883	0.251702	DAG(14:1/16:0)	0.159359	0.0214069	9.74862e-14	rs55896564	7.40221e-53	7	11		DAG	-	-	-	-	-	-	-	G	A	-0.0452667	0.0511107	0.375984	-	-	-	-	-
	8088230	12199830	8	8173997	rs2980506	1	Genotyped	G	5695	2841	0.249429	DAG(12:0/18:0)	-0.172025	0.0215653	1.50062e-15	rs55896564	7.40221e-53	7	11		DAG	-	-	-	-	-	-	-	G	A	-0.040334	0.047639	0.39736	-	-	-	-	-
	8088230	12199830	8	8173997	rs2980506	1	Genotyped	G	5633	2818	0.250133	DAG(16:0/16:0)	-0.139752	0.0216536	1.08964e-10	rs55896564	7.40221e-53	7	11		DAG	-	-	-	-	-	-	-	G	A	-0.0290583	0.0455906	0.524006	-	-	-	-	-
	8088230	12199830	8	8173997	rs2980506	1	Genotyped	G	5500	2758	0.250727	DAG(16:0/18:0)	-0.186662	0.0219397	1.77019e-17	rs55896564	7.40221e-53	7	11		DAG	-	-	-	-	-	-	-	G	A	-0.0298504	0.0460731	0.517183	-	-	-	-	-
	8088230	12199830	8	8189586	rs2945905	1	Genotyped	G	5885	1896	0.161088	DAG(18:0/22:6)	0.168151	0.0250666	1.97079e-11	rs55896564	7.40221e-53	36	39		DAG	-	-	-	-	-	-	-	G	T	-0.0982668	0.0552129	0.0753722	-	-	-	-	-
	8088230	12199830	8	8189586	rs2945905	1	Genotyped	G	5727	1856	0.162039	DAG(14:1/16:0)	0.161231	0.0252953	1.84215e-10	rs55896564	7.40221e-53	36	39		DAG	-	-	-	-	-	-	-	G	T	-0.0246574	0.0586348	0.67418	-	-	-	-	-
	8088230	12199830	8	8199964	rs62496027	0.995	Imputed	A	5885	3867	0.328547	DAG(18:0/22:6)	0.151822	0.0195888	9.15575e-15	rs55896564	7.40221e-53	2	9		DAG	-	-	-	-	-	-	-	A	G	-0.0151225	0.0431985	0.726349	-	-	-	-	-
	8088230	12199830	8	8199964	rs62496027	0.995	Imputed	A	5633	3719	0.330108	DAG(16:0/16:0)	-0.1342	0.020036	2.11381e-11	rs55896564	7.40221e-53	2	9		DAG	-	-	-	-	-	-	-	A	G	-0.0287314	0.0408556	0.482045	A	G	-0.017	0.02	0.4
	8088230	12199830	8	8199964	rs62496027	0.995	Imputed	A	5500	3630	0.33	DAG(16:0/18:0)	-0.188401	0.0202844	1.57273e-20	rs55896564	7.40221e-53	2	9		DAG	-	-	-	-	-	-	-	A	G	-0.037529	0.0412824	0.363496	-	-	-	-	-
	8088230	12199830	8	8199964	rs62496027	0.995	Imputed	A	5727	3781	0.330103	DAG(14:1/16:0)	0.148135	0.0198225	7.83369e-14	rs55896564	7.40221e-53	2	9		DAG	-	-	-	-	-	-	-	A	G	-0.0298685	0.0458112	0.514534	-	-	-	-	-
	8088230	12199830	8	8199964	rs62496027	0.995	Imputed	A	5695	3748	0.329061	DAG(12:0/18:0)	-0.17695	0.0199214	6.54125e-19	rs55896564	7.40221e-53	2	9		DAG	-	-	-	-	-	-	-	A	G	-0.0126962	0.0427044	0.766287	-	-	-	-	-
	8088230	12199830	8	8217516	rs11778125	1	Genotyped	T	5885	4220	0.358539	DAG(18:0/22:6)	0.142242	0.0192645	1.54057e-13	rs55896564	7.40221e-53	3	7		DAG	-	-	-	-	-	-	-	T	C	-0.0321089	0.0424156	0.449199	-	-	-	-	-
	8088230	12199830	8	8217516	rs11778125	1	Genotyped	T	5540	3993	0.360379	TAG36:0(FA12:0)	-0.126437	0.0197812	1.63959e-10	rs55896564	7.40221e-53	3	7		TGs	-	-	-	-	-	-	-	T	C	0.0332388	0.0427317	0.436816	-	-	-	-	-
	8088230	12199830	8	8217516	rs11778125	1	Genotyped	T	5727	4119	0.359612	DAG(14:1/16:0)	0.131601	0.0195549	1.69829e-11	rs55896564	7.40221e-53	3	7		DAG	-	-	-	-	-	-	-	T	C	-0.00118496	0.0449978	0.978996	-	-	-	-	-
	8088230	12199830	8	8217516	rs11778125	1	Genotyped	T	5500	3968	0.360727	DAG(16:0/18:0)	-0.156813	0.0198973	3.24421e-15	rs55896564	7.40221e-53	3	7		DAG	-	-	-	-	-	-	-	T	C	-0.0111551	0.0405551	0.783319	-	-	-	-	-
	8088230	12199830	8	8217516	rs11778125	1	Genotyped	T	5695	4096	0.359614	DAG(12:0/18:0)	-0.145857	0.0195267	8.04524e-14	rs55896564	7.40221e-53	3	7		DAG	-	-	-	-	-	-	-	T	C	0.00045773	0.0419401	0.991294	-	-	-	-	-
	8088230	12199830	8	8219182	rs724265	0.995	Imputed	A	5885	7235	0.614698	DAG(18:0/22:6)	0.19339	0.0191263	4.92959e-24	rs55896564	7.40221e-53	17	18		DAG	-	-	-	-	-	-	-	A	G	-0.0490176	0.0408553	0.230466	-	-	-	-	-
	8088230	12199830	8	8219182	rs724265	0.995	Imputed	A	5633	6911	0.613439	DAG(16:0/16:0)	-0.157931	0.0196311	8.62707e-16	rs55896564	7.40221e-53	17	18		DAG	-	-	-	-	-	-	-	A	G	-0.0446755	0.0386474	0.247927	A	G	0.0013	0.019	0.95
	8088230	12199830	8	8219182	rs724265	0.995	Imputed	A	5727	7059	0.616291	DAG(14:1/16:0)	0.175779	0.0193572	1.07783e-19	rs55896564	7.40221e-53	17	18		DAG	-	-	-	-	-	-	-	A	G	-0.0298206	0.0433498	0.491649	-	-	-	-	-
	8088230	12199830	8	8219182	rs724265	0.995	Imputed	A	5905	7279	0.616342	TAG40:0(FA14:0)	-0.12497	0.0191159	6.2565e-11	rs55896564	7.40221e-53	17	18		TGs	-	-	-	-	-	-	-	A	G	0.00256239	0.0414943	0.95077	-	-	-	-	-
	8088230	12199830	8	8219182	rs724265	0.995	Imputed	A	5695	6970	0.61194	DAG(12:0/18:0)	-0.205928	0.0194413	3.23459e-26	rs55896564	7.40221e-53	17	18		DAG	-	-	-	-	-	-	-	A	G	-0.00821279	0.0404116	0.838992	-	-	-	-	-
	8088230	12199830	8	8219182	rs724265	0.995	Imputed	A	5889	7247	0.6153	TAG40:0(FA12:0)	-0.123771	0.0191282	9.75974e-11	rs55896564	7.40221e-53	17	18		TGs	-	-	-	-	-	-	-	A	G	-0.0126319	0.0417416	0.762232	-	-	-	-	-
	8088230	12199830	8	8219182	rs724265	0.995	Imputed	A	5500	6742	0.612909	DAG(16:0/18:0)	-0.21491	0.0198551	2.65181e-27	rs55896564	7.40221e-53	17	18		DAG	-	-	-	-	-	-	-	A	G	-0.0281313	0.0390703	0.471658	-	-	-	-	-
	8088230	12199830	8	8219182	rs724265	0.995	Imputed	A	5540	6822	0.615704	TAG36:0(FA12:0)	-0.137516	0.0197324	3.19064e-12	rs55896564	7.40221e-53	17	18		TGs	-	-	-	-	-	-	-	A	G	0.00655957	0.0411853	0.873484	-	-	-	-	-
	8088230	12199830	8	8241772	rs2976956	1	Genotyped	C	5633	7450	0.661282	DAG(16:0/16:0)	-0.150789	0.0199463	4.03861e-14	rs55896564	7.40221e-53	50	65		DAG	-	-	-	-	-	-	-	C	T	-0.0401378	0.0403387	0.319933	-	-	-	-	-
	8088230	12199830	8	8241772	rs2976956	1	Genotyped	C	5885	7774	0.660493	DAG(18:0/22:6)	0.208345	0.0194285	7.87873e-27	rs55896564	7.40221e-53	50	65		DAG	-	-	-	-	-	-	-	C	T	-0.0574216	0.0426301	0.178251	-	-	-	-	-
	8088230	12199830	8	8241772	rs2976956	1	Genotyped	C	5727	7569	0.660817	DAG(14:1/16:0)	0.200038	0.0197252	3.62511e-24	rs55896564	7.40221e-53	50	65		DAG	-	-	-	-	-	-	-	C	T	-0.00760044	0.0452488	0.866636	-	-	-	-	-
	8088230	12199830	8	8241772	rs2976956	1	Genotyped	C	6060	8003	0.660314	TAG42:0(FA12:0)	-0.12653	0.0191579	3.986e-11	rs55896564	7.40221e-53	50	65		TGs	-	-	-	-	-	-	-	C	T	-0.0197275	0.0433689	0.649282	-	-	-	-	-
	8088230	12199830	8	8241772	rs2976956	1	Genotyped	C	6009	7945	0.661092	TAG42:0(FA14:0)	-0.125131	0.0192491	8.00081e-11	rs55896564	7.40221e-53	50	65		TGs	-	-	-	-	-	-	-	C	T	-0.0181531	0.0431932	0.674361	-	-	-	-	-
	8088230	12199830	8	8241772	rs2976956	1	Genotyped	C	6032	7971	0.660726	TAG42:1(FA12:0)	-0.128678	0.0192226	2.17014e-11	rs55896564	7.40221e-53	50	65		TGs	-	-	-	-	-	-	-	C	T	-0.0272215	0.0436701	0.533179	-	-	-	-	-
	8088230	12199830	8	8241772	rs2976956	1	Genotyped	C	5695	7516	0.659877	DAG(12:0/18:0)	-0.214906	0.0197591	1.49537e-27	rs55896564	7.40221e-53	50	65		DAG	-	-	-	-	-	-	-	C	T	-0.00488706	0.0421743	0.90777	-	-	-	-	-
	8088230	12199830	8	8241772	rs2976956	1	Genotyped	C	5905	7831	0.663082	TAG40:0(FA14:0)	-0.134236	0.019439	5.00198e-12	rs55896564	7.40221e-53	50	65		TGs	-	-	-	-	-	-	-	C	T	-0.00470324	0.0433037	0.91353	-	-	-	-	-
	8088230	12199830	8	8241772	rs2976956	1	Genotyped	C	5540	7318	0.660469	TAG36:0(FA12:0)	-0.163493	0.0200322	3.30903e-16	rs55896564	7.40221e-53	50	65		TGs	-	-	-	-	-	-	-	C	T	0.0144319	0.0429797	0.737094	-	-	-	-	-
	8088230	12199830	8	8241772	rs2976956	1	Genotyped	C	5889	7777	0.660299	TAG40:0(FA12:0)	-0.135303	0.0194356	3.36436e-12	rs55896564	7.40221e-53	50	65		TGs	-	-	-	-	-	-	-	C	T	-0.0137969	0.0435617	0.751513	-	-	-	-	-
	8088230	12199830	8	8241772	rs2976956	1	Genotyped	C	5500	7271	0.661	DAG(16:0/18:0)	-0.21138	0.0201647	1.03761e-25	rs55896564	7.40221e-53	50	65		DAG	-	-	-	-	-	-	-	C	T	-0.0446616	0.0407622	0.273453	-	-	-	-	-
	8088230	12199830	8	8242944	rs62497500	0.993	Imputed	T	5540	2138	0.19296	TAG36:0(FA12:0)	-0.153733	0.0235753	6.98799e-11	rs55896564	7.40221e-53	5	5		TGs	-	-	-	-	-	-	-	T	A	-0.0125319	0.0512557	0.806888	-	-	-	-	-
	8088230	12199830	8	8242944	rs62497500	0.993	Imputed	T	5633	2172	0.192792	DAG(16:0/16:0)	-0.154413	0.023313	3.50842e-11	rs55896564	7.40221e-53	5	5		DAG	-	-	-	-	-	-	-	T	A	0.0185518	0.0481224	0.699928	-	-	-	-	-
	8088230	12199830	8	8242944	rs62497500	0.993	Imputed	T	5695	2181	0.191484	DAG(12:0/18:0)	-0.195479	0.0232742	4.50542e-17	rs55896564	7.40221e-53	5	5		DAG	-	-	-	-	-	-	-	T	A	-0.0372657	0.0502826	0.458767	-	-	-	-	-
	8088230	12199830	8	8242944	rs62497500	0.993	Imputed	T	5500	2129	0.193545	DAG(16:0/18:0)	-0.200641	0.0235538	1.61763e-17	rs55896564	7.40221e-53	5	5		DAG	-	-	-	-	-	-	-	T	A	0.00180437	0.048635	0.970411	-	-	-	-	-
	8088230	12199830	8	8242944	rs62497500	0.993	Imputed	T	5885	2268	0.192693	DAG(18:0/22:6)	0.152941	0.0228188	2.04962e-11	rs55896564	7.40221e-53	5	5		DAG	-	-	-	-	-	-	-	T	A	-0.0626281	0.0508441	0.218284	-	-	-	-	-
	8088230	12199830	8	8243927	rs10216498	0.982	Imputed	T	5500	2880	0.261818	DAG(16:0/18:0)	-0.138192	0.0205905	1.92752e-11	rs55896564	7.40221e-53	20	27		DAG	-	-	-	-	-	-	-	T	C	-0.0662778	0.0415148	0.110651	-	-	-	-	-
	8088230	12199830	8	8243927	rs10216498	0.982	Imputed	T	5727	3017	0.263401	DAG(14:1/16:0)	0.137415	0.0202671	1.20013e-11	rs55896564	7.40221e-53	20	27		DAG	-	-	-	-	-	-	-	T	C	0.00633729	0.0461111	0.89071	-	-	-	-	-
	8088230	12199830	8	8243927	rs10216498	0.982	Imputed	T	5885	3092	0.262702	DAG(18:0/22:6)	0.141943	0.0199881	1.23527e-12	rs55896564	7.40221e-53	20	27		DAG	-	-	-	-	-	-	-	T	C	-0.0460825	0.0434551	0.289153	-	-	-	-	-
	8088230	12199830	8	8245761	rs4840956	0.994	Imputed	T	5885	7945	0.675021	DAG(18:0/22:6)	0.176948	0.0196193	1.89667e-19	rs55896564	7.40221e-53	18	21		DAG	-	-	-	-	-	-	-	T	A	-0.0813349	0.0436274	0.0625293	-	-	-	-	-
	8088230	12199830	8	8245761	rs4840956	0.994	Imputed	T	5633	7616	0.676016	DAG(16:0/16:0)	-0.148657	0.0201313	1.53198e-13	rs55896564	7.40221e-53	18	21		DAG	-	-	-	-	-	-	-	T	A	-0.0373021	0.0413148	0.366779	-	-	-	-	-
	8088230	12199830	8	8245761	rs4840956	0.994	Imputed	T	4172	5625	0.674137	MAG(FA18:0)	-0.154018	0.0234277	4.89127e-11	rs55896564	7.40221e-53	18	21		MAG	-	-	-	-	-	-	-	T	A	-0.0137348	0.045373	0.762166	-	-	-	-	-
	8088230	12199830	8	8245761	rs4840956	0.994	Imputed	T	5500	7434	0.675818	DAG(16:0/18:0)	-0.200361	0.0203705	7.89334e-23	rs55896564	7.40221e-53	18	21		DAG	-	-	-	-	-	-	-	T	A	-0.0279255	0.0417589	0.503799	-	-	-	-	-
	8088230	12199830	8	8245761	rs4840956	0.994	Imputed	T	5727	7742	0.675921	DAG(14:1/16:0)	0.164579	0.0199137	1.40113e-16	rs55896564	7.40221e-53	18	21		DAG	-	-	-	-	-	-	-	T	A	-0.0565435	0.0463113	0.222353	-	-	-	-	-
	8088230	12199830	8	8245761	rs4840956	0.994	Imputed	T	5695	7670	0.673398	DAG(12:0/18:0)	-0.187935	0.019989	5.35769e-21	rs55896564	7.40221e-53	18	21		DAG	-	-	-	-	-	-	-	T	A	-0.0224221	0.0431869	0.603729	-	-	-	-	-
	8088230	12199830	8	8250204	rs11787150	0.992	Imputed	A	5500	2998	0.272545	DAG(16:0/18:0)	0.198146	0.0211453	7.20786e-21	rs55896564	7.40221e-53	13	15		DAG	-	-	-	-	-	-	-	A	G	0.0514311	0.0429745	0.231635	-	-	-	-	-
	8088230	12199830	8	8250204	rs11787150	0.992	Imputed	A	5695	3107	0.272783	DAG(12:0/18:0)	0.187663	0.0207236	1.35906e-19	rs55896564	7.40221e-53	13	15		DAG	-	-	-	-	-	-	-	A	G	0.0307206	0.0444589	0.489711	-	-	-	-	-
	8088230	12199830	8	8250204	rs11787150	0.992	Imputed	A	5727	3119	0.272307	DAG(14:1/16:0)	-0.155678	0.0206609	4.8865e-14	rs55896564	7.40221e-53	13	15		DAG	-	-	-	-	-	-	-	A	G	0.028915	0.0477025	0.544532	-	-	-	-	-
	8088230	12199830	8	8250204	rs11787150	0.992	Imputed	A	5885	3207	0.272472	DAG(18:0/22:6)	-0.163071	0.0204165	1.38053e-15	rs55896564	7.40221e-53	13	15		DAG	-	-	-	-	-	-	-	A	G	0.040991	0.0449672	0.36218	-	-	-	-	-
	8088230	12199830	8	8250204	rs11787150	0.992	Imputed	A	5633	3069	0.272413	DAG(16:0/16:0)	0.160869	0.0209025	1.40184e-14	rs55896564	7.40221e-53	13	15		DAG	-	-	-	-	-	-	-	A	G	0.0581319	0.0425163	0.171799	A	G	0.01	0.021	0.61
	8088230	12199830	8	8251216	rs2976949	0.987	Imputed	A	5885	3629	0.308326	DAG(18:0/22:6)	0.181523	0.0196279	2.28305e-20	rs55896564	7.40221e-53	13	16		DAG	-	-	-	-	-	-	-	A	G	-0.0606803	0.0434159	0.162484	-	-	-	-	-
	8088230	12199830	8	8251216	rs2976949	0.987	Imputed	A	5695	3523	0.309306	DAG(12:0/18:0)	-0.140421	0.0198671	1.57176e-12	rs55896564	7.40221e-53	13	16		DAG	-	-	-	-	-	-	-	A	G	-0.00521129	0.0429543	0.903457	-	-	-	-	-
	8088230	12199830	8	8251216	rs2976949	0.987	Imputed	A	5500	3404	0.309455	DAG(16:0/18:0)	-0.154993	0.0202208	1.78759e-14	rs55896564	7.40221e-53	13	16		DAG	-	-	-	-	-	-	-	A	G	-0.0524325	0.041509	0.206784	-	-	-	-	-
	8088230	12199830	8	8251216	rs2976949	0.987	Imputed	A	5727	3551	0.310023	DAG(14:1/16:0)	0.158121	0.0199027	1.94696e-15	rs55896564	7.40221e-53	13	16		DAG	-	-	-	-	-	-	-	A	G	-0.00700208	0.0460858	0.879264	-	-	-	-	-
	8088230	12199830	8	8266285	rs2979144	1	Genotyped	G	5885	4464	0.379269	DAG(18:0/22:6)	0.14279	0.0189575	4.99378e-14	rs55896564	7.40221e-53	4	4		DAG	-	-	-	-	-	-	-	G	C	-0.0979424	0.0422389	0.0205793	-	-	-	-	-
	8088230	12199830	8	8266285	rs2979144	1	Genotyped	G	5500	4176	0.379636	DAG(16:0/18:0)	-0.135192	0.0195519	4.69512e-12	rs55896564	7.40221e-53	4	4		DAG	-	-	-	-	-	-	-	G	C	-0.0635778	0.0404276	0.116074	-	-	-	-	-
	8088230	12199830	8	8266285	rs2979144	1	Genotyped	G	5727	4350	0.37978	DAG(14:1/16:0)	0.130454	0.0192076	1.10738e-11	rs55896564	7.40221e-53	4	4		DAG	-	-	-	-	-	-	-	G	C	-0.019576	0.0448987	0.662915	-	-	-	-	-
	8088230	12199830	8	8270871	rs2976945	1	Genotyped	T	5540	5544	0.500361	TAG36:0(FA12:0)	-0.171831	0.0191297	2.64938e-19	rs55896564	7.40221e-53	34	53		TGs	-	-	-	-	-	-	-	T	G	0.000502636	0.0411298	0.990252	-	-	-	-	-
	8088230	12199830	8	8270871	rs2976945	1	Genotyped	T	5500	5500	0.5	DAG(16:0/18:0)	-0.25206	0.0191859	2.00114e-39	rs55896564	7.40221e-53	34	53		DAG	-	-	-	-	-	-	-	T	G	-0.0706447	0.0389711	0.0701276	-	-	-	-	-
	8088230	12199830	8	8270871	rs2976945	1	Genotyped	T	3861	3867	0.500777	MAG(FA14:0)	-0.15843	0.0228299	3.93181e-12	rs55896564	7.40221e-53	34	53		MAG	-	-	-	-	-	-	-	T	G	-0.0274681	0.040623	0.499066	-	-	-	-	-
	8088230	12199830	8	8270871	rs2976945	1	Genotyped	T	6008	5997	0.499085	TAG40:0(FA16:0)	-0.117172	0.0183382	1.664e-10	rs55896564	7.40221e-53	34	53		TGs	-	-	-	-	-	-	-	T	G	-0.0369912	0.0410697	0.367938	-	-	-	-	-
	8088230	12199830	8	8270871	rs2976945	1	Genotyped	T	6032	6025	0.49942	TAG42:1(FA12:0)	-0.13265	0.0183013	4.22482e-13	rs55896564	7.40221e-53	34	53		TGs	-	-	-	-	-	-	-	T	G	-0.0501434	0.0417696	0.230199	-	-	-	-	-
	8088230	12199830	8	8270871	rs2976945	1	Genotyped	T	3936	3923	0.498349	MAG(FA12:0)	-0.152678	0.0224641	1.0717e-11	rs55896564	7.40221e-53	34	53		MAG	-	-	-	-	-	-	-	T	G	-0.0249321	0.0420649	0.553493	-	-	-	-	-
	8088230	12199830	8	8270871	rs2976945	1	Genotyped	T	6060	6047	0.498927	TAG42:0(FA12:0)	-0.137783	0.0182464	4.31164e-14	rs55896564	7.40221e-53	34	53		TGs	-	-	-	-	-	-	-	T	G	-0.0469683	0.0414811	0.257749	-	-	-	-	-
	8088230	12199830	8	8270871	rs2976945	1	Genotyped	T	6009	5999	0.499168	TAG42:0(FA14:0)	-0.13534	0.0183289	1.53662e-13	rs55896564	7.40221e-53	34	53		TGs	-	-	-	-	-	-	-	T	G	-0.0428783	0.0413162	0.299574	-	-	-	-	-
	8088230	12199830	8	8270871	rs2976945	1	Genotyped	T	5885	5874	0.499065	DAG(18:0/22:6)	0.229235	0.0184754	2.37675e-35	rs55896564	7.40221e-53	34	53		DAG	-	-	-	-	-	-	-	T	G	-0.0963468	0.0407274	0.0181612	-	-	-	-	-
	8088230	12199830	8	8270871	rs2976945	1	Genotyped	T	5889	5876	0.498896	TAG40:0(FA12:0)	-0.14333	0.0185325	1.04223e-14	rs55896564	7.40221e-53	34	53		TGs	-	-	-	-	-	-	-	T	G	-0.0341416	0.0416746	0.412815	-	-	-	-	-
	8088230	12199830	8	8270871	rs2976945	1	Genotyped	T	4172	4172	0.5	MAG(FA18:0)	-0.171729	0.0219441	5.04691e-15	rs55896564	7.40221e-53	34	53		MAG	-	-	-	-	-	-	-	T	G	0.000197789	0.0423971	0.996279	-	-	-	-	-
	8088230	12199830	8	8270871	rs2976945	1	Genotyped	T	5905	5923	0.501524	TAG40:0(FA14:0)	-0.137527	0.018485	1.00748e-13	rs55896564	7.40221e-53	34	53		TGs	-	-	-	-	-	-	-	T	G	-0.0306004	0.0414284	0.460278	-	-	-	-	-
	8088230	12199830	8	8270871	rs2976945	1	Genotyped	T	5727	5731	0.500349	DAG(14:1/16:0)	0.220175	0.0187361	6.94815e-32	rs55896564	7.40221e-53	34	53		DAG	-	-	-	-	-	-	-	T	G	-0.0619587	0.0432617	0.152359	-	-	-	-	-
	8088230	12199830	8	8270871	rs2976945	1	Genotyped	T	5633	5631	0.499822	DAG(16:0/16:0)	-0.182327	0.0189639	6.9477e-22	rs55896564	7.40221e-53	34	53		DAG	-	-	-	-	-	-	-	T	G	-0.0655768	0.0385692	0.0893529	T	G	0.0018	0.019	0.92
	8088230	12199830	8	8270871	rs2976945	1	Genotyped	T	5695	5674	0.498156	DAG(12:0/18:0)	-0.23874	0.0187992	5.95087e-37	rs55896564	7.40221e-53	34	53		DAG	-	-	-	-	-	-	-	T	G	-0.0403929	0.0403401	0.316885	-	-	-	-	-
	8088230	12199830	8	8273407	rs1971411	0.983	Imputed	A	5695	2888	0.253556	DAG(12:0/18:0)	-0.201393	0.0208999	5.63194e-22	rs55896564	7.40221e-53	9	10		DAG	-	-	-	-	-	-	-	A	G	-0.101592	0.045079	0.0244036	-	-	-	-	-
	8088230	12199830	8	8273407	rs1971411	0.983	Imputed	A	3936	2014	0.255843	MAG(FA12:0)	-0.16246	0.0249842	7.89957e-11	rs55896564	7.40221e-53	9	10		MAG	-	-	-	-	-	-	-	A	G	-0.0825936	0.0470335	0.0793405	-	-	-	-	-
	8088230	12199830	8	8273407	rs1971411	0.983	Imputed	A	5500	2781	0.252818	DAG(16:0/18:0)	-0.227011	0.021262	1.3059e-26	rs55896564	7.40221e-53	9	10		DAG	-	-	-	-	-	-	-	A	G	-0.0928702	0.0436018	0.0333835	-	-	-	-	-
	8088230	12199830	8	8273407	rs1971411	0.983	Imputed	A	4296	2202	0.256285	MAG(FA16:0)	-0.158561	0.0239048	3.28934e-11	rs55896564	7.40221e-53	9	10		MAG	-	-	-	-	-	-	-	A	G	0.0240459	0.0464389	0.604698	-	-	-	-	-
	8088230	12199830	8	8273407	rs1971411	0.983	Imputed	A	5885	2991	0.254121	DAG(18:0/22:6)	0.210854	0.0206229	1.54372e-24	rs55896564	7.40221e-53	9	10		DAG	-	-	-	-	-	-	-	A	G	-0.12611	0.0455511	0.00572013	-	-	-	-	-
	8088230	12199830	8	8273407	rs1971411	0.983	Imputed	A	3861	1974	0.255633	MAG(FA14:0)	-0.162208	0.0251617	1.14371e-10	rs55896564	7.40221e-53	9	10		MAG	-	-	-	-	-	-	-	A	G	-0.0491086	0.0454605	0.280254	-	-	-	-	-
	8088230	12199830	8	8273407	rs1971411	0.983	Imputed	A	5727	2929	0.255719	DAG(14:1/16:0)	0.185556	0.0208965	6.70016e-19	rs55896564	7.40221e-53	9	10		DAG	-	-	-	-	-	-	-	A	G	-0.0518508	0.0484469	0.284723	-	-	-	-	-
	8088230	12199830	8	8273407	rs1971411	0.983	Imputed	A	5633	2853	0.25324	DAG(16:0/16:0)	-0.163851	0.0210108	6.27046e-15	rs55896564	7.40221e-53	9	10		DAG	-	-	-	-	-	-	-	A	G	-0.089936	0.0431485	0.0373464	A	G	0.021	0.021	0.33
	8088230	12199830	8	8273407	rs1971411	0.983	Imputed	A	4172	2137	0.256112	MAG(FA18:0)	-0.17543	0.0241175	3.49134e-13	rs55896564	7.40221e-53	9	10		MAG	-	-	-	-	-	-	-	A	G	0.0107397	0.0474592	0.821012	-	-	-	-	-
	8088230	12199830	8	8275651	rs28666521	0.98	Imputed	C	5500	1774	0.161273	DAG(16:0/18:0)	0.166114	0.0254887	7.16543e-11	rs55896564	7.40221e-53	1	1		DAG	-	-	-	-	-	-	-	-	-	-	-	-	-	-	-	-	-
	8088230	12199830	8	8294136	rs2921087	0.996	Imputed	A	5695	3920	0.344162	DAG(12:0/18:0)	-0.196899	0.0195552	7.58348e-24	rs55896564	7.40221e-53	4	23		DAG	-	-	-	-	-	-	-	A	G	-0.0262428	0.043104	0.542759	-	-	-	-	-
	8088230	12199830	8	8294136	rs2921087	0.996	Imputed	A	5885	4051	0.34418	DAG(18:0/22:6)	0.193965	0.0192503	7.0577e-24	rs55896564	7.40221e-53	4	23		DAG	-	-	-	-	-	-	-	A	G	0.00157615	0.0436103	0.971176	-	-	-	-	-
	8088230	12199830	8	8294136	rs2921087	0.996	Imputed	A	5633	3883	0.344665	DAG(16:0/16:0)	-0.161922	0.0196498	1.71623e-16	rs55896564	7.40221e-53	4	23		DAG	-	-	-	-	-	-	-	A	G	-0.0124669	0.0412501	0.762532	A	G	0.026	0.02	0.18
	8088230	12199830	8	8294136	rs2921087	0.996	Imputed	A	5540	3820	0.344765	TAG36:0(FA12:0)	-0.127995	0.019839	1.10628e-10	rs55896564	7.40221e-53	4	23		TGs	-	-	-	-	-	-	-	A	G	-0.060773	0.0438999	0.166515	-	-	-	-	-
	8088230	12199830	8	8294136	rs2921087	0.996	Imputed	A	5727	3961	0.345818	DAG(14:1/16:0)	0.180824	0.019502	1.82523e-20	rs55896564	7.40221e-53	4	23		DAG	-	-	-	-	-	-	-	A	G	0.00544811	0.0462536	0.906256	-	-	-	-	-
	8088230	12199830	8	8294136	rs2921087	0.996	Imputed	A	5500	3795	0.345	DAG(16:0/18:0)	-0.213997	0.0198922	5.4431e-27	rs55896564	7.40221e-53	4	23		DAG	-	-	-	-	-	-	-	A	G	-0.0179532	0.0416852	0.666777	-	-	-	-	-
	8088230	12199830	8	8294136	rs2921087	0.996	Imputed	A	4172	2860	0.342761	MAG(FA18:0)	-0.146355	0.0227041	1.14666e-10	rs55896564	7.40221e-53	4	23		MAG	-	-	-	-	-	-	-	A	G	-0.00201748	0.0452896	0.964477	-	-	-	-	-
	8088230	12199830	8	8301412	rs2921080	0.998	Imputed	G	5633	7460	0.662169	DAG(16:0/16:0)	-0.170237	0.0198059	8.30569e-18	rs55896564	7.40221e-53	27	29		DAG	-	-	-	-	-	-	-	G	A	-0.0257018	0.0401426	0.522127	-	-	-	-	-
	8088230	12199830	8	8301412	rs2921080	0.998	Imputed	G	5500	7281	0.661909	DAG(16:0/18:0)	-0.224594	0.0200773	4.74904e-29	rs55896564	7.40221e-53	27	29		DAG	-	-	-	-	-	-	-	G	A	-0.0161372	0.0405721	0.690894	-	-	-	-	-
	8088230	12199830	8	8301412	rs2921080	0.998	Imputed	G	5885	7786	0.661512	DAG(18:0/22:6)	0.190496	0.0193189	6.17026e-23	rs55896564	7.40221e-53	27	29		DAG	-	-	-	-	-	-	-	G	A	-0.0311902	0.0424355	0.462486	-	-	-	-	-
	8088230	12199830	8	8301412	rs2921080	0.998	Imputed	G	5727	7600	0.663524	DAG(14:1/16:0)	0.167991	0.0195889	9.83931e-18	rs55896564	7.40221e-53	27	29		DAG	-	-	-	-	-	-	-	G	A	-0.00970145	0.0450173	0.829411	-	-	-	-	-
	8088230	12199830	8	8301412	rs2921080	0.998	Imputed	G	5540	7345	0.662906	TAG36:0(FA12:0)	-0.137791	0.0200088	5.71646e-12	rs55896564	7.40221e-53	27	29		TGs	-	-	-	-	-	-	-	G	A	0.00484351	0.042762	0.909838	-	-	-	-	-
	8088230	12199830	8	8301412	rs2921080	0.998	Imputed	G	4172	5509	0.660235	MAG(FA18:0)	-0.161407	0.0228563	1.64309e-12	rs55896564	7.40221e-53	27	29		MAG	-	-	-	-	-	-	-	G	A	-0.000641064	0.0440798	0.988399	-	-	-	-	-
	8088230	12199830	8	8301412	rs2921080	0.998	Imputed	G	5695	7532	0.661282	DAG(12:0/18:0)	-0.224987	0.019669	2.68105e-30	rs55896564	7.40221e-53	27	29		DAG	-	-	-	-	-	-	-	G	A	0.00228353	0.0419591	0.956608	-	-	-	-	-
	8088230	12199830	8	8311531	rs2980764	0.996	Imputed	G	4878	3374	0.345838	MAG(FA20:0)	-0.141644	0.0212712	2.7577e-11	rs55896564	7.40221e-53	12	19		MAG	-	-	-	-	-	-	-	G	T	-	-	-	-	-	-	-	-
	8088230	12199830	8	8311531	rs2980764	0.996	Imputed	G	6060	4219	0.348102	TAG42:0(FA12:0)	-0.154096	0.0189925	4.91818e-16	rs55896564	7.40221e-53	12	19		TGs	-	-	-	-	-	-	-	G	T	-0.0324184	0.0446727	0.468177	-	-	-	-	-
	8088230	12199830	8	8311531	rs2980764	0.996	Imputed	G	4172	2894	0.346836	MAG(FA18:0)	-0.187937	0.0231134	4.25472e-16	rs55896564	7.40221e-53	12	19		MAG	-	-	-	-	-	-	-	G	T	0.0221543	0.0456398	0.627473	-	-	-	-	-
	8088230	12199830	8	8311531	rs2980764	0.996	Imputed	G	5500	3847	0.349727	DAG(16:0/18:0)	-0.255613	0.0200319	2.73102e-37	rs55896564	7.40221e-53	12	19		DAG	-	-	-	-	-	-	-	G	T	-0.0352728	0.0420023	0.401202	-	-	-	-	-
	8088230	12199830	8	8311531	rs2980764	0.996	Imputed	G	5695	3959	0.347586	DAG(12:0/18:0)	-0.264602	0.0196501	2.4892e-41	rs55896564	7.40221e-53	12	19		DAG	-	-	-	-	-	-	-	G	T	-0.0114473	0.0434472	0.792231	-	-	-	-	-
	8088230	12199830	8	8311531	rs2980764	0.996	Imputed	G	5633	3937	0.349459	DAG(16:0/16:0)	-0.195364	0.0197759	5.14058e-23	rs55896564	7.40221e-53	12	19		DAG	-	-	-	-	-	-	-	G	T	-0.0345887	0.0415624	0.405461	-	-	-	-	-
	8088230	12199830	8	8311531	rs2980764	0.996	Imputed	G	5889	4101	0.348192	TAG40:0(FA12:0)	-0.153198	0.01927	1.86381e-15	rs55896564	7.40221e-53	12	19		TGs	-	-	-	-	-	-	-	G	T	-0.0194974	0.0448759	0.664025	-	-	-	-	-
	8088230	12199830	8	8311531	rs2980764	0.996	Imputed	G	6032	4205	0.348558	TAG42:1(FA12:0)	-0.148062	0.0190486	7.67376e-15	rs55896564	7.40221e-53	12	19		TGs	-	-	-	-	-	-	-	G	T	-0.0381131	0.0449828	0.397012	-	-	-	-	-
	8088230	12199830	8	8311531	rs2980764	0.996	Imputed	G	5727	3996	0.348874	DAG(14:1/16:0)	0.19663	0.0194937	6.31905e-24	rs55896564	7.40221e-53	12	19		DAG	-	-	-	-	-	-	-	G	T	-0.0415585	0.0466003	0.37268	-	-	-	-	-
	8088230	12199830	8	8311531	rs2980764	0.996	Imputed	G	5885	4096	0.348003	DAG(18:0/22:6)	0.203945	0.0192643	3.43612e-26	rs55896564	7.40221e-53	12	19		DAG	-	-	-	-	-	-	-	G	T	-0.0705327	0.0439034	0.108425	-	-	-	-	-
	8088230	12199830	8	8311531	rs2980764	0.996	Imputed	G	6008	4180	0.34787	TAG40:0(FA16:0)	-0.127735	0.0190901	2.21408e-11	rs55896564	7.40221e-53	12	19		TGs	-	-	-	-	-	-	-	G	T	-0.0146758	0.0442286	0.740087	-	-	-	-	-
	8088230	12199830	8	8311531	rs2980764	0.996	Imputed	G	3936	2718	0.345274	MAG(FA12:0)	-0.188935	0.0235514	1.03807e-15	rs55896564	7.40221e-53	12	19		MAG	-	-	-	-	-	-	-	G	T	-0.0120143	0.0452923	0.790855	-	-	-	-	-
	8088230	12199830	8	8311531	rs2980764	0.996	Imputed	G	3861	2683	0.347449	MAG(FA14:0)	-0.182466	0.0239549	2.5955e-14	rs55896564	7.40221e-53	12	19		MAG	-	-	-	-	-	-	-	G	T	-0.0213231	0.0437385	0.625986	-	-	-	-	-
	8088230	12199830	8	8311531	rs2980764	0.996	Imputed	G	5786	4033	0.348514	DAG(14:0/16:0)	-0.129391	0.0195124	3.32909e-11	rs55896564	7.40221e-53	12	19		DAG	-	-	-	-	-	-	-	G	T	-0.0469146	0.043821	0.284573	-	-	-	-	-
	8088230	12199830	8	8311531	rs2980764	0.996	Imputed	G	5540	3853	0.347744	TAG36:0(FA12:0)	-0.182601	0.0198994	4.46589e-20	rs55896564	7.40221e-53	12	19		TGs	-	-	-	-	-	-	-	G	T	0.0250082	0.044274	0.572283	-	-	-	-	-
	8088230	12199830	8	8311531	rs2980764	0.996	Imputed	G	5905	4125	0.34928	TAG40:0(FA14:0)	-0.141904	0.0192011	1.4638e-13	rs55896564	7.40221e-53	12	19		TGs	-	-	-	-	-	-	-	G	T	-0.0124417	0.0446104	0.780374	-	-	-	-	-
	8088230	12199830	8	8311531	rs2980764	0.996	Imputed	G	6009	4183	0.348061	TAG42:0(FA14:0)	-0.14959	0.0190864	4.59457e-15	rs55896564	7.40221e-53	12	19		TGs	-	-	-	-	-	-	-	G	T	-0.0285515	0.0444935	0.521193	-	-	-	-	-
	8088230	12199830	8	8311531	rs2980764	0.996	Imputed	G	4296	2955	0.343925	MAG(FA16:0)	-0.148227	0.0227354	7.04773e-11	rs55896564	7.40221e-53	12	19		MAG	-	-	-	-	-	-	-	G	T	0.0157922	0.0446648	0.723724	-	-	-	-	-
	8088230	12199830	8	8312803	rs2976870	0.963	Imputed	C	5695	10121	0.888586	DAG(12:0/18:0)	-0.224227	0.0335835	2.44417e-11	rs55896564	7.40221e-53	10	12		DAG	-	-	-	-	-	-	-	C	G	0.0912656	0.0688114	0.184995	-	-	-	-	-
	8088230	12199830	8	8319182	rs2921056	1	Imputed	C	3861	3315	0.429293	MAG(FA14:0)	-0.208611	0.0230362	1.35582e-19	rs55896564	7.40221e-53	32	55		MAG	-	-	-	-	-	-	-	C	T	-0.0166845	0.0416107	0.688518	-	-	-	-	-
	8088230	12199830	8	8319182	rs2921056	1	Imputed	C	4172	3583	0.42941	MAG(FA18:0)	-0.22139	0.0220744	1.13308e-23	rs55896564	7.40221e-53	32	55		MAG	-	-	-	-	-	-	-	C	T	-7.83826e-05	0.0434225	0.99856	-	-	-	-	-
	8088230	12199830	8	8319182	rs2921056	1	Imputed	C	4051	3443	0.424957	MAG(FA22:5)	-0.157766	0.0225576	2.67335e-12	rs55896564	7.40221e-53	32	55		MAG	-	-	-	-	-	-	-	C	T	-0.0529424	0.0430811	0.219357	-	-	-	-	-
	8088230	12199830	8	8319182	rs2921056	1	Imputed	C	5885	5060	0.429907	DAG(18:0/22:6)	0.235887	0.018592	6.93165e-37	rs55896564	7.40221e-53	32	55		DAG	-	-	-	-	-	-	-	C	T	-0.0588373	0.0417769	0.159288	-	-	-	-	-
	8088230	12199830	8	8319182	rs2921056	1	Imputed	C	6032	5178	0.429211	TAG42:1(FA12:0)	-0.144477	0.018403	4.13455e-15	rs55896564	7.40221e-53	32	55		TGs	-	-	-	-	-	-	-	C	T	-0.0201897	0.0428022	0.637231	-	-	-	-	-
	8088230	12199830	8	8319182	rs2921056	1	Imputed	C	5889	5062	0.429784	TAG40:0(FA12:0)	-0.151849	0.0186129	3.39896e-16	rs55896564	7.40221e-53	32	55		TGs	-	-	-	-	-	-	-	C	T	-0.0110992	0.0426936	0.79493	-	-	-	-	-
	8088230	12199830	8	8319182	rs2921056	1	Imputed	C	5727	4946	0.431814	DAG(14:1/16:0)	0.224866	0.0187974	5.57803e-33	rs55896564	7.40221e-53	32	55		DAG	-	-	-	-	-	-	-	C	T	-0.0414289	0.0443303	0.350214	-	-	-	-	-
	8088230	12199830	8	8319182	rs2921056	1	Imputed	C	5500	4722	0.429273	DAG(16:0/18:0)	-0.293741	0.0193471	4.60427e-52	rs55896564	7.40221e-53	32	55		DAG	-	-	-	-	-	-	-	C	T	-0.0304703	0.0399598	0.445901	-	-	-	-	-
	8088230	12199830	8	8319182	rs2921056	1	Imputed	C	3936	3372	0.428354	MAG(FA12:0)	-0.201979	0.0225254	3.05463e-19	rs55896564	7.40221e-53	32	55		MAG	-	-	-	-	-	-	-	C	T	-0.0256572	0.0430822	0.551598	-	-	-	-	-
	8088230	12199830	8	8319182	rs2921056	1	Imputed	C	4296	3681	0.428422	MAG(FA16:0)	-0.183636	0.0217734	3.34221e-17	rs55896564	7.40221e-53	32	55		MAG	-	-	-	-	-	-	-	C	T	0.054691	0.0424627	0.198009	-	-	-	-	-
	8088230	12199830	8	8319182	rs2921056	1	Imputed	C	5540	4770	0.430505	TAG36:0(FA12:0)	-0.184783	0.0192002	6.33154e-22	rs55896564	7.40221e-53	32	55		TGs	-	-	-	-	-	-	-	C	T	0.0211515	0.04212	0.615641	-	-	-	-	-
	8088230	12199830	8	8319182	rs2921056	1	Imputed	C	6008	5154	0.428928	TAG40:0(FA16:0)	-0.12572	0.0184294	8.99592e-12	rs55896564	7.40221e-53	32	55		TGs	-	-	-	-	-	-	-	C	T	-0.0104964	0.0420765	0.803049	-	-	-	-	-
	8088230	12199830	8	8319182	rs2921056	1	Imputed	C	4878	4171	0.427532	MAG(FA20:0)	-0.1574	0.0204768	1.50923e-14	rs55896564	7.40221e-53	32	55		MAG	-	-	-	-	-	-	-	C	T	-	-	-	-	-	-	-	-
	8088230	12199830	8	8319182	rs2921056	1	Imputed	C	5695	4891	0.429412	DAG(12:0/18:0)	-0.284759	0.0189452	4.62297e-51	rs55896564	7.40221e-53	32	55		DAG	-	-	-	-	-	-	-	C	T	-0.0258574	0.0413265	0.531643	-	-	-	-	-
	8088230	12199830	8	8319182	rs2921056	1	Imputed	C	5633	4842	0.429789	DAG(16:0/16:0)	-0.217413	0.0191125	5.54478e-30	rs55896564	7.40221e-53	32	55		DAG	-	-	-	-	-	-	-	C	T	-0.0207115	0.0395463	0.600567	-	-	-	-	-
	8088230	12199830	8	8319182	rs2921056	1	Imputed	C	6009	5157	0.429106	TAG42:0(FA14:0)	-0.143956	0.0184213	5.51151e-15	rs55896564	7.40221e-53	32	55		TGs	-	-	-	-	-	-	-	C	T	-0.0132984	0.0423332	0.753475	-	-	-	-	-
	8088230	12199830	8	8319182	rs2921056	1	Imputed	C	6060	5197	0.428795	TAG42:0(FA12:0)	-0.147627	0.018344	8.4345e-16	rs55896564	7.40221e-53	32	55		TGs	-	-	-	-	-	-	-	C	T	-0.0167671	0.0425049	0.693302	-	-	-	-	-
	8088230	12199830	8	8319182	rs2921056	1	Imputed	C	5905	5087	0.430737	TAG40:0(FA14:0)	-0.142794	0.0185749	1.50069e-14	rs55896564	7.40221e-53	32	55		TGs	-	-	-	-	-	-	-	C	T	-0.00923738	0.0424394	0.827732	-	-	-	-	-
	8088230	12199830	8	8319182	rs2921056	1	Imputed	C	5786	4970	0.429485	DAG(14:0/16:0)	-0.125418	0.0188359	2.76671e-11	rs55896564	7.40221e-53	32	55		DAG	-	-	-	-	-	-	-	C	T	-0.0258887	0.0417015	0.534845	-	-	-	-	-
	8088230	12199830	8	8320071	rs2921052	1	Imputed	A	3936	1681	0.213542	MAG(FA12:0)	-0.183583	0.0272631	1.65334e-11	rs55896564	7.40221e-53	36	51		MAG	-	-	-	-	-	-	-	A	C	-0.0243085	0.0534858	0.649565	-	-	-	-	-
	8088230	12199830	8	8320071	rs2921052	1	Imputed	A	5727	2472	0.21582	DAG(14:1/16:0)	0.174487	0.0226489	1.31897e-14	rs55896564	7.40221e-53	36	51		DAG	-	-	-	-	-	-	-	A	C	-0.0403954	0.0550397	0.463138	-	-	-	-	-
	8088230	12199830	8	8320071	rs2921052	1	Imputed	A	5500	2350	0.213636	DAG(16:0/18:0)	-0.242868	0.0231599	9.95768e-26	rs55896564	7.40221e-53	36	51		DAG	-	-	-	-	-	-	-	A	C	0.0170911	0.049616	0.730558	-	-	-	-	-
	8088230	12199830	8	8320071	rs2921052	1	Imputed	A	5885	2523	0.214359	DAG(18:0/22:6)	0.17819	0.0224293	1.94984e-15	rs55896564	7.40221e-53	36	51		DAG	-	-	-	-	-	-	-	A	C	-0.0543069	0.0518816	0.295433	-	-	-	-	-
	8088230	12199830	8	8320071	rs2921052	1	Imputed	A	4172	1789	0.214406	MAG(FA18:0)	-0.196467	0.0265908	1.48437e-13	rs55896564	7.40221e-53	36	51		MAG	-	-	-	-	-	-	-	A	C	-0.101189	0.0538233	0.0603549	-	-	-	-	-
	8088230	12199830	8	8320071	rs2921052	1	Imputed	A	5695	2441	0.214311	DAG(12:0/18:0)	-0.224037	0.0227439	6.8252e-23	rs55896564	7.40221e-53	36	51		DAG	-	-	-	-	-	-	-	A	C	-0.0445765	0.0512949	0.385013	-	-	-	-	-
	8088230	12199830	8	8320071	rs2921052	1	Imputed	A	5633	2413	0.214184	DAG(16:0/16:0)	-0.190813	0.0228708	7.23622e-17	rs55896564	7.40221e-53	36	51		DAG	-	-	-	-	-	-	-	A	C	0.0394865	0.049085	0.4213	A	C	-0.00015	0.023	0.99
	8088230	12199830	8	8321279	rs4840966	1	Genotyped	T	5885	2569	0.218267	DAG(18:0/22:6)	-0.158559	0.0222718	1.08505e-12	rs55896564	7.40221e-53	5	6		DAG	-	-	-	-	-	-	-	T	C	0.135536	0.0493484	0.00611608	-	-	-	-	-
	8088230	12199830	8	8321279	rs4840966	1	Genotyped	T	5727	2499	0.218177	DAG(14:1/16:0)	-0.171955	0.0225704	2.56432e-14	rs55896564	7.40221e-53	5	6		DAG	-	-	-	-	-	-	-	T	C	0.0592001	0.0524801	0.259531	-	-	-	-	-
	8088230	12199830	8	8322614	rs2976880	0.999	Imputed	C	5727	2738	0.239043	DAG(14:1/16:0)	0.152224	0.0221038	5.7078e-12	rs55896564	7.40221e-53	22	29		DAG	-	-	-	-	-	-	-	C	T	-0.0282119	0.0504527	0.576149	-	-	-	-	-
	8088230	12199830	8	8322614	rs2976880	0.999	Imputed	C	5695	2718	0.23863	DAG(12:0/18:0)	-0.189832	0.0221918	1.18724e-17	rs55896564	7.40221e-53	22	29		DAG	-	-	-	-	-	-	-	C	T	0.00513446	0.0470304	0.913084	-	-	-	-	-
	8088230	12199830	8	8322614	rs2976880	0.999	Imputed	C	5885	2809	0.238658	DAG(18:0/22:6)	0.159397	0.0218115	2.71293e-13	rs55896564	7.40221e-53	22	29		DAG	-	-	-	-	-	-	-	C	T	-0.0510009	0.0475521	0.283705	-	-	-	-	-
	8088230	12199830	8	8322614	rs2976880	0.999	Imputed	C	5500	2630	0.239091	DAG(16:0/18:0)	-0.176404	0.0226332	6.4915e-15	rs55896564	7.40221e-53	22	29		DAG	-	-	-	-	-	-	-	C	T	-0.0603246	0.0454446	0.184626	-	-	-	-	-
	8088230	12199830	8	8342506	rs2921027	1	Genotyped	A	5695	2199	0.193064	DAG(12:0/18:0)	-0.196696	0.0237402	1.17746e-16	rs55896564	7.40221e-53	34	45		DAG	-	-	-	-	-	-	-	A	G	-0.105215	0.0510427	0.0394937	-	-	-	-	-
	8088230	12199830	8	8342506	rs2921027	1	Genotyped	A	5885	2292	0.194732	DAG(18:0/22:6)	0.16877	0.0233142	4.5216e-13	rs55896564	7.40221e-53	34	45		DAG	-	-	-	-	-	-	-	A	G	-0.0990814	0.0516466	0.0552976	-	-	-	-	-
	8088230	12199830	8	8342506	rs2921027	1	Genotyped	A	5727	2239	0.195478	DAG(14:1/16:0)	0.155813	0.0235436	3.63971e-11	rs55896564	7.40221e-53	34	45		DAG	-	-	-	-	-	-	-	A	G	-0.0653994	0.0548302	0.233205	-	-	-	-	-
	8088230	12199830	8	8342506	rs2921027	1	Genotyped	A	5633	2192	0.194568	DAG(16:0/16:0)	-0.170325	0.0237999	8.27443e-13	rs55896564	7.40221e-53	34	45		DAG	-	-	-	-	-	-	-	A	G	-0.047808	0.0489102	0.328542	A	G	0.0099	0.024	0.68
	8088230	12199830	8	8342506	rs2921027	1	Genotyped	A	5500	2139	0.194455	DAG(16:0/18:0)	-0.20965	0.0241154	3.5106e-18	rs55896564	7.40221e-53	34	45		DAG	-	-	-	-	-	-	-	A	G	-0.0569589	0.0494203	0.249335	-	-	-	-	-
	8088230	12199830	8	8349757	rs6997361	1	Genotyped	T	5695	8308	0.729412	DAG(12:0/18:0)	0.157146	0.0211543	1.09793e-13	rs55896564	7.40221e-53	6	8		DAG	-	-	-	-	-	-	-	T	C	0.0537413	0.0467201	0.250263	-	-	-	-	-
	8088230	12199830	8	8349757	rs6997361	1	Genotyped	T	5500	8014	0.728545	DAG(16:0/18:0)	0.169958	0.0215696	3.28714e-15	rs55896564	7.40221e-53	6	8		DAG	-	-	-	-	-	-	-	T	C	0.116088	0.0450764	0.010136	-	-	-	-	-
	8088230	12199830	8	8349757	rs6997361	1	Genotyped	T	5885	8571	0.728207	DAG(18:0/22:6)	-0.147484	0.0208126	1.37776e-12	rs55896564	7.40221e-53	6	8		DAG	-	-	-	-	-	-	-	T	C	0.109646	0.0471791	0.0202949	-	-	-	-	-
	8088230	12199830	8	8351338	rs2921017	0.997	Imputed	C	5885	3616	0.307222	DAG(18:0/22:6)	0.131956	0.0198638	3.07342e-11	rs55896564	7.40221e-53	11	16		DAG	-	-	-	-	-	-	-	C	A	-0.105597	0.0435974	0.0155828	-	-	-	-	-
	8088230	12199830	8	8353196	rs34831333	1	Genotyped	C	5500	2022	0.183818	DAG(16:0/18:0)	-0.166293	0.0245216	1.18957e-11	rs55896564	7.40221e-53	4	4		DAG	-	-	-	-	-	-	-	C	T	-0.101928	0.0512625	0.0470064	-	-	-	-	-
	8088230	12199830	8	8353196	rs34831333	1	Genotyped	C	5885	2151	0.182753	DAG(18:0/22:6)	0.172891	0.0237076	3.03992e-13	rs55896564	7.40221e-53	4	4		DAG	-	-	-	-	-	-	-	C	T	-0.0964945	0.0536421	0.0722994	-	-	-	-	-
	8088230	12199830	8	8353196	rs34831333	1	Genotyped	C	5695	2096	0.184021	DAG(12:0/18:0)	-0.165336	0.0240494	6.20576e-12	rs55896564	7.40221e-53	4	4		DAG	-	-	-	-	-	-	-	C	T	-0.0339297	0.0530919	0.522899	-	-	-	-	-
	8088230	12199830	8	8355528	rs4840973	0.998	Imputed	T	5633	2675	0.23744	DAG(16:0/16:0)	0.152465	0.0220708	4.91469e-12	rs55896564	7.40221e-53	6	9		DAG	-	-	-	-	-	-	-	T	C	0.0549498	0.0453691	0.226075	T	C	-0.00058	0.022	0.98
	8088230	12199830	8	8355528	rs4840973	0.998	Imputed	T	5885	2802	0.238063	DAG(18:0/22:6)	-0.145688	0.0216055	1.55036e-11	rs55896564	7.40221e-53	6	9		DAG	-	-	-	-	-	-	-	T	C	0.0042399	0.0479932	0.929619	-	-	-	-	-
	8088230	12199830	8	8355528	rs4840973	0.998	Imputed	T	5695	2722	0.238982	DAG(12:0/18:0)	0.164737	0.0219108	5.54127e-14	rs55896564	7.40221e-53	6	9		DAG	-	-	-	-	-	-	-	T	C	0.0550181	0.0474163	0.246156	-	-	-	-	-
	8088230	12199830	8	8355528	rs4840973	0.998	Imputed	T	5500	2608	0.237091	DAG(16:0/18:0)	0.179873	0.0223509	8.43796e-16	rs55896564	7.40221e-53	6	9		DAG	-	-	-	-	-	-	-	T	C	0.0467908	0.0458579	0.307778	-	-	-	-	-
	8088230	12199830	8	8358156	rs2980752	0.997	Imputed	A	5727	3539	0.308975	DAG(14:1/16:0)	0.17536	0.020138	3.09467e-18	rs55896564	7.40221e-53	11	13		DAG	-	-	-	-	-	-	-	A	C	-0.0260107	0.046638	0.577145	-	-	-	-	-
	8088230	12199830	8	8358156	rs2980752	0.997	Imputed	A	5695	3495	0.306848	DAG(12:0/18:0)	-0.181953	0.0202435	2.51356e-19	rs55896564	7.40221e-53	11	13		DAG	-	-	-	-	-	-	-	A	C	-0.0447924	0.0434548	0.302857	-	-	-	-	-
	8088230	12199830	8	8358156	rs2980752	0.997	Imputed	A	5633	3462	0.307296	DAG(16:0/16:0)	-0.145111	0.0203823	1.08337e-12	rs55896564	7.40221e-53	11	13		DAG	-	-	-	-	-	-	-	A	C	-0.095294	0.0415061	0.021858	A	C	0.016	0.02	0.43
	8088230	12199830	8	8358156	rs2980752	0.997	Imputed	A	5500	3378	0.307091	DAG(16:0/18:0)	-0.202613	0.0206364	9.39757e-23	rs55896564	7.40221e-53	11	13		DAG	-	-	-	-	-	-	-	A	C	-0.0943138	0.0419495	0.0247451	-	-	-	-	-
	8088230	12199830	8	8358156	rs2980752	0.997	Imputed	A	5885	3622	0.307732	DAG(18:0/22:6)	0.194687	0.0198936	1.28817e-22	rs55896564	7.40221e-53	11	13		DAG	-	-	-	-	-	-	-	A	C	-0.0775269	0.0439197	0.0777923	-	-	-	-	-
	8088230	12199830	8	8358930	rs2001828	0.987	Imputed	G	5885	9855	0.837298	DAG(18:0/22:6)	-0.182358	0.0258258	1.65218e-12	rs55896564	7.40221e-53	20	28		DAG	-	-	-	-	-	-	-	G	T	0.0136809	0.0588549	0.816229	-	-	-	-	-
	8088230	12199830	8	8358930	rs2001828	0.987	Imputed	G	5727	9587	0.837	DAG(14:1/16:0)	-0.179118	0.0261233	7.05056e-12	rs55896564	7.40221e-53	20	28		DAG	-	-	-	-	-	-	-	G	T	0.0214769	0.0624209	0.730859	-	-	-	-	-
	8088230	12199830	8	8358930	rs2001828	0.987	Imputed	G	5695	9550	0.838455	DAG(12:0/18:0)	0.226609	0.0263466	7.89751e-18	rs55896564	7.40221e-53	20	28		DAG	-	-	-	-	-	-	-	G	T	0.0146277	0.0581806	0.801534	-	-	-	-	-
	8088230	12199830	8	8358930	rs2001828	0.987	Imputed	G	5500	9218	0.838	DAG(16:0/18:0)	0.210928	0.0267363	3.04154e-15	rs55896564	7.40221e-53	20	28		DAG	-	-	-	-	-	-	-	G	T	-0.0410086	0.0562498	0.466121	-	-	-	-	-
	8088230	12199830	8	8363258	rs4840975	1	Genotyped	T	5727	3778	0.329841	DAG(14:1/16:0)	-0.19287	0.0197785	1.81785e-22	rs55896564	7.40221e-53	14	16		DAG	-	-	-	-	-	-	-	T	C	0.0359364	0.0456531	0.431347	-	-	-	-	-
	8088230	12199830	8	8363258	rs4840975	1	Genotyped	T	5885	3906	0.331861	DAG(18:0/22:6)	-0.207305	0.0194769	1.86696e-26	rs55896564	7.40221e-53	14	16		DAG	-	-	-	-	-	-	-	T	C	0.107489	0.0429402	0.0124424	-	-	-	-	-
	8088230	12199830	8	8363258	rs4840975	1	Genotyped	T	5695	3792	0.332924	DAG(12:0/18:0)	0.200886	0.0198041	3.53601e-24	rs55896564	7.40221e-53	14	16		DAG	-	-	-	-	-	-	-	T	C	0.051926	0.042535	0.222415	-	-	-	-	-
	8088230	12199830	8	8363258	rs4840975	1	Genotyped	T	5633	3757	0.333481	DAG(16:0/16:0)	0.140015	0.0198975	1.96702e-12	rs55896564	7.40221e-53	14	16		DAG	-	-	-	-	-	-	-	T	C	0.0384993	0.0407111	0.344512	T	C	0.0089	0.02	0.66
	8088230	12199830	8	8363258	rs4840975	1	Genotyped	T	5540	3693	0.333303	TAG36:0(FA12:0)	0.149736	0.0201382	1.04248e-13	rs55896564	7.40221e-53	14	16		TGs	-	-	-	-	-	-	-	T	C	0.0160922	0.0433742	0.710698	-	-	-	-	-
	8088230	12199830	8	8363258	rs4840975	1	Genotyped	T	5500	3671	0.333727	DAG(16:0/18:0)	0.203067	0.0201482	6.86386e-24	rs55896564	7.40221e-53	14	16		DAG	-	-	-	-	-	-	-	T	C	0.0506849	0.0411312	0.218095	-	-	-	-	-
	8088230	12199830	8	8365704	rs2921015	1	Genotyped	T	5885	2150	0.182668	DAG(18:0/22:6)	0.17459	0.0239668	3.22503e-13	rs55896564	7.40221e-53	18	21		DAG	-	-	-	-	-	-	-	T	G	-0.103422	0.05163	0.0453931	-	-	-	-	-
	8088230	12199830	8	8365704	rs2921015	1	Genotyped	T	5695	2083	0.18288	DAG(12:0/18:0)	-0.197927	0.0243432	4.26783e-16	rs55896564	7.40221e-53	18	21		DAG	-	-	-	-	-	-	-	T	G	-0.115794	0.0510138	0.0233979	-	-	-	-	-
	8088230	12199830	8	8365704	rs2921015	1	Genotyped	T	5727	2108	0.184041	DAG(14:1/16:0)	0.157725	0.0242075	7.24329e-11	rs55896564	7.40221e-53	18	21		DAG	-	-	-	-	-	-	-	T	G	-0.114985	0.0547504	0.0359286	-	-	-	-	-
	8088230	12199830	8	8365704	rs2921015	1	Genotyped	T	5500	2005	0.182273	DAG(16:0/18:0)	-0.204729	0.0248877	1.93359e-16	rs55896564	7.40221e-53	18	21		DAG	-	-	-	-	-	-	-	T	G	-0.137123	0.0492763	0.00547716	-	-	-	-	-
	8088230	12199830	8	8366246	rs2921098	1	Genotyped	A	5500	6504	0.591273	DAG(16:0/18:0)	0.159248	0.019487	3.03247e-16	rs55896564	7.40221e-53	6	7		DAG	-	-	-	-	-	-	-	A	G	-0.0151743	0.0393591	0.699911	-	-	-	-	-
	8088230	12199830	8	8366246	rs2921098	1	Genotyped	A	5695	6747	0.592362	DAG(12:0/18:0)	0.153639	0.0191379	9.90813e-16	rs55896564	7.40221e-53	6	7		DAG	-	-	-	-	-	-	-	A	G	-0.030184	0.040695	0.458411	-	-	-	-	-
	8088230	12199830	8	8366246	rs2921098	1	Genotyped	A	5727	6756	0.589838	DAG(14:1/16:0)	-0.148661	0.0190528	6.06685e-15	rs55896564	7.40221e-53	6	7		DAG	-	-	-	-	-	-	-	A	G	-0.0322385	0.043662	0.460442	-	-	-	-	-
	8088230	12199830	8	8366246	rs2921098	1	Genotyped	A	5633	6660	0.591159	DAG(16:0/16:0)	0.12487	0.0192152	8.11207e-11	rs55896564	7.40221e-53	6	7		DAG	-	-	-	-	-	-	-	A	G	-0.0154566	0.0389466	0.691538	A	G	0.028	0.019	0.13
	8088230	12199830	8	8366246	rs2921098	1	Genotyped	A	5885	6954	0.590824	DAG(18:0/22:6)	-0.162229	0.0187731	5.54463e-18	rs55896564	7.40221e-53	6	7		DAG	-	-	-	-	-	-	-	A	G	0.0396002	0.0411599	0.336195	-	-	-	-	-
	8088230	12199830	8	8374342	rs4375003	1	Genotyped	C	5540	3695	0.333484	TAG36:0(FA12:0)	-0.134188	0.0204332	5.1283e-11	rs55896564	7.40221e-53	20	24		TGs	-	-	-	-	-	-	-	C	A	0.065521	0.0437973	0.134923	-	-	-	-	-
	8088230	12199830	8	8374342	rs4375003	1	Genotyped	C	5695	3763	0.330378	DAG(12:0/18:0)	-0.131854	0.0201001	5.38675e-11	rs55896564	7.40221e-53	20	24		DAG	-	-	-	-	-	-	-	C	A	0.0527375	0.0429883	0.22015	-	-	-	-	-
	8088230	12199830	8	8374342	rs4375003	1	Genotyped	C	5500	3657	0.332455	DAG(16:0/18:0)	-0.132981	0.0204209	7.41619e-11	rs55896564	7.40221e-53	20	24		DAG	-	-	-	-	-	-	-	C	A	0.0174161	0.0415937	0.675498	-	-	-	-	-
	8088230	12199830	8	8374342	rs4375003	1	Genotyped	C	5727	3802	0.331936	DAG(14:1/16:0)	0.142651	0.0199819	9.40173e-13	rs55896564	7.40221e-53	20	24		DAG	-	-	-	-	-	-	-	C	A	0.0360904	0.0461401	0.43426	-	-	-	-	-
	8088230	12199830	8	8374342	rs4375003	1	Genotyped	C	5885	3909	0.332116	DAG(18:0/22:6)	0.158204	0.0196909	9.40836e-16	rs55896564	7.40221e-53	20	24		DAG	-	-	-	-	-	-	-	C	A	-0.0402812	0.0434984	0.354618	-	-	-	-	-
	8088230	12199830	8	8380754	rs67180327	0.999	Imputed	A	5500	2507	0.227909	DAG(16:0/18:0)	0.177015	0.0228011	8.2649e-15	rs55896564	7.40221e-53	16	18		DAG	-	-	-	-	-	-	-	A	G	0.023531	0.046065	0.609572	-	-	-	-	-
	8088230	12199830	8	8380754	rs67180327	0.999	Imputed	A	5633	2578	0.22883	DAG(16:0/16:0)	0.146463	0.0224883	7.37414e-11	rs55896564	7.40221e-53	16	18		DAG	-	-	-	-	-	-	-	A	G	0.0317384	0.045578	0.486346	A	G	0.0022	0.022	0.92
	8088230	12199830	8	8380754	rs67180327	0.999	Imputed	A	5695	2616	0.229675	DAG(12:0/18:0)	0.162198	0.0223522	3.97341e-13	rs55896564	7.40221e-53	16	18		DAG	-	-	-	-	-	-	-	A	G	0.0379915	0.047629	0.425234	-	-	-	-	-
	8088230	12199830	8	8387095	rs7826238	0.989	Imputed	T	5695	5205	0.45698	DAG(12:0/18:0)	-0.250996	0.0190244	9.57352e-40	rs55896564	7.40221e-53	24	38		DAG	-	-	-	-	-	-	-	T	G	-0.0584532	0.0399714	0.143908	-	-	-	-	-
	8088230	12199830	8	8387095	rs7826238	0.989	Imputed	T	4878	4473	0.458487	MAG(FA20:0)	-0.141942	0.0205419	4.85165e-12	rs55896564	7.40221e-53	24	38		MAG	-	-	-	-	-	-	-	T	G	-	-	-	-	-	-	-	-
	8088230	12199830	8	8387095	rs7826238	0.989	Imputed	T	3861	3572	0.462574	MAG(FA14:0)	-0.18206	0.0230936	3.18181e-15	rs55896564	7.40221e-53	24	38		MAG	-	-	-	-	-	-	-	T	G	-0.0144508	0.040277	0.719821	-	-	-	-	-
	8088230	12199830	8	8387095	rs7826238	0.989	Imputed	T	5727	5261	0.459316	DAG(14:1/16:0)	0.218399	0.0188867	6.29674e-31	rs55896564	7.40221e-53	24	38		DAG	-	-	-	-	-	-	-	T	G	-0.0606406	0.0428882	0.157651	-	-	-	-	-
	8088230	12199830	8	8387095	rs7826238	0.989	Imputed	T	5540	5084	0.458845	TAG36:0(FA12:0)	-0.179559	0.0193073	1.40348e-20	rs55896564	7.40221e-53	24	38		TGs	-	-	-	-	-	-	-	T	G	-0.00695769	0.0407732	0.864534	-	-	-	-	-
	8088230	12199830	8	8387095	rs7826238	0.989	Imputed	T	3936	3608	0.458333	MAG(FA12:0)	-0.167278	0.0227366	1.87778e-13	rs55896564	7.40221e-53	24	38		MAG	-	-	-	-	-	-	-	T	G	-0.0348033	0.0416946	0.404046	-	-	-	-	-
	8088230	12199830	8	8387095	rs7826238	0.989	Imputed	T	5905	5425	0.459356	TAG40:0(FA14:0)	-0.135964	0.0186509	3.1014e-13	rs55896564	7.40221e-53	24	38		TGs	-	-	-	-	-	-	-	T	G	-0.0537315	0.0410492	0.190808	-	-	-	-	-
	8088230	12199830	8	8387095	rs7826238	0.989	Imputed	T	5889	5394	0.457972	TAG40:0(FA12:0)	-0.150051	0.0186908	9.90024e-16	rs55896564	7.40221e-53	24	38		TGs	-	-	-	-	-	-	-	T	G	-0.0526077	0.041297	0.202957	-	-	-	-	-
	8088230	12199830	8	8387095	rs7826238	0.989	Imputed	T	4296	3929	0.457286	MAG(FA16:0)	-0.16802	0.0218835	1.6164e-14	rs55896564	7.40221e-53	24	38		MAG	-	-	-	-	-	-	-	T	G	0.0485021	0.0411058	0.238266	-	-	-	-	-
	8088230	12199830	8	8387095	rs7826238	0.989	Imputed	T	5885	5403	0.459048	DAG(18:0/22:6)	0.240459	0.0186342	4.26198e-38	rs55896564	7.40221e-53	24	38		DAG	-	-	-	-	-	-	-	T	G	-0.0854436	0.0403942	0.0346207	-	-	-	-	-
	8088230	12199830	8	8387095	rs7826238	0.989	Imputed	T	5500	5047	0.458818	DAG(16:0/18:0)	-0.263024	0.0194035	7.34586e-42	rs55896564	7.40221e-53	24	38		DAG	-	-	-	-	-	-	-	T	G	-0.0794745	0.0386181	0.0398154	-	-	-	-	-
	8088230	12199830	8	8387095	rs7826238	0.989	Imputed	T	6060	5547	0.457673	TAG42:0(FA12:0)	-0.145997	0.0184027	2.13163e-15	rs55896564	7.40221e-53	24	38		TGs	-	-	-	-	-	-	-	T	G	-0.063937	0.041102	0.120082	-	-	-	-	-
	8088230	12199830	8	8387095	rs7826238	0.989	Imputed	T	6009	5507	0.458229	TAG42:0(FA14:0)	-0.140449	0.0184677	2.84638e-14	rs55896564	7.40221e-53	24	38		TGs	-	-	-	-	-	-	-	T	G	-0.0633586	0.0409355	0.12195	-	-	-	-	-
	8088230	12199830	8	8387095	rs7826238	0.989	Imputed	T	6032	5527	0.45814	TAG42:1(FA12:0)	-0.139342	0.0184484	4.25127e-14	rs55896564	7.40221e-53	24	38		TGs	-	-	-	-	-	-	-	T	G	-0.0602958	0.041396	0.145506	-	-	-	-	-
	8088230	12199830	8	8387095	rs7826238	0.989	Imputed	T	6008	5503	0.457973	TAG40:0(FA16:0)	-0.124335	0.0185034	1.82249e-11	rs55896564	7.40221e-53	24	38		TGs	-	-	-	-	-	-	-	T	G	-0.0607191	0.0406895	0.135903	-	-	-	-	-
	8088230	12199830	8	8387095	rs7826238	0.989	Imputed	T	5633	5168	0.458725	DAG(16:0/16:0)	-0.201953	0.0191481	5.25015e-26	rs55896564	7.40221e-53	24	38		DAG	-	-	-	-	-	-	-	T	G	-0.0783434	0.0382139	0.040575	T	G	-0.024	0.019	0.21
	8088230	12199830	8	8387095	rs7826238	0.989	Imputed	T	4172	3845	0.46081	MAG(FA18:0)	-0.20395	0.0223067	6.0762e-20	rs55896564	7.40221e-53	24	38		MAG	-	-	-	-	-	-	-	T	G	-0.0111118	0.0420288	0.79153	-	-	-	-	-
	8088230	12199830	8	8391344	rs12547957	1	Genotyped	C	5500	5162	0.469273	DAG(16:0/18:0)	-0.125922	0.0190975	4.29148e-11	rs55896564	7.40221e-53	11	16		DAG	-	-	-	-	-	-	-	C	T	-0.0338706	0.0390669	0.386126	-	-	-	-	-
	8088230	12199830	8	8391344	rs12547957	1	Genotyped	C	5885	5548	0.471368	DAG(18:0/22:6)	0.127589	0.0184542	4.71864e-12	rs55896564	7.40221e-53	11	16		DAG	-	-	-	-	-	-	-	C	T	-0.11962	0.0407308	0.00338075	-	-	-	-	-
	8088230	12199830	8	8391344	rs12547957	1	Genotyped	C	5695	5333	0.468218	DAG(12:0/18:0)	-0.13857	0.0188056	1.72516e-13	rs55896564	7.40221e-53	11	16		DAG	-	-	-	-	-	-	-	C	T	-0.0329278	0.0404013	0.415228	-	-	-	-	-
	8088230	12199830	8	8396415	rs13251924	0.996	Imputed	A	5695	2962	0.260053	DAG(12:0/18:0)	0.180595	0.0211164	1.20562e-17	rs55896564	7.40221e-53	21	28		DAG	-	-	-	-	-	-	-	A	C	0.0276447	0.0440646	0.530541	-	-	-	-	-
	8088230	12199830	8	8396415	rs13251924	0.996	Imputed	A	5885	3047	0.258879	DAG(18:0/22:6)	-0.191028	0.0207053	2.80743e-20	rs55896564	7.40221e-53	21	28		DAG	-	-	-	-	-	-	-	A	C	0.111381	0.0444632	0.0123804	-	-	-	-	-
	8088230	12199830	8	8396415	rs13251924	0.996	Imputed	A	5727	2946	0.257203	DAG(14:1/16:0)	-0.173011	0.0210054	1.77317e-16	rs55896564	7.40221e-53	21	28		DAG	-	-	-	-	-	-	-	A	C	0.0568333	0.0472558	0.229347	-	-	-	-	-
	8088230	12199830	8	8396415	rs13251924	0.996	Imputed	A	5500	2864	0.260364	DAG(16:0/18:0)	0.187601	0.0214445	2.1679e-18	rs55896564	7.40221e-53	21	28		DAG	-	-	-	-	-	-	-	A	C	0.0542183	0.0425884	0.203244	-	-	-	-	-
	8088230	12199830	8	8402487	rs66818590	0.986	Imputed	T	5695	3243	0.284723	DAG(12:0/18:0)	-0.198764	0.020589	4.73262e-22	rs55896564	7.40221e-53	19	23		DAG	-	-	-	-	-	-	-	T	G	-0.0123782	0.0451102	0.783826	-	-	-	-	-
	8088230	12199830	8	8402487	rs66818590	0.986	Imputed	T	5633	3234	0.287058	DAG(16:0/16:0)	-0.139449	0.0206307	1.38684e-11	rs55896564	7.40221e-53	19	23		DAG	-	-	-	-	-	-	-	T	G	-0.0357979	0.0431535	0.406964	T	G	-0.027	0.02	0.18
	8088230	12199830	8	8402487	rs66818590	0.986	Imputed	T	5905	3405	0.288315	TAG40:0(FA14:0)	-0.143666	0.0201475	9.98607e-13	rs55896564	7.40221e-53	19	23		TGs	-	-	-	-	-	-	-	T	G	0.00383893	0.0463195	0.933962	-	-	-	-	-
	8088230	12199830	8	8402487	rs66818590	0.986	Imputed	T	5500	3158	0.287091	DAG(16:0/18:0)	-0.189638	0.0208963	1.13464e-19	rs55896564	7.40221e-53	19	23		DAG	-	-	-	-	-	-	-	T	G	-0.0310791	0.0436138	0.476237	-	-	-	-	-
	8088230	12199830	8	8402487	rs66818590	0.986	Imputed	T	6009	3454	0.287402	TAG42:0(FA14:0)	-0.142922	0.0200086	9.13188e-13	rs55896564	7.40221e-53	19	23		TGs	-	-	-	-	-	-	-	T	G	-0.00790665	0.0462042	0.864156	-	-	-	-	-
	8088230	12199830	8	8402487	rs66818590	0.986	Imputed	T	6060	3477	0.286881	TAG42:0(FA12:0)	-0.148444	0.0199303	9.46576e-14	rs55896564	7.40221e-53	19	23		TGs	-	-	-	-	-	-	-	T	G	-0.00825754	0.0463926	0.85876	-	-	-	-	-
	8088230	12199830	8	8402487	rs66818590	0.986	Imputed	T	5540	3191	0.287996	TAG36:0(FA12:0)	-0.195635	0.020922	8.71078e-21	rs55896564	7.40221e-53	19	23		TGs	-	-	-	-	-	-	-	T	G	0.0309607	0.0459661	0.500728	-	-	-	-	-
	8088230	12199830	8	8402487	rs66818590	0.986	Imputed	T	6032	3464	0.287135	TAG42:1(FA12:0)	-0.146361	0.0199588	2.24807e-13	rs55896564	7.40221e-53	19	23		TGs	-	-	-	-	-	-	-	T	G	-0.00943244	0.0467182	0.84003	-	-	-	-	-
	8088230	12199830	8	8402487	rs66818590	0.986	Imputed	T	5889	3383	0.28723	TAG40:0(FA12:0)	-0.157753	0.0202228	6.15327e-15	rs55896564	7.40221e-53	19	23		TGs	-	-	-	-	-	-	-	T	G	0.00479666	0.0465972	0.918029	-	-	-	-	-
	8088230	12199830	8	8402487	rs66818590	0.986	Imputed	T	5727	3282	0.286537	DAG(14:1/16:0)	0.168258	0.0204756	2.07823e-16	rs55896564	7.40221e-53	19	23		DAG	-	-	-	-	-	-	-	T	G	-0.0412155	0.0483855	0.394491	-	-	-	-	-
	8088230	12199830	8	8402487	rs66818590	0.986	Imputed	T	5885	3380	0.287171	DAG(18:0/22:6)	0.1886	0.0201925	9.62507e-21	rs55896564	7.40221e-53	19	23		DAG	-	-	-	-	-	-	-	T	G	-0.103143	0.0455343	0.023685	-	-	-	-	-
	8088230	12199830	8	8420053	rs56738524	0.991	Imputed	A	5695	1929	0.169359	DAG(12:0/18:0)	-0.187034	0.0247788	4.41577e-14	rs55896564	7.40221e-53	3	3		DAG	-	-	-	-	-	-	-	A	G	-0.147287	0.0519442	0.00465469	-	-	-	-	-
	8088230	12199830	8	8420053	rs56738524	0.991	Imputed	A	5727	1947	0.169984	DAG(14:1/16:0)	0.177857	0.0246352	5.21277e-13	rs55896564	7.40221e-53	3	3		DAG	-	-	-	-	-	-	-	A	G	-0.0992082	0.0558474	0.0759248	-	-	-	-	-
	8088230	12199830	8	8420053	rs56738524	0.991	Imputed	A	5500	1846	0.167818	DAG(16:0/18:0)	-0.196249	0.0253704	1.03135e-14	rs55896564	7.40221e-53	3	3		DAG	-	-	-	-	-	-	-	A	G	-0.151069	0.0502088	0.00267896	-	-	-	-	-
	8088230	12199830	8	8420053	rs56738524	0.991	Imputed	A	5885	1982	0.168394	DAG(18:0/22:6)	0.188464	0.0244117	1.16098e-14	rs55896564	7.40221e-53	3	3		DAG	-	-	-	-	-	-	-	A	G	-0.0935115	0.0526556	0.0760085	-	-	-	-	-
	8088230	12199830	8	8428729	rs6601711	1	Genotyped	A	5695	2788	0.244776	DAG(12:0/18:0)	-0.160478	0.0218342	1.98415e-13	rs55896564	7.40221e-53	1	1		DAG	-	-	-	-	-	-	-	A	G	-0.11179	0.0472167	0.0180663	-	-	-	-	-
	8088230	12199830	8	8428729	rs6601711	1	Genotyped	A	5885	2873	0.244095	DAG(18:0/22:6)	0.177306	0.021522	1.74595e-16	rs55896564	7.40221e-53	1	1		DAG	-	-	-	-	-	-	-	A	G	-0.0746016	0.0478285	0.119084	-	-	-	-	-
	8088230	12199830	8	8428729	rs6601711	1	Genotyped	A	5727	2817	0.24594	DAG(14:1/16:0)	0.166952	0.0216988	1.42532e-14	rs55896564	7.40221e-53	1	1		DAG	-	-	-	-	-	-	-	A	G	-0.066177	0.0507436	0.192442	-	-	-	-	-
	8088230	12199830	8	8428729	rs6601711	1	Genotyped	A	5500	2684	0.244	DAG(16:0/18:0)	-0.169442	0.0223012	3.00989e-14	rs55896564	7.40221e-53	1	1		DAG	-	-	-	-	-	-	-	A	G	-0.12513	0.0456216	0.00618518	-	-	-	-	-
	8088230	12199830	8	8432208	rs7813863	1	Genotyped	G	5500	8454	0.768545	DAG(16:0/18:0)	-0.155464	0.0226694	6.98863e-12	rs55896564	7.40221e-53	2	2		DAG	-	-	-	-	-	-	-	G	T	-0.0639707	0.0468165	0.172073	-	-	-	-	-
	8088230	12199830	8	8432208	rs7813863	1	Genotyped	G	5885	9035	0.76763	DAG(18:0/22:6)	0.152139	0.0219243	3.94082e-12	rs55896564	7.40221e-53	2	2		DAG	-	-	-	-	-	-	-	G	T	-0.0209716	0.0490101	0.6688	-	-	-	-	-
	8088230	12199830	8	8432208	rs7813863	1	Genotyped	G	5695	8740	0.76734	DAG(12:0/18:0)	-0.147983	0.0222864	3.13515e-11	rs55896564	7.40221e-53	2	2		DAG	-	-	-	-	-	-	-	G	T	-0.0552418	0.0484256	0.254205	-	-	-	-	-
	8088230	12199830	8	8432208	rs7813863	1	Genotyped	G	5727	8780	0.766544	DAG(14:1/16:0)	0.152773	0.0221624	5.44992e-12	rs55896564	7.40221e-53	2	2		DAG	-	-	-	-	-	-	-	G	T	-0.00151136	0.051985	0.976811	-	-	-	-	-
	8088230	12199830	8	8434917	rs28475069	1	Genotyped	G	5885	3089	0.262447	DAG(18:0/22:6)	0.170393	0.0210347	5.46892e-16	rs55896564	7.40221e-53	2	2		DAG	-	-	-	-	-	-	-	G	T	-0.0604846	0.0475999	0.204093	-	-	-	-	-
	8088230	12199830	8	8434917	rs28475069	1	Genotyped	G	5727	2996	0.261568	DAG(14:1/16:0)	0.165552	0.0213337	8.48566e-15	rs55896564	7.40221e-53	2	2		DAG	-	-	-	-	-	-	-	G	T	0.0234129	0.0505156	0.643108	-	-	-	-	-
	8088230	12199830	8	8434917	rs28475069	1	Genotyped	G	5695	2965	0.260316	DAG(12:0/18:0)	-0.157252	0.0214283	2.16007e-13	rs55896564	7.40221e-53	2	2		DAG	-	-	-	-	-	-	-	G	T	0.0452343	0.0470687	0.336737	-	-	-	-	-
	8088230	12199830	8	8434917	rs28475069	1	Genotyped	G	5500	2887	0.262455	DAG(16:0/18:0)	-0.161607	0.0216875	9.21955e-14	rs55896564	7.40221e-53	2	2		DAG	-	-	-	-	-	-	-	G	T	0.0130475	0.0455322	0.774504	-	-	-	-	-
	8088230	12199830	8	8434917	rs28475069	1	Genotyped	G	5540	2919	0.263448	TAG36:0(FA12:0)	-0.156224	0.0217314	6.53335e-13	rs55896564	7.40221e-53	2	2		TGs	-	-	-	-	-	-	-	G	T	0.100461	0.0478983	0.036175	-	-	-	-	-
	8088230	12199830	8	8439114	rs7823064	1	Genotyped	A	5500	2202	0.200182	DAG(16:0/18:0)	-0.195183	0.0241345	6.10006e-16	rs55896564	7.40221e-53	16	16		DAG	-	-	-	-	-	-	-	A	G	-0.0882014	0.0499382	0.0776219	-	-	-	-	-
	8088230	12199830	8	8439114	rs7823064	1	Genotyped	A	5695	2285	0.200615	DAG(12:0/18:0)	-0.192394	0.0237116	4.9019e-16	rs55896564	7.40221e-53	16	16		DAG	-	-	-	-	-	-	-	A	G	-0.1005	0.0516272	0.0518167	-	-	-	-	-
	8088230	12199830	8	8440339	rs13253541	0.987	Imputed	T	5633	2773	0.246139	DAG(16:0/16:0)	-0.152549	0.0214141	1.05041e-12	rs55896564	7.40221e-53	13	14		DAG	-	-	-	-	-	-	-	T	C	-0.0535857	0.0442031	0.225657	T	C	-0.0039	0.021	0.85
	8088230	12199830	8	8440339	rs13253541	0.987	Imputed	T	5500	2703	0.245727	DAG(16:0/18:0)	-0.211742	0.0216645	1.46047e-22	rs55896564	7.40221e-53	13	14		DAG	-	-	-	-	-	-	-	T	C	-0.0612569	0.0446633	0.170474	-	-	-	-	-
	8088230	12199830	8	8440339	rs13253541	0.987	Imputed	T	5885	2910	0.247239	DAG(18:0/22:6)	0.165607	0.0208763	2.1428e-15	rs55896564	7.40221e-53	13	14		DAG	-	-	-	-	-	-	-	T	C	-0.0834443	0.046696	0.0742023	-	-	-	-	-
	8088230	12199830	8	8440339	rs13253541	0.987	Imputed	T	5540	2759	0.249007	TAG36:0(FA12:0)	-0.143381	0.0214532	2.3339e-11	rs55896564	7.40221e-53	13	14		TGs	-	-	-	-	-	-	-	T	C	0.0245904	0.0471035	0.601734	-	-	-	-	-
	8088230	12199830	8	8440339	rs13253541	0.987	Imputed	T	5727	2846	0.248472	DAG(14:1/16:0)	0.156716	0.0210981	1.10281e-13	rs55896564	7.40221e-53	13	14		DAG	-	-	-	-	-	-	-	T	C	-0.0567078	0.0495666	0.252828	-	-	-	-	-
	8088230	12199830	8	8440339	rs13253541	0.987	Imputed	T	5695	2809	0.24662	DAG(12:0/18:0)	-0.203604	0.021226	8.62462e-22	rs55896564	7.40221e-53	13	14		DAG	-	-	-	-	-	-	-	T	C	-0.0680052	0.0461814	0.141138	-	-	-	-	-
	8088230	12199830	8	8443173	rs28472946	0.991	Imputed	G	5540	5865	0.529332	TAG36:0(FA12:0)	0.154948	0.0191264	5.43872e-16	rs55896564	7.40221e-53	1	1		TGs	-	-	-	-	-	-	-	G	T	-0.00283905	0.0412571	0.94515	-	-	-	-	-
	8088230	12199830	8	8443173	rs28472946	0.991	Imputed	G	5727	6032	0.526628	DAG(14:1/16:0)	-0.140929	0.0187614	5.83995e-14	rs55896564	7.40221e-53	1	1		DAG	-	-	-	-	-	-	-	G	T	0.0295029	0.0434252	0.497022	-	-	-	-	-
	8088230	12199830	8	8443173	rs28472946	0.991	Imputed	G	5633	5939	0.527161	DAG(16:0/16:0)	0.123457	0.0188564	5.86197e-11	rs55896564	7.40221e-53	1	1		DAG	-	-	-	-	-	-	-	G	T	0.0423143	0.0387168	0.274655	-	-	-	-	-
	8088230	12199830	8	8443173	rs28472946	0.991	Imputed	G	5695	6018	0.528358	DAG(12:0/18:0)	0.168075	0.0188465	4.74437e-19	rs55896564	7.40221e-53	1	1		DAG	-	-	-	-	-	-	-	G	T	0.0327444	0.0404711	0.418633	-	-	-	-	-
	8088230	12199830	8	8443173	rs28472946	0.991	Imputed	G	5885	6202	0.526933	DAG(18:0/22:6)	-0.159585	0.0185109	6.62831e-18	rs55896564	7.40221e-53	1	1		DAG	-	-	-	-	-	-	-	G	T	0.0625219	0.0409105	0.126719	-	-	-	-	-
	8088230	12199830	8	8443173	rs28472946	0.991	Imputed	G	5500	5801	0.527364	DAG(16:0/18:0)	0.169512	0.0190983	6.94584e-19	rs55896564	7.40221e-53	1	1		DAG	-	-	-	-	-	-	-	G	T	0.0446305	0.039125	0.254222	-	-	-	-	-
	8088230	12199830	8	8456563	rs2948587	0.987	Imputed	T	5500	2147	0.195182	DAG(16:0/18:0)	-0.20082	0.0239747	5.45971e-17	rs55896564	7.40221e-53	31	31		DAG	-	-	-	-	-	-	-	T	C	-0.0749849	0.0483124	0.120914	-	-	-	-	-
	8088230	12199830	8	8456563	rs2948587	0.987	Imputed	T	5695	2238	0.196488	DAG(12:0/18:0)	-0.19977	0.0234842	1.79145e-17	rs55896564	7.40221e-53	31	31		DAG	-	-	-	-	-	-	-	T	C	-0.0590089	0.0499825	0.238006	-	-	-	-	-
	8088230	12199830	8	8470100	rs17154381	0.998	Imputed	T	5727	2380	0.207788	DAG(14:1/16:0)	-0.175397	0.0228039	1.45367e-14	rs55896564	7.40221e-53	76	81		DAG	-	-	-	-	-	-	-	T	C	0.0101939	0.049909	0.838194	-	-	-	-	-
	8088230	12199830	8	8470100	rs17154381	0.998	Imputed	T	5695	2385	0.209394	DAG(12:0/18:0)	0.176325	0.022869	1.25623e-14	rs55896564	7.40221e-53	76	81		DAG	-	-	-	-	-	-	-	T	C	-0.00487109	0.0465182	0.916621	-	-	-	-	-
	8088230	12199830	8	8470100	rs17154381	0.998	Imputed	T	5540	2331	0.210379	TAG36:0(FA12:0)	0.151554	0.0230847	5.19893e-11	rs55896564	7.40221e-53	76	81		TGs	-	-	-	-	-	-	-	T	C	0.0043006	0.0474086	0.927736	-	-	-	-	-
	8088230	12199830	8	8470100	rs17154381	0.998	Imputed	T	5885	2465	0.209431	DAG(18:0/22:6)	-0.185148	0.0224574	1.66016e-16	rs55896564	7.40221e-53	76	81		DAG	-	-	-	-	-	-	-	T	C	0.065607	0.0470182	0.163174	-	-	-	-	-
	8088230	12199830	8	8470100	rs17154381	0.998	Imputed	T	5500	2317	0.210636	DAG(16:0/18:0)	0.180119	0.0232136	8.54716e-15	rs55896564	7.40221e-53	76	81		DAG	-	-	-	-	-	-	-	T	C	0.0454435	0.044964	0.312387	-	-	-	-	-
	8088230	12199830	8	8471348	rs17681846	0.998	Imputed	G	5500	1947	0.177	DAG(16:0/18:0)	0.16932	0.0248641	9.77127e-12	rs55896564	7.40221e-53	28	31		DAG	-	-	-	-	-	-	-	G	A	0.0610892	0.0493682	0.21618	-	-	-	-	-
	8088230	12199830	8	8471348	rs17681846	0.998	Imputed	G	5695	2035	0.178665	DAG(12:0/18:0)	0.161182	0.0243156	3.38511e-11	rs55896564	7.40221e-53	28	31		DAG	-	-	-	-	-	-	-	G	A	0.0883068	0.0510206	0.0837505	-	-	-	-	-
	8088230	12199830	8	8472561	rs9329274	1	Genotyped	A	5500	7674	0.697636	DAG(16:0/18:0)	0.162902	0.0207738	4.44386e-15	rs55896564	7.40221e-53	7	8		DAG	-	-	-	-	-	-	-	A	G	0.100998	0.0428325	0.0185396	-	-	-	-	-
	8088230	12199830	8	8472561	rs9329274	1	Genotyped	A	5885	8193	0.696092	DAG(18:0/22:6)	-0.149388	0.0200587	9.50846e-14	rs55896564	7.40221e-53	7	8		DAG	-	-	-	-	-	-	-	A	G	0.111339	0.0447952	0.0130757	-	-	-	-	-
	8088230	12199830	8	8472561	rs9329274	1	Genotyped	A	5695	7940	0.697103	DAG(12:0/18:0)	0.144788	0.0204015	1.27588e-12	rs55896564	7.40221e-53	7	8		DAG	-	-	-	-	-	-	-	A	G	0.0948885	0.0443123	0.0324518	-	-	-	-	-
	8088230	12199830	8	8472561	rs9329274	1	Genotyped	A	5727	7960	0.694954	DAG(14:1/16:0)	-0.144818	0.0203074	9.94145e-13	rs55896564	7.40221e-53	7	8		DAG	-	-	-	-	-	-	-	A	G	0.0627456	0.0476008	0.187708	-	-	-	-	-
	8088230	12199830	8	8501474	rs4841006	1	Imputed	C	5540	6173	0.55713	TAG36:0(FA12:0)	0.152807	0.0192887	2.3352e-15	rs55896564	7.40221e-53	2	4		TGs	-	-	-	-	-	-	-	C	T	-0.00033874	0.0410358	0.993415	-	-	-	-	-
	8088230	12199830	8	8501474	rs4841006	1	Imputed	C	5885	6547	0.556245	DAG(18:0/22:6)	-0.220874	0.0186769	2.86216e-32	rs55896564	7.40221e-53	2	4		DAG	-	-	-	-	-	-	-	C	T	0.0910389	0.0406444	0.0252859	-	-	-	-	-
	8088230	12199830	8	8501474	rs4841006	1	Imputed	C	5500	6115	0.555909	DAG(16:0/18:0)	0.213732	0.0193648	2.53065e-28	rs55896564	7.40221e-53	2	4		DAG	-	-	-	-	-	-	-	C	T	0.0612985	0.0388953	0.1153	-	-	-	-	-
	8088230	12199830	8	8501474	rs4841006	1	Imputed	C	4172	4643	0.556448	MAG(FA18:0)	0.147763	0.0221913	2.76381e-11	rs55896564	7.40221e-53	2	4		MAG	-	-	-	-	-	-	-	C	T	-0.00215336	0.0423001	0.959409	-	-	-	-	-
	8088230	12199830	8	8501474	rs4841006	1	Imputed	C	5633	6260	0.555654	DAG(16:0/16:0)	0.158818	0.0191069	9.40336e-17	rs55896564	7.40221e-53	2	4		DAG	-	-	-	-	-	-	-	C	T	0.0631564	0.0384843	0.101048	-	-	-	-	-
	8088230	12199830	8	8501474	rs4841006	1	Imputed	C	5727	6363	0.555526	DAG(14:1/16:0)	-0.215784	0.0188978	3.38204e-30	rs55896564	7.40221e-53	2	4		DAG	-	-	-	-	-	-	-	C	T	0.0282084	0.0431929	0.513833	-	-	-	-	-
	8088230	12199830	8	8501474	rs4841006	1	Imputed	C	5695	6355	0.557946	DAG(12:0/18:0)	0.211152	0.0190535	1.53301e-28	rs55896564	7.40221e-53	2	4		DAG	-	-	-	-	-	-	-	C	T	0.0337093	0.0402531	0.40252	-	-	-	-	-
	8088230	12199830	8	8502230	rs71514507	0.995	Imputed	C	5885	2454	0.208496	DAG(18:0/22:6)	0.19203	0.0227062	2.73906e-17	rs55896564	7.40221e-53	4	7		DAG	-	-	-	-	-	-	-	C	T	-0.0647372	0.0484374	0.181642	-	-	-	-	-
	8088230	12199830	8	8502230	rs71514507	0.995	Imputed	C	5727	2385	0.208224	DAG(14:1/16:0)	0.187687	0.0230332	3.68452e-16	rs55896564	7.40221e-53	4	7		DAG	-	-	-	-	-	-	-	C	T	-0.0184917	0.05141	0.719143	-	-	-	-	-
	8088230	12199830	8	8502230	rs71514507	0.995	Imputed	C	5695	2364	0.20755	DAG(12:0/18:0)	-0.161101	0.0230891	3.00775e-12	rs55896564	7.40221e-53	4	7		DAG	-	-	-	-	-	-	-	C	T	0.00668901	0.0479189	0.889008	-	-	-	-	-
	8088230	12199830	8	8502230	rs71514507	0.995	Imputed	C	5500	2312	0.210182	DAG(16:0/18:0)	-0.16096	0.0233587	5.54757e-12	rs55896564	7.40221e-53	4	7		DAG	-	-	-	-	-	-	-	C	T	-0.0167152	0.0463357	0.718358	-	-	-	-	-
	8088230	12199830	8	8502230	rs71514507	0.995	Imputed	C	5540	2304	0.207942	TAG36:0(FA12:0)	-0.166532	0.0234736	1.2985e-12	rs55896564	7.40221e-53	4	7		TGs	-	-	-	-	-	-	-	C	T	-0.00891303	0.0488357	0.855214	-	-	-	-	-
	8088230	12199830	8	8505846	rs17154523	1	Genotyped	G	5727	3479	0.303737	DAG(14:1/16:0)	-0.130155	0.020506	2.19299e-10	rs55896564	7.40221e-53	14	18		DAG	-	-	-	-	-	-	-	G	A	-0.00485519	0.0470051	0.91775	-	-	-	-	-
	8088230	12199830	8	8514186	rs4841009	1	Genotyped	A	5500	3125	0.284091	DAG(16:0/18:0)	0.184959	0.0211479	2.21133e-18	rs55896564	7.40221e-53	20	22		DAG	-	-	-	-	-	-	-	A	G	0.0307773	0.0437467	0.481863	-	-	-	-	-
	8088230	12199830	8	8514186	rs4841009	1	Genotyped	A	5885	3353	0.284877	DAG(18:0/22:6)	-0.149256	0.020399	2.53865e-13	rs55896564	7.40221e-53	20	22		DAG	-	-	-	-	-	-	-	A	G	0.0520478	0.0457477	0.255473	-	-	-	-	-
	8088230	12199830	8	8514186	rs4841009	1	Genotyped	A	5727	3267	0.285228	DAG(14:1/16:0)	-0.149816	0.0206115	3.63387e-13	rs55896564	7.40221e-53	20	22		DAG	-	-	-	-	-	-	-	A	G	0.0299206	0.0485398	0.537742	-	-	-	-	-
	8088230	12199830	8	8514186	rs4841009	1	Genotyped	A	5695	3258	0.28604	DAG(12:0/18:0)	0.18586	0.0206782	2.51287e-19	rs55896564	7.40221e-53	20	22		DAG	-	-	-	-	-	-	-	A	G	0.0605617	0.0452141	0.180687	-	-	-	-	-
	8088230	12199830	8	8514186	rs4841009	1	Genotyped	A	5633	3205	0.284484	DAG(16:0/16:0)	0.147888	0.0208879	1.44034e-12	rs55896564	7.40221e-53	20	22		DAG	-	-	-	-	-	-	-	A	G	0.0361288	0.0432845	0.404068	A	G	0.031	0.02	0.13
	8088230	12199830	8	8515365	rs4398922	0.987	Imputed	G	5500	7739	0.703545	DAG(16:0/18:0)	0.188767	0.0219086	6.92635e-18	rs55896564	7.40221e-53	15	16		DAG	-	-	-	-	-	-	-	G	C	0.0592526	0.04529	0.191032	-	-	-	-	-
	8088230	12199830	8	8515365	rs4398922	0.987	Imputed	G	5727	8028	0.700891	DAG(14:1/16:0)	-0.160949	0.0212855	3.98524e-14	rs55896564	7.40221e-53	15	16		DAG	-	-	-	-	-	-	-	G	C	0.0464138	0.0502683	0.356031	-	-	-	-	-
	8088230	12199830	8	8515365	rs4398922	0.987	Imputed	G	5885	8258	0.701614	DAG(18:0/22:6)	-0.169216	0.0210548	9.21384e-16	rs55896564	7.40221e-53	15	16		DAG	-	-	-	-	-	-	-	G	C	0.0726028	0.047365	0.125587	-	-	-	-	-
	8088230	12199830	8	8515365	rs4398922	0.987	Imputed	G	5633	7914	0.702468	DAG(16:0/16:0)	0.144725	0.0215724	1.96197e-11	rs55896564	7.40221e-53	15	16		DAG	-	-	-	-	-	-	-	G	C	0.0619878	0.0448116	0.166838	-	-	-	-	-
	8088230	12199830	8	8515365	rs4398922	0.987	Imputed	G	5695	8007	0.702985	DAG(12:0/18:0)	0.177005	0.0214955	1.80323e-16	rs55896564	7.40221e-53	15	16		DAG	-	-	-	-	-	-	-	G	C	0.0469572	0.0468494	0.316407	-	-	-	-	-
	8088230	12199830	8	8515752	rs1115138	0.998	Imputed	A	5540	3443	0.31074	TAG36:0(FA12:0)	0.142548	0.0207149	5.92639e-12	rs55896564	7.40221e-53	34	39		TGs	-	-	-	-	-	-	-	A	T	-0.0111235	0.0445606	0.80292	-	-	-	-	-
	8088230	12199830	8	8515752	rs1115138	0.998	Imputed	A	5500	3425	0.311364	DAG(16:0/18:0)	0.169154	0.0208186	4.46953e-16	rs55896564	7.40221e-53	34	39		DAG	-	-	-	-	-	-	-	A	T	0.0481696	0.0422588	0.254574	-	-	-	-	-
	8088230	12199830	8	8515752	rs1115138	0.998	Imputed	A	5885	3671	0.311895	DAG(18:0/22:6)	-0.202449	0.0200662	6.17684e-24	rs55896564	7.40221e-53	34	39		DAG	-	-	-	-	-	-	-	A	T	0.0425177	0.044214	0.336433	-	-	-	-	-
	8088230	12199830	8	8515752	rs1115138	0.998	Imputed	A	5695	3549	0.311589	DAG(12:0/18:0)	0.160897	0.0204623	3.74649e-15	rs55896564	7.40221e-53	34	39		DAG	-	-	-	-	-	-	-	A	T	-0.0014868	0.0437249	0.97288	-	-	-	-	-
	8088230	12199830	8	8515752	rs1115138	0.998	Imputed	A	5727	3547	0.309673	DAG(14:1/16:0)	-0.212047	0.02034	1.90417e-25	rs55896564	7.40221e-53	34	39		DAG	-	-	-	-	-	-	-	A	T	0.0246429	0.0469072	0.599437	-	-	-	-	-
	8088230	12199830	8	8531528	rs55840094	0.999	Imputed	T	5500	2637	0.239727	DAG(16:0/18:0)	0.153991	0.0223101	5.1162e-12	rs55896564	7.40221e-53	81	87		DAG	-	-	-	-	-	-	-	T	C	0.0247089	0.0445822	0.579527	-	-	-	-	-
	8088230	12199830	8	8531528	rs55840094	0.999	Imputed	T	5727	2709	0.236511	DAG(14:1/16:0)	-0.163781	0.0218716	6.97825e-14	rs55896564	7.40221e-53	81	87		DAG	-	-	-	-	-	-	-	T	C	0.00689288	0.0494706	0.889211	-	-	-	-	-
	8088230	12199830	8	8531528	rs55840094	0.999	Imputed	T	5695	2722	0.238982	DAG(12:0/18:0)	0.165676	0.021951	4.43514e-14	rs55896564	7.40221e-53	81	87		DAG	-	-	-	-	-	-	-	T	C	-0.026563	0.0461028	0.564612	-	-	-	-	-
	8088230	12199830	8	8531528	rs55840094	0.999	Imputed	T	5885	2803	0.238148	DAG(18:0/22:6)	-0.187394	0.0215945	4.03247e-18	rs55896564	7.40221e-53	81	87		DAG	-	-	-	-	-	-	-	T	C	0.0592028	0.0466114	0.204289	-	-	-	-	-
	8088230	12199830	8	8538009	rs7012395	1	Genotyped	C	5889	8250	0.700458	TAG40:0(FA12:0)	0.140169	0.0203998	6.37095e-12	rs55896564	7.40221e-53	1	1		TGs	-	-	-	-	-	-	-	C	T	0.0600249	0.0450175	0.182672	-	-	-	-	-
	8088230	12199830	8	8538009	rs7012395	1	Genotyped	C	5727	8015	0.699756	DAG(14:1/16:0)	-0.17894	0.0206176	3.99427e-18	rs55896564	7.40221e-53	1	1		DAG	-	-	-	-	-	-	-	C	T	0.0465592	0.0467753	0.319758	-	-	-	-	-
	8088230	12199830	8	8538009	rs7012395	1	Genotyped	C	5500	7708	0.700727	DAG(16:0/18:0)	0.182572	0.0211471	5.95607e-18	rs55896564	7.40221e-53	1	1		DAG	-	-	-	-	-	-	-	C	T	0.0662256	0.0421318	0.116252	-	-	-	-	-
	8088230	12199830	8	8538009	rs7012395	1	Genotyped	C	6032	8448	0.700265	TAG42:1(FA12:0)	0.13084	0.0201339	8.11375e-11	rs55896564	7.40221e-53	1	1		TGs	-	-	-	-	-	-	-	C	T	0.0700364	0.0451229	0.120903	-	-	-	-	-
	8088230	12199830	8	8538009	rs7012395	1	Genotyped	C	5540	7766	0.700903	TAG36:0(FA12:0)	0.162499	0.0210439	1.14597e-14	rs55896564	7.40221e-53	1	1		TGs	-	-	-	-	-	-	-	C	T	0.0280608	0.0444425	0.527905	-	-	-	-	-
	8088230	12199830	8	8538009	rs7012395	1	Genotyped	C	5633	7894	0.700692	DAG(16:0/16:0)	0.133302	0.0208696	1.68736e-10	rs55896564	7.40221e-53	1	1		DAG	-	-	-	-	-	-	-	C	T	0.0738704	0.0416783	0.07659	-	-	-	-	-
	8088230	12199830	8	8538009	rs7012395	1	Genotyped	C	6060	8491	0.700578	TAG42:0(FA12:0)	0.129642	0.0200792	1.07117e-10	rs55896564	7.40221e-53	1	1		TGs	-	-	-	-	-	-	-	C	T	0.0661848	0.0448125	0.139965	-	-	-	-	-
	8088230	12199830	8	8538009	rs7012395	1	Genotyped	C	5695	7985	0.701054	DAG(12:0/18:0)	0.179572	0.0207806	5.55605e-18	rs55896564	7.40221e-53	1	1		DAG	-	-	-	-	-	-	-	C	T	0.0800092	0.0435524	0.0664525	-	-	-	-	-
	8088230	12199830	8	8538009	rs7012395	1	Genotyped	C	5885	8245	0.70051	DAG(18:0/22:6)	-0.202181	0.0203695	3.21788e-23	rs55896564	7.40221e-53	1	1		DAG	-	-	-	-	-	-	-	C	T	0.0889168	0.0440438	0.0437336	-	-	-	-	-
	8088230	12199830	8	8540189	rs17149208	1	Genotyped	C	5500	2008	0.182545	DAG(16:0/18:0)	-0.18216	0.0247895	2.00809e-13	rs55896564	7.40221e-53	1	1		DAG	-	-	-	-	-	-	-	C	T	-0.0348884	0.0506896	0.491417	-	-	-	-	-
	8088230	12199830	8	8540189	rs17149208	1	Genotyped	C	5695	2075	0.182177	DAG(12:0/18:0)	-0.176443	0.0244022	4.80763e-13	rs55896564	7.40221e-53	1	1		DAG	-	-	-	-	-	-	-	C	T	0.00481062	0.0524295	0.926909	-	-	-	-	-
	8088230	12199830	8	8541528	rs11776440	0.981	Imputed	A	5885	1479	0.125658	DAG(18:0/22:6)	-0.18675	0.0266375	2.36963e-12	rs55896564	7.40221e-53	60	65		DAG	-	-	-	-	-	-	-	A	G	0.0133427	0.0575844	0.816806	-	-	-	-	-
	8088230	12199830	8	8548948	rs12549686	0.982	Imputed	T	5540	2252	0.203249	TAG36:0(FA12:0)	-0.152879	0.0232001	4.41072e-11	rs55896564	7.40221e-53	107	119		TGs	-	-	-	-	-	-	-	T	C	-0.0630439	0.0485931	0.194755	-	-	-	-	-
	8088230	12199830	8	8548948	rs12549686	0.982	Imputed	T	5885	2389	0.202974	DAG(18:0/22:6)	0.161903	0.0225347	6.73958e-13	rs55896564	7.40221e-53	107	119		DAG	-	-	-	-	-	-	-	T	C	-0.131796	0.0481133	0.00625111	-	-	-	-	-
	8088230	12199830	8	8548948	rs12549686	0.982	Imputed	T	5727	2327	0.20316	DAG(14:1/16:0)	0.146673	0.0227968	1.2436e-10	rs55896564	7.40221e-53	107	119		DAG	-	-	-	-	-	-	-	T	C	-0.0792082	0.0511411	0.121697	-	-	-	-	-
	8088230	12199830	8	8549432	rs11779061	0.996	Imputed	A	5885	5522	0.469159	DAG(18:0/22:6)	-0.225414	0.0185567	5.92669e-34	rs55896564	7.40221e-53	85	123		DAG	-	-	-	-	-	-	-	A	G	0.110701	0.0404433	0.00629106	-	-	-	-	-
	8088230	12199830	8	8549432	rs11779061	0.996	Imputed	A	6034	5660	0.469009	TAG42:1(FA14:0)	0.120174	0.0183059	5.21146e-11	rs55896564	7.40221e-53	85	123		TGs	-	-	-	-	-	-	-	A	G	0.105258	0.0407873	0.00998245	-	-	-	-	-
	8088230	12199830	8	8549432	rs11779061	0.996	Imputed	A	6060	5692	0.469637	TAG42:0(FA12:0)	0.157303	0.0182788	7.58133e-18	rs55896564	7.40221e-53	85	123		TGs	-	-	-	-	-	-	-	A	G	0.110342	0.041121	0.00739216	-	-	-	-	-
	8088230	12199830	8	8549432	rs11779061	0.996	Imputed	A	6009	5643	0.469546	TAG42:0(FA14:0)	0.152474	0.0183589	9.96652e-17	rs55896564	7.40221e-53	85	123		TGs	-	-	-	-	-	-	-	A	G	0.104174	0.0409668	0.0111224	-	-	-	-	-
	8088230	12199830	8	8549432	rs11779061	0.996	Imputed	A	6008	5646	0.469874	TAG40:0(FA16:0)	0.140561	0.0183585	1.91117e-14	rs55896564	7.40221e-53	85	123		TGs	-	-	-	-	-	-	-	A	G	0.0986624	0.0407281	0.0155671	-	-	-	-	-
	8088230	12199830	8	8549432	rs11779061	0.996	Imputed	A	5617	5267	0.468845	TAG44:0(FA12:0)	0.122556	0.0190068	1.13322e-10	rs55896564	7.40221e-53	85	123		TGs	-	-	-	-	-	-	-	A	G	0.103232	0.0405091	0.0109505	-	-	-	-	-
	8088230	12199830	8	8549432	rs11779061	0.996	Imputed	A	6032	5661	0.469247	TAG42:1(FA12:0)	0.152493	0.0183388	9.15055e-17	rs55896564	7.40221e-53	85	123		TGs	-	-	-	-	-	-	-	A	G	0.111482	0.041409	0.00719941	-	-	-	-	-
	8088230	12199830	8	8549432	rs11779061	0.996	Imputed	A	5540	5210	0.470217	TAG36:0(FA12:0)	0.185173	0.0191437	3.93451e-22	rs55896564	7.40221e-53	85	123		TGs	-	-	-	-	-	-	-	A	G	0.0689326	0.040826	0.0915926	-	-	-	-	-
	8088230	12199830	8	8549432	rs11779061	0.996	Imputed	A	5633	5288	0.469377	DAG(16:0/16:0)	0.163938	0.0189904	5.99302e-18	rs55896564	7.40221e-53	85	123		DAG	-	-	-	-	-	-	-	A	G	0.0926003	0.0382827	0.0157218	A	G	0.015	0.019	0.42
	8088230	12199830	8	8549432	rs11779061	0.996	Imputed	A	5889	5528	0.46935	TAG40:0(FA12:0)	0.161448	0.0185552	3.29066e-18	rs55896564	7.40221e-53	85	123		TGs	-	-	-	-	-	-	-	A	G	0.0995579	0.0413266	0.0161482	-	-	-	-	-
	8088230	12199830	8	8549432	rs11779061	0.996	Imputed	A	5695	5370	0.471466	DAG(12:0/18:0)	0.222767	0.0188516	3.19387e-32	rs55896564	7.40221e-53	85	123		DAG	-	-	-	-	-	-	-	A	G	0.114405	0.0399682	0.00427955	-	-	-	-	-
	8088230	12199830	8	8549432	rs11779061	0.996	Imputed	A	5727	5360	0.467959	DAG(14:1/16:0)	-0.210622	0.0187933	3.75572e-29	rs55896564	7.40221e-53	85	123		DAG	-	-	-	-	-	-	-	A	G	0.0867361	0.0429574	0.0437034	-	-	-	-	-
	8088230	12199830	8	8549432	rs11779061	0.996	Imputed	A	5905	5534	0.468586	TAG40:0(FA14:0)	0.156925	0.0184869	2.09452e-17	rs55896564	7.40221e-53	85	123		TGs	-	-	-	-	-	-	-	A	G	0.0948497	0.0410885	0.0211498	-	-	-	-	-
	8088230	12199830	8	8549432	rs11779061	0.996	Imputed	A	4172	3903	0.467761	MAG(FA18:0)	0.166622	0.0220166	3.79027e-14	rs55896564	7.40221e-53	85	123		MAG	-	-	-	-	-	-	-	A	G	-0.0141173	0.0421333	0.737638	-	-	-	-	-
	8088230	12199830	8	8549432	rs11779061	0.996	Imputed	A	5500	5168	0.469818	DAG(16:0/18:0)	0.229342	0.0192345	8.93142e-33	rs55896564	7.40221e-53	85	123		DAG	-	-	-	-	-	-	-	A	G	0.10204	0.0386698	0.00843193	-	-	-	-	-
	8088230	12199830	8	8549432	rs11779061	0.996	Imputed	A	6064	5697	0.469739	TAG44:0(FA16:0)	0.118415	0.0182787	9.27627e-11	rs55896564	7.40221e-53	85	123		TGs	-	-	-	-	-	-	-	A	G	0.108055	0.0401278	0.00718747	-	-	-	-	-
	8088230	12199830	8	8551878	rs2898070	0.996	Imputed	G	5695	7665	0.672959	DAG(12:0/18:0)	0.14257	0.0203303	2.33796e-12	rs55896564	7.40221e-53	9	10		DAG	-	-	-	-	-	-	-	G	T	-0.0358708	0.0434039	0.408722	-	-	-	-	-
	8088230	12199830	8	8579641	rs505710	0.992	Imputed	G	5500	8589	0.780818	DAG(16:0/18:0)	0.191996	0.0232491	1.47841e-16	rs55896564	7.40221e-53	8	9		DAG	-	-	-	-	-	-	-	G	C	-0.00163503	0.0473285	0.972447	-	-	-	-	-
	8088230	12199830	8	8579641	rs505710	0.992	Imputed	G	5695	8909	0.782177	DAG(12:0/18:0)	0.20783	0.0229824	1.52412e-19	rs55896564	7.40221e-53	8	9		DAG	-	-	-	-	-	-	-	G	C	-0.0188239	0.0489402	0.700581	-	-	-	-	-
	8088230	12199830	8	8579641	rs505710	0.992	Imputed	G	5885	9198	0.781478	DAG(18:0/22:6)	-0.186472	0.0224631	1.03006e-16	rs55896564	7.40221e-53	8	9		DAG	-	-	-	-	-	-	-	G	C	0.00869759	0.0495097	0.86058	-	-	-	-	-
	8088230	12199830	8	8579641	rs505710	0.992	Imputed	G	5727	8942	0.780688	DAG(14:1/16:0)	-0.172383	0.0228087	4.0995e-14	rs55896564	7.40221e-53	8	9		DAG	-	-	-	-	-	-	-	G	C	0.0487754	0.0524922	0.352981	-	-	-	-	-
	8088230	12199830	8	8596181	rs559534	1	Genotyped	T	5885	3479	0.295582	DAG(18:0/22:6)	-0.12909	0.0201665	1.54147e-10	rs55896564	7.40221e-53	21	25		DAG	-	-	-	-	-	-	-	T	C	0.110639	0.0435259	0.0111531	-	-	-	-	-
	8088230	12199830	8	8596181	rs559534	1	Genotyped	T	5500	3255	0.295909	DAG(16:0/18:0)	0.171734	0.0208824	1.97052e-16	rs55896564	7.40221e-53	21	25		DAG	-	-	-	-	-	-	-	T	C	0.0699737	0.0416725	0.0933939	-	-	-	-	-
	8088230	12199830	8	8596181	rs559534	1	Genotyped	T	5695	3391	0.297717	DAG(12:0/18:0)	0.151258	0.0204618	1.44392e-13	rs55896564	7.40221e-53	21	25		DAG	-	-	-	-	-	-	-	T	C	0.0979728	0.0430509	0.023042	-	-	-	-	-
	8088230	12199830	8	8596181	rs559534	1	Genotyped	T	5633	3331	0.295668	DAG(16:0/16:0)	0.13918	0.0206822	1.7029e-11	rs55896564	7.40221e-53	21	25		DAG	-	-	-	-	-	-	-	T	C	0.0670744	0.0412389	0.104117	T	C	0.0055	0.02	0.79
	8088230	12199830	8	8596325	rs17154677	1	Genotyped	A	5695	1554	0.136435	DAG(12:0/18:0)	-0.179911	0.0273152	4.50328e-11	rs55896564	7.40221e-53	2	2		DAG	-	-	-	-	-	-	-	A	G	-0.0153649	0.0590373	0.794711	-	-	-	-	-
	8088230	12199830	8	8596325	rs17154677	1	Genotyped	A	5500	1512	0.137455	DAG(16:0/18:0)	-0.184991	0.0276644	2.2781e-11	rs55896564	7.40221e-53	2	2		DAG	-	-	-	-	-	-	-	A	G	-0.020446	0.0570881	0.720297	-	-	-	-	-
	8088230	12199830	8	8597180	rs13278972	0.983	Imputed	C	6032	2533	0.209964	TAG42:1(FA12:0)	-0.137371	0.0211881	8.96572e-11	rs55896564	7.40221e-53	111	124		TGs	-	-	-	-	-	-	-	-	-	-	-	-	-	-	-	-	-
	8088230	12199830	8	8597180	rs13278972	0.983	Imputed	C	5500	2306	0.209636	DAG(16:0/18:0)	-0.175238	0.0221998	2.93459e-15	rs55896564	7.40221e-53	111	124		DAG	-	-	-	-	-	-	-	-	-	-	-	-	-	-	-	-	-
	8088230	12199830	8	8597180	rs13278972	0.983	Imputed	C	5889	2485	0.210987	TAG40:0(FA12:0)	-0.149896	0.0214173	2.58057e-12	rs55896564	7.40221e-53	111	124		TGs	-	-	-	-	-	-	-	-	-	-	-	-	-	-	-	-	-
	8088230	12199830	8	8597180	rs13278972	0.983	Imputed	C	5905	2502	0.211854	TAG40:0(FA14:0)	-0.139137	0.0213377	6.99889e-11	rs55896564	7.40221e-53	111	124		TGs	-	-	-	-	-	-	-	-	-	-	-	-	-	-	-	-	-
	8088230	12199830	8	8597180	rs13278972	0.983	Imputed	C	5727	2426	0.211804	DAG(14:1/16:0)	0.182403	0.0216439	3.53231e-17	rs55896564	7.40221e-53	111	124		DAG	-	-	-	-	-	-	-	-	-	-	-	-	-	-	-	-	-
	8088230	12199830	8	8597180	rs13278972	0.983	Imputed	C	6060	2548	0.210231	TAG42:0(FA12:0)	-0.137328	0.0211337	8.13616e-11	rs55896564	7.40221e-53	111	124		TGs	-	-	-	-	-	-	-	-	-	-	-	-	-	-	-	-	-
	8088230	12199830	8	8597180	rs13278972	0.983	Imputed	C	5885	2476	0.210365	DAG(18:0/22:6)	0.188287	0.0214381	1.59419e-18	rs55896564	7.40221e-53	111	124		DAG	-	-	-	-	-	-	-	-	-	-	-	-	-	-	-	-	-
	8088230	12199830	8	8597180	rs13278972	0.983	Imputed	C	5695	2397	0.210448	DAG(12:0/18:0)	-0.169674	0.021797	7.01182e-15	rs55896564	7.40221e-53	111	124		DAG	-	-	-	-	-	-	-	-	-	-	-	-	-	-	-	-	-
	8088230	12199830	8	8597180	rs13278972	0.983	Imputed	C	5540	2340	0.211191	TAG36:0(FA12:0)	-0.163408	0.0220454	1.24076e-13	rs55896564	7.40221e-53	111	124		TGs	-	-	-	-	-	-	-	-	-	-	-	-	-	-	-	-	-
	8088230	12199830	8	8597831	rs11783950	0.997	Imputed	C	5905	5052	0.427773	TAG40:0(FA14:0)	0.138964	0.0186528	9.33013e-14	rs55896564	7.40221e-53	34	44		TGs	-	-	-	-	-	-	-	C	A	0.050628	0.0411004	0.218267	-	-	-	-	-
	8088230	12199830	8	8597831	rs11783950	0.997	Imputed	C	5727	4890	0.426925	DAG(14:1/16:0)	-0.191351	0.0189632	6.07781e-24	rs55896564	7.40221e-53	34	44		DAG	-	-	-	-	-	-	-	C	A	0.0589535	0.0429402	0.17004	-	-	-	-	-
	8088230	12199830	8	8597831	rs11783950	0.997	Imputed	C	6008	5155	0.429011	TAG40:0(FA16:0)	0.123039	0.0185265	3.11085e-11	rs55896564	7.40221e-53	34	44		TGs	-	-	-	-	-	-	-	C	A	0.0666065	0.0407291	0.102244	-	-	-	-	-
	8088230	12199830	8	8597831	rs11783950	0.997	Imputed	C	5540	4749	0.42861	TAG36:0(FA12:0)	0.167449	0.0193009	4.10923e-18	rs55896564	7.40221e-53	34	44		TGs	-	-	-	-	-	-	-	C	A	0.029438	0.0408121	0.470865	-	-	-	-	-
	8088230	12199830	8	8597831	rs11783950	0.997	Imputed	C	5889	5041	0.428001	TAG40:0(FA12:0)	0.142687	0.0187296	2.57119e-14	rs55896564	7.40221e-53	34	44		TGs	-	-	-	-	-	-	-	C	A	0.0566711	0.0413405	0.17069	-	-	-	-	-
	8088230	12199830	8	8597831	rs11783950	0.997	Imputed	C	5633	4851	0.430588	DAG(16:0/16:0)	0.161292	0.0191078	3.14267e-17	rs55896564	7.40221e-53	34	44		DAG	-	-	-	-	-	-	-	C	A	0.0586572	0.0382887	0.125801	-	-	-	-	-
	8088230	12199830	8	8597831	rs11783950	0.997	Imputed	C	6009	5155	0.42894	TAG42:0(FA14:0)	0.133145	0.0184952	6.0689e-13	rs55896564	7.40221e-53	34	44		TGs	-	-	-	-	-	-	-	C	A	0.056809	0.0409914	0.16605	-	-	-	-	-
	8088230	12199830	8	8597831	rs11783950	0.997	Imputed	C	4172	3578	0.428811	MAG(FA18:0)	0.160796	0.0222104	4.49843e-13	rs55896564	7.40221e-53	34	44		MAG	-	-	-	-	-	-	-	C	A	0.00766499	0.0420784	0.855489	-	-	-	-	-
	8088230	12199830	8	8597831	rs11783950	0.997	Imputed	C	5500	4745	0.431364	DAG(16:0/18:0)	0.225881	0.0193674	1.97123e-31	rs55896564	7.40221e-53	34	44		DAG	-	-	-	-	-	-	-	C	A	0.0600963	0.0386931	0.120658	-	-	-	-	-
	8088230	12199830	8	8597831	rs11783950	0.997	Imputed	C	6060	5198	0.428878	TAG42:0(FA12:0)	0.139403	0.0184209	3.80032e-14	rs55896564	7.40221e-53	34	44		TGs	-	-	-	-	-	-	-	C	A	0.064733	0.0411489	0.115957	-	-	-	-	-
	8088230	12199830	8	8597831	rs11783950	0.997	Imputed	C	5695	4911	0.431168	DAG(12:0/18:0)	0.228341	0.0190135	3.17107e-33	rs55896564	7.40221e-53	34	44		DAG	-	-	-	-	-	-	-	C	A	0.0601647	0.0400159	0.132975	-	-	-	-	-
	8088230	12199830	8	8597831	rs11783950	0.997	Imputed	C	6032	5170	0.428548	TAG42:1(FA12:0)	0.137858	0.0184767	8.57604e-14	rs55896564	7.40221e-53	34	44		TGs	-	-	-	-	-	-	-	C	A	0.063927	0.0414396	0.123186	-	-	-	-	-
	8088230	12199830	8	8597831	rs11783950	0.997	Imputed	C	5885	5043	0.428462	DAG(18:0/22:6)	-0.208422	0.0187039	7.72662e-29	rs55896564	7.40221e-53	34	44		DAG	-	-	-	-	-	-	-	C	A	0.133146	0.0403308	0.000991303	-	-	-	-	-
	8088230	12199830	8	8605632	rs4841029	0.989	Imputed	A	6032	4740	0.392905	TAG42:1(FA12:0)	0.133918	0.0187344	8.78891e-13	rs55896564	7.40221e-53	11	16		TGs	-	-	-	-	-	-	-	A	G	0.0911529	0.0421271	0.0306852	-	-	-	-	-
	8088230	12199830	8	8605632	rs4841029	0.989	Imputed	A	5727	4511	0.393836	DAG(14:1/16:0)	-0.197359	0.0192377	1.07856e-24	rs55896564	7.40221e-53	11	16		DAG	-	-	-	-	-	-	-	A	G	0.0939332	0.0436442	0.0315824	-	-	-	-	-
	8088230	12199830	8	8605632	rs4841029	0.989	Imputed	A	6008	4729	0.393559	TAG40:0(FA16:0)	0.126553	0.0187794	1.59575e-11	rs55896564	7.40221e-53	11	16		TGs	-	-	-	-	-	-	-	A	G	0.100392	0.0413888	0.0154342	-	-	-	-	-
	8088230	12199830	8	8605632	rs4841029	0.989	Imputed	A	5633	4422	0.392508	DAG(16:0/16:0)	0.155966	0.0193878	8.6589e-16	rs55896564	7.40221e-53	11	16		DAG	-	-	-	-	-	-	-	A	G	0.0797821	0.0389314	0.0406562	A	G	0.0083	0.019	0.66
	8088230	12199830	8	8605632	rs4841029	0.989	Imputed	A	5540	4359	0.393412	TAG36:0(FA12:0)	0.168062	0.019542	7.96809e-18	rs55896564	7.40221e-53	11	16		TGs	-	-	-	-	-	-	-	A	G	0.0647922	0.0414959	0.118698	-	-	-	-	-
	8088230	12199830	8	8605632	rs4841029	0.989	Imputed	A	6060	4768	0.393399	TAG42:0(FA12:0)	0.141011	0.0186792	4.38363e-14	rs55896564	7.40221e-53	11	16		TGs	-	-	-	-	-	-	-	A	G	0.0966013	0.0418216	0.0210707	-	-	-	-	-
	8088230	12199830	8	8605632	rs4841029	0.989	Imputed	A	5885	4634	0.393713	DAG(18:0/22:6)	-0.200341	0.0189872	5.0041e-26	rs55896564	7.40221e-53	11	16		DAG	-	-	-	-	-	-	-	A	G	0.11478	0.0410943	0.00530589	-	-	-	-	-
	8088230	12199830	8	8605632	rs4841029	0.989	Imputed	A	5695	4491	0.394293	DAG(12:0/18:0)	0.208981	0.019266	2.05774e-27	rs55896564	7.40221e-53	11	16		DAG	-	-	-	-	-	-	-	A	G	0.0990964	0.0406558	0.01494	-	-	-	-	-
	8088230	12199830	8	8605632	rs4841029	0.989	Imputed	A	5905	4627	0.391787	TAG40:0(FA14:0)	0.142815	0.0189176	4.37442e-14	rs55896564	7.40221e-53	11	16		TGs	-	-	-	-	-	-	-	A	G	0.0966993	0.0417547	0.020737	-	-	-	-	-
	8088230	12199830	8	8605632	rs4841029	0.989	Imputed	A	5500	4316	0.392364	DAG(16:0/18:0)	0.212963	0.0196654	2.49889e-27	rs55896564	7.40221e-53	11	16		DAG	-	-	-	-	-	-	-	A	G	0.0900566	0.0393262	0.0221996	-	-	-	-	-
	8088230	12199830	8	8605632	rs4841029	0.989	Imputed	A	4172	3260	0.3907	MAG(FA18:0)	0.163521	0.0226384	5.07915e-13	rs55896564	7.40221e-53	11	16		MAG	-	-	-	-	-	-	-	A	G	0.0101017	0.0428181	0.813535	-	-	-	-	-
	8088230	12199830	8	8605632	rs4841029	0.989	Imputed	A	5889	4629	0.393021	TAG40:0(FA12:0)	0.138019	0.0189594	3.34446e-13	rs55896564	7.40221e-53	11	16		TGs	-	-	-	-	-	-	-	A	G	0.0903281	0.0420185	0.0317823	-	-	-	-	-
	8088230	12199830	8	8605632	rs4841029	0.989	Imputed	A	6009	4727	0.393327	TAG42:0(FA14:0)	0.141421	0.018773	4.95078e-14	rs55896564	7.40221e-53	11	16		TGs	-	-	-	-	-	-	-	A	G	0.0979394	0.0416483	0.0188591	-	-	-	-	-
	8088230	12199830	8	8606967	rs568927	1	Genotyped	C	5885	8437	0.716822	DAG(18:0/22:6)	-0.148249	0.0205591	5.56059e-13	rs55896564	7.40221e-53	1	3		DAG	-	-	-	-	-	-	-	C	T	0.121421	0.0463121	0.00886077	-	-	-	-	-
	8088230	12199830	8	8606967	rs568927	1	Genotyped	C	5540	7959	0.718321	TAG36:0(FA12:0)	0.14507	0.0212464	8.61271e-12	rs55896564	7.40221e-53	1	3		TGs	-	-	-	-	-	-	-	C	T	-0.0321529	0.0467856	0.492068	-	-	-	-	-
	8088230	12199830	8	8606967	rs568927	1	Genotyped	C	5727	8214	0.717129	DAG(14:1/16:0)	-0.14186	0.0208084	9.26628e-12	rs55896564	7.40221e-53	1	3		DAG	-	-	-	-	-	-	-	C	T	0.0495004	0.0492426	0.314991	-	-	-	-	-
	8088230	12199830	8	8606967	rs568927	1	Genotyped	C	5695	8191	0.71914	DAG(12:0/18:0)	0.172025	0.0209308	2.05655e-16	rs55896564	7.40221e-53	1	3		DAG	-	-	-	-	-	-	-	C	T	0.049122	0.0458938	0.284688	-	-	-	-	-
	8088230	12199830	8	8606967	rs568927	1	Genotyped	C	5500	7900	0.718182	DAG(16:0/18:0)	0.174601	0.0212561	2.13673e-16	rs55896564	7.40221e-53	1	3		DAG	-	-	-	-	-	-	-	C	T	0.0514645	0.0443758	0.246391	-	-	-	-	-
	8088230	12199830	8	8607527	rs4840356	0.995	Imputed	G	5500	2806	0.255091	DAG(16:0/18:0)	0.145116	0.0220389	4.5637e-11	rs55896564	7.40221e-53	155	171		DAG	-	-	-	-	-	-	-	G	A	0.0531965	0.0446746	0.233993	-	-	-	-	-
	8088230	12199830	8	8607527	rs4840356	0.995	Imputed	G	5727	2925	0.255369	DAG(14:1/16:0)	-0.17402	0.0216007	7.86946e-16	rs55896564	7.40221e-53	155	171		DAG	-	-	-	-	-	-	-	G	A	0.0383226	0.0495845	0.439753	-	-	-	-	-
	8088230	12199830	8	8607527	rs4840356	0.995	Imputed	G	5885	3016	0.256245	DAG(18:0/22:6)	-0.19673	0.0212803	2.35861e-20	rs55896564	7.40221e-53	155	171		DAG	-	-	-	-	-	-	-	G	A	0.0282898	0.0467552	0.545255	-	-	-	-	-
	8088230	12199830	8	8607527	rs4840356	0.995	Imputed	G	5695	2919	0.256277	DAG(12:0/18:0)	0.142177	0.021637	4.99805e-11	rs55896564	7.40221e-53	155	171		DAG	-	-	-	-	-	-	-	G	A	0.0374184	0.0462139	0.41829	-	-	-	-	-
	8088230	12199830	8	8613387	rs635594	1	Genotyped	T	6032	7467	0.618949	TAG42:1(FA12:0)	0.15146	0.018911	1.15558e-15	rs55896564	7.40221e-53	1	4		TGs	-	-	-	-	-	-	-	T	C	0.00703539	0.0448501	0.875379	-	-	-	-	-
	8088230	12199830	8	8613387	rs635594	1	Genotyped	T	6008	7435	0.618758	TAG40:0(FA16:0)	0.128361	0.0189433	1.23518e-11	rs55896564	7.40221e-53	1	4		TGs	-	-	-	-	-	-	-	T	C	-0.0032515	0.0440871	0.941221	-	-	-	-	-
	8088230	12199830	8	8613387	rs635594	1	Genotyped	T	5885	7281	0.618607	DAG(18:0/22:6)	-0.199998	0.0191619	1.67578e-25	rs55896564	7.40221e-53	1	4		DAG	-	-	-	-	-	-	-	T	C	0.109532	0.0436917	0.0123133	-	-	-	-	-
	8088230	12199830	8	8613387	rs635594	1	Genotyped	T	5695	7067	0.620457	DAG(12:0/18:0)	0.207953	0.0194108	8.81682e-27	rs55896564	7.40221e-53	1	4		DAG	-	-	-	-	-	-	-	T	C	0.0219199	0.0433027	0.612812	-	-	-	-	-
	8088230	12199830	8	8613387	rs635594	1	Genotyped	T	4172	5163	0.618768	MAG(FA18:0)	0.147217	0.0225634	6.81937e-11	rs55896564	7.40221e-53	1	4		MAG	-	-	-	-	-	-	-	T	C	0.01721	0.0454935	0.705279	-	-	-	-	-
	8088230	12199830	8	8613387	rs635594	1	Genotyped	T	5500	6819	0.619909	DAG(16:0/18:0)	0.208385	0.0197361	4.63747e-26	rs55896564	7.40221e-53	1	4		DAG	-	-	-	-	-	-	-	T	C	0.0329612	0.0418675	0.431281	-	-	-	-	-
	8088230	12199830	8	8613387	rs635594	1	Genotyped	T	5905	7299	0.618036	TAG40:0(FA14:0)	0.139499	0.0190778	2.6295e-13	rs55896564	7.40221e-53	1	4		TGs	-	-	-	-	-	-	-	T	C	-0.00333902	0.044467	0.940156	-	-	-	-	-
	8088230	12199830	8	8613387	rs635594	1	Genotyped	T	5633	6982	0.619741	DAG(16:0/16:0)	0.147691	0.0195122	3.75605e-14	rs55896564	7.40221e-53	1	4		DAG	-	-	-	-	-	-	-	T	C	0.0209822	0.0414353	0.612682	T	C	0.022	0.021	0.29
	8088230	12199830	8	8613387	rs635594	1	Genotyped	T	5727	7071	0.617339	DAG(14:1/16:0)	-0.181129	0.0193775	8.98384e-21	rs55896564	7.40221e-53	1	4		DAG	-	-	-	-	-	-	-	T	C	0.0454637	0.0464458	0.327855	-	-	-	-	-
	8088230	12199830	8	8613387	rs635594	1	Genotyped	T	6009	7442	0.619238	TAG42:0(FA14:0)	0.129202	0.0189189	8.53757e-12	rs55896564	7.40221e-53	1	4		TGs	-	-	-	-	-	-	-	T	C	0.00568736	0.0443565	0.897998	-	-	-	-	-
	8088230	12199830	8	8613387	rs635594	1	Genotyped	T	6060	7506	0.619307	TAG42:0(FA12:0)	0.140955	0.0188593	7.77851e-14	rs55896564	7.40221e-53	1	4		TGs	-	-	-	-	-	-	-	T	C	0.00594441	0.0445374	0.893845	-	-	-	-	-
	8088230	12199830	8	8613387	rs635594	1	Genotyped	T	5889	7276	0.617762	TAG40:0(FA12:0)	0.16328	0.0191147	1.318e-17	rs55896564	7.40221e-53	1	4		TGs	-	-	-	-	-	-	-	T	C	-0.00843896	0.0447331	0.850399	-	-	-	-	-
	8088230	12199830	8	8613387	rs635594	1	Genotyped	T	5540	6848	0.618051	TAG36:0(FA12:0)	0.191986	0.0196883	1.82115e-22	rs55896564	7.40221e-53	1	4		TGs	-	-	-	-	-	-	-	T	C	-0.0278941	0.0441288	0.527441	-	-	-	-	-
	8088230	12199830	8	8623637	rs686189	1	Genotyped	G	5905	5051	0.427688	TAG40:0(FA14:0)	0.139312	0.0186302	7.5604e-14	rs55896564	7.40221e-53	26	28		TGs	-	-	-	-	-	-	-	G	A	0.0226074	0.0406597	0.578308	-	-	-	-	-
	8088230	12199830	8	8623637	rs686189	1	Genotyped	G	6060	5194	0.428548	TAG42:0(FA12:0)	0.139975	0.0183714	2.55266e-14	rs55896564	7.40221e-53	26	28		TGs	-	-	-	-	-	-	-	G	A	0.0374392	0.040715	0.358002	-	-	-	-	-
	8088230	12199830	8	8623637	rs686189	1	Genotyped	G	6032	5165	0.428133	TAG42:1(FA12:0)	0.143629	0.0184333	6.60457e-15	rs55896564	7.40221e-53	26	28		TGs	-	-	-	-	-	-	-	G	A	0.0468457	0.0409929	0.253366	-	-	-	-	-
	8088230	12199830	8	8623637	rs686189	1	Genotyped	G	5540	4737	0.427527	TAG36:0(FA12:0)	0.186407	0.0192192	3.04503e-22	rs55896564	7.40221e-53	26	28		TGs	-	-	-	-	-	-	-	G	A	0.0284497	0.040354	0.480949	-	-	-	-	-
	8088230	12199830	8	8623637	rs686189	1	Genotyped	G	6009	5150	0.428524	TAG42:0(FA14:0)	0.130473	0.0184276	1.43858e-12	rs55896564	7.40221e-53	26	28		TGs	-	-	-	-	-	-	-	G	A	0.024227	0.0405581	0.550396	-	-	-	-	-
	8088230	12199830	8	8623637	rs686189	1	Genotyped	G	5695	4906	0.430729	DAG(12:0/18:0)	0.225363	0.0189649	1.44875e-32	rs55896564	7.40221e-53	26	28		DAG	-	-	-	-	-	-	-	G	A	0.0288035	0.0395957	0.467101	-	-	-	-	-
	8088230	12199830	8	8623637	rs686189	1	Genotyped	G	5885	5028	0.427188	DAG(18:0/22:6)	-0.179737	0.0186312	5.05685e-22	rs55896564	7.40221e-53	26	28		DAG	-	-	-	-	-	-	-	G	A	0.0743307	0.0400044	0.0634116	-	-	-	-	-
	8088230	12199830	8	8623637	rs686189	1	Genotyped	G	5727	4892	0.4271	DAG(14:1/16:0)	-0.168852	0.0189256	4.58402e-19	rs55896564	7.40221e-53	26	28		DAG	-	-	-	-	-	-	-	G	A	0.023015	0.0424867	0.58813	-	-	-	-	-
	8088230	12199830	8	8623637	rs686189	1	Genotyped	G	5633	4842	0.429789	DAG(16:0/16:0)	0.163517	0.0190327	8.59376e-18	rs55896564	7.40221e-53	26	28		DAG	-	-	-	-	-	-	-	G	A	0.0342219	0.0378834	0.366528	-	-	-	-	-
	8088230	12199830	8	8623637	rs686189	1	Genotyped	G	6008	5155	0.429011	TAG40:0(FA16:0)	0.12654	0.0184474	6.90877e-12	rs55896564	7.40221e-53	26	28		TGs	-	-	-	-	-	-	-	G	A	0.0429481	0.040298	0.286752	-	-	-	-	-
	8088230	12199830	8	8623637	rs686189	1	Genotyped	G	5500	4731	0.430091	DAG(16:0/18:0)	0.226837	0.0192803	5.89862e-32	rs55896564	7.40221e-53	26	28		DAG	-	-	-	-	-	-	-	G	A	0.0309814	0.0382872	0.418574	-	-	-	-	-
	8088230	12199830	8	8623637	rs686189	1	Genotyped	G	4172	3560	0.426654	MAG(FA18:0)	0.159601	0.0222781	7.83449e-13	rs55896564	7.40221e-53	26	28		MAG	-	-	-	-	-	-	-	G	A	-0.0287691	0.0415977	0.489325	-	-	-	-	-
	8088230	12199830	8	8623637	rs686189	1	Genotyped	G	5889	5034	0.427407	TAG40:0(FA12:0)	0.152632	0.0186615	2.862e-16	rs55896564	7.40221e-53	26	28		TGs	-	-	-	-	-	-	-	G	A	0.0384235	0.0408936	0.347619	-	-	-	-	-
	8088230	12199830	8	8629088	rs583500	0.999	Imputed	A	5885	2646	0.224809	DAG(18:0/22:6)	-0.148805	0.0220534	1.50446e-11	rs55896564	7.40221e-53	14	15		DAG	-	-	-	-	-	-	-	A	G	-0.0136158	0.0462162	0.768343	-	-	-	-	-
	8088230	12199830	8	8629088	rs583500	0.999	Imputed	A	5500	2483	0.225727	DAG(16:0/18:0)	0.154533	0.0227632	1.13141e-11	rs55896564	7.40221e-53	14	15		DAG	-	-	-	-	-	-	-	A	G	-0.014172	0.0441792	0.748431	-	-	-	-	-
	8088230	12199830	8	8629088	rs583500	0.999	Imputed	A	5695	2577	0.226251	DAG(12:0/18:0)	0.159363	0.0224021	1.12956e-12	rs55896564	7.40221e-53	14	15		DAG	-	-	-	-	-	-	-	A	G	-0.05029	0.0456648	0.270999	-	-	-	-	-
	8088230	12199830	8	8629088	rs583500	0.999	Imputed	A	5540	2487	0.224458	TAG36:0(FA12:0)	0.161281	0.0227489	1.34487e-12	rs55896564	7.40221e-53	14	15		TGs	-	-	-	-	-	-	-	A	G	-0.0374068	0.0465501	0.421803	-	-	-	-	-
	8088230	12199830	8	8636597	rs579125	0.998	Imputed	A	5885	1900	0.161427	DAG(18:0/22:6)	-0.179022	0.0252242	1.27282e-12	rs55896564	7.40221e-53	31	37		DAG	-	-	-	-	-	-	-	A	C	0.0406503	0.0543589	0.454723	-	-	-	-	-
	8088230	12199830	8	8639193	rs680781	0.999	Imputed	G	5540	3451	0.311462	TAG36:0(FA12:0)	0.15552	0.0206348	4.8167e-14	rs55896564	7.40221e-53	86	99		TGs	-	-	-	-	-	-	-	-	-	-	-	-	-	-	-	-	-
	8088230	12199830	8	8639193	rs680781	0.999	Imputed	G	5695	3557	0.312291	DAG(12:0/18:0)	0.16914	0.0203503	9.4533e-17	rs55896564	7.40221e-53	86	99		DAG	-	-	-	-	-	-	-	-	-	-	-	-	-	-	-	-	-
	8088230	12199830	8	8639193	rs680781	0.999	Imputed	G	5885	3673	0.312065	DAG(18:0/22:6)	-0.205383	0.0200098	1.0223e-24	rs55896564	7.40221e-53	86	99		DAG	-	-	-	-	-	-	-	-	-	-	-	-	-	-	-	-	-
	8088230	12199830	8	8639193	rs680781	0.999	Imputed	G	5727	3562	0.310983	DAG(14:1/16:0)	-0.173063	0.020313	1.59817e-17	rs55896564	7.40221e-53	86	99		DAG	-	-	-	-	-	-	-	-	-	-	-	-	-	-	-	-	-
	8088230	12199830	8	8639193	rs680781	0.999	Imputed	G	5500	3424	0.311273	DAG(16:0/18:0)	0.171768	0.0206632	9.35056e-17	rs55896564	7.40221e-53	86	99		DAG	-	-	-	-	-	-	-	-	-	-	-	-	-	-	-	-	-
	8088230	12199830	8	8642525	rs4841039	1	Genotyped	A	5695	2873	0.252239	DAG(12:0/18:0)	0.186982	0.021576	4.46641e-18	rs55896564	7.40221e-53	69	86		DAG	-	-	-	-	-	-	-	A	G	0.0577369	0.04466	0.196333	-	-	-	-	-
	8088230	12199830	8	8642525	rs4841039	1	Genotyped	A	5633	2843	0.252352	DAG(16:0/16:0)	0.15287	0.0217565	2.11912e-12	rs55896564	7.40221e-53	69	86		DAG	-	-	-	-	-	-	-	A	G	0.0673059	0.0427192	0.115402	A	G	-0.0063	0.022	0.77
	8088230	12199830	8	8642525	rs4841039	1	Genotyped	A	5500	2781	0.252818	DAG(16:0/18:0)	0.193807	0.0219618	1.09704e-18	rs55896564	7.40221e-53	69	86		DAG	-	-	-	-	-	-	-	A	G	0.0561776	0.0431862	0.193575	-	-	-	-	-
	8088230	12199830	8	8643387	rs10903311	1	Genotyped	A	6060	7545	0.622525	TAG42:0(FA12:0)	-0.120696	0.018832	1.46425e-10	rs55896564	7.40221e-53	4	5		TGs	-	-	-	-	-	-	-	A	G	-0.0427964	0.0419398	0.307739	-	-	-	-	-
	8088230	12199830	8	8643387	rs10903311	1	Genotyped	A	5885	7332	0.62294	DAG(18:0/22:6)	0.171683	0.0191186	2.71045e-19	rs55896564	7.40221e-53	4	5		DAG	-	-	-	-	-	-	-	A	G	-0.120944	0.04112	0.00333342	-	-	-	-	-
	8088230	12199830	8	8643387	rs10903311	1	Genotyped	A	5695	7084	0.621949	DAG(12:0/18:0)	-0.19887	0.0193643	9.6281e-25	rs55896564	7.40221e-53	4	5		DAG	-	-	-	-	-	-	-	A	G	-0.0551248	0.0407675	0.176582	-	-	-	-	-
	8088230	12199830	8	8643387	rs10903311	1	Genotyped	A	5727	7129	0.622403	DAG(14:1/16:0)	0.167867	0.019355	4.20606e-18	rs55896564	7.40221e-53	4	5		DAG	-	-	-	-	-	-	-	A	G	-0.0849159	0.0437034	0.0522557	-	-	-	-	-
	8088230	12199830	8	8643387	rs10903311	1	Genotyped	A	5500	6850	0.622727	DAG(16:0/18:0)	-0.203557	0.019744	6.36326e-25	rs55896564	7.40221e-53	4	5		DAG	-	-	-	-	-	-	-	A	G	-0.0595989	0.0394148	0.13078	-	-	-	-	-
	8088230	12199830	8	8643387	rs10903311	1	Genotyped	A	5905	7354	0.622693	TAG40:0(FA14:0)	-0.122461	0.0191038	1.45249e-10	rs55896564	7.40221e-53	4	5		TGs	-	-	-	-	-	-	-	A	G	-0.0181239	0.0418886	0.665335	-	-	-	-	-
	8088230	12199830	8	8643387	rs10903311	1	Genotyped	A	5633	7015	0.62267	DAG(16:0/16:0)	-0.157918	0.0195607	6.84673e-16	rs55896564	7.40221e-53	4	5		DAG	-	-	-	-	-	-	-	A	G	-0.0579836	0.0390031	0.137379	A	G	0.012	0.019	0.54
	8088230	12199830	8	8643387	rs10903311	1	Genotyped	A	5540	6910	0.623646	TAG36:0(FA12:0)	-0.141865	0.0197264	6.40184e-13	rs55896564	7.40221e-53	4	5		TGs	-	-	-	-	-	-	-	A	G	-0.0111779	0.041579	0.788104	-	-	-	-	-
	8088230	12199830	8	8643387	rs10903311	1	Genotyped	A	5889	7330	0.622347	TAG40:0(FA12:0)	-0.123182	0.0191565	1.27374e-10	rs55896564	7.40221e-53	4	5		TGs	-	-	-	-	-	-	-	A	G	-0.0308618	0.0421335	0.464025	-	-	-	-	-
	8088230	12199830	8	8657328	rs73517985	0.997	Imputed	T	5885	2435	0.206882	DAG(18:0/22:6)	-0.155361	0.0228682	1.09269e-11	rs55896564	7.40221e-53	87	88		DAG	-	-	-	-	-	-	-	T	C	-0.00663907	0.0498491	0.894071	-	-	-	-	-
	8088230	12199830	8	8664097	rs9329167	0.999	Imputed	T	5885	6529	0.554715	DAG(18:0/22:6)	0.186973	0.0185646	7.3857e-24	rs55896564	7.40221e-53	54	75		DAG	-	-	-	-	-	-	-	T	C	-0.0977332	0.0402984	0.0154493	-	-	-	-	-
	8088230	12199830	8	8664097	rs9329167	0.999	Imputed	T	5695	6285	0.5518	DAG(12:0/18:0)	-0.208364	0.01885	2.10106e-28	rs55896564	7.40221e-53	54	75		DAG	-	-	-	-	-	-	-	T	C	-0.112172	0.0398019	0.00490986	-	-	-	-	-
	8088230	12199830	8	8664097	rs9329167	0.999	Imputed	T	6060	6704	0.553135	TAG42:0(FA12:0)	-0.144037	0.0183076	3.61453e-15	rs55896564	7.40221e-53	54	75		TGs	-	-	-	-	-	-	-	T	C	-0.123203	0.040913	0.002657	-	-	-	-	-
	8088230	12199830	8	8664097	rs9329167	0.999	Imputed	T	5905	6545	0.554191	TAG40:0(FA14:0)	-0.141431	0.0185485	2.44137e-14	rs55896564	7.40221e-53	54	75		TGs	-	-	-	-	-	-	-	T	C	-0.107092	0.0408865	0.00892665	-	-	-	-	-
	8088230	12199830	8	8664097	rs9329167	0.999	Imputed	T	4172	4650	0.557287	MAG(FA18:0)	-0.146799	0.0222516	4.19009e-11	rs55896564	7.40221e-53	54	75		MAG	-	-	-	-	-	-	-	T	C	-0.0124697	0.0419539	0.766349	-	-	-	-	-
	8088230	12199830	8	8664097	rs9329167	0.999	Imputed	T	5540	6136	0.553791	TAG36:0(FA12:0)	-0.176976	0.0191622	2.56595e-20	rs55896564	7.40221e-53	54	75		TGs	-	-	-	-	-	-	-	T	C	-0.0914849	0.0406132	0.0244703	-	-	-	-	-
	8088230	12199830	8	8664097	rs9329167	0.999	Imputed	T	5889	6531	0.554508	TAG40:0(FA12:0)	-0.150878	0.0185753	4.56662e-16	rs55896564	7.40221e-53	54	75		TGs	-	-	-	-	-	-	-	T	C	-0.120389	0.0411016	0.00346589	-	-	-	-	-
	8088230	12199830	8	8664097	rs9329167	0.999	Imputed	T	6032	6677	0.553465	TAG42:1(FA12:0)	-0.135588	0.0183679	1.56159e-13	rs55896564	7.40221e-53	54	75		TGs	-	-	-	-	-	-	-	T	C	-0.130588	0.0411831	0.00155922	-	-	-	-	-
	8088230	12199830	8	8664097	rs9329167	0.999	Imputed	T	5617	6235	0.555012	TAG44:0(FA12:0)	-0.123442	0.0190239	8.65188e-11	rs55896564	7.40221e-53	54	75		TGs	-	-	-	-	-	-	-	T	C	-0.114663	0.0403088	0.00452405	-	-	-	-	-
	8088230	12199830	8	8664097	rs9329167	0.999	Imputed	T	6008	6647	0.553179	TAG40:0(FA16:0)	-0.132195	0.018402	6.78239e-13	rs55896564	7.40221e-53	54	75		TGs	-	-	-	-	-	-	-	T	C	-0.120887	0.0405018	0.0028974	-	-	-	-	-
	8088230	12199830	8	8664097	rs9329167	0.999	Imputed	T	5633	6238	0.553701	DAG(16:0/16:0)	-0.165956	0.0189723	2.18624e-18	rs55896564	7.40221e-53	54	75		DAG	-	-	-	-	-	-	-	T	C	-0.0816049	0.0381401	0.0325931	T	C	-0.017	0.019	0.35
	8088230	12199830	8	8664097	rs9329167	0.999	Imputed	T	5727	6349	0.554304	DAG(14:1/16:0)	0.17746	0.0188295	4.31875e-21	rs55896564	7.40221e-53	54	75		DAG	-	-	-	-	-	-	-	T	C	-0.0729612	0.0427955	0.0884831	-	-	-	-	-
	8088230	12199830	8	8664097	rs9329167	0.999	Imputed	T	6064	6713	0.553513	TAG44:0(FA16:0)	-0.116141	0.0182954	2.18013e-10	rs55896564	7.40221e-53	54	75		TGs	-	-	-	-	-	-	-	T	C	-0.115719	0.0399371	0.00383146	-	-	-	-	-
	8088230	12199830	8	8664097	rs9329167	0.999	Imputed	T	6009	6654	0.553669	TAG42:0(FA14:0)	-0.142041	0.0183874	1.119e-14	rs55896564	7.40221e-53	54	75		TGs	-	-	-	-	-	-	-	T	C	-0.114533	0.0407672	0.00504562	-	-	-	-	-
	8088230	12199830	8	8664097	rs9329167	0.999	Imputed	T	5500	6087	0.553364	DAG(16:0/18:0)	-0.216587	0.0192219	1.89322e-29	rs55896564	7.40221e-53	54	75		DAG	-	-	-	-	-	-	-	T	C	-0.0807778	0.038547	0.0363357	-	-	-	-	-
	8088230	12199830	8	8687325	rs7013471	1	Genotyped	G	5500	5901	0.536455	DAG(16:0/18:0)	0.244323	0.0192865	8.88043e-37	rs55896564	7.40221e-53	40	64		DAG	-	-	-	-	-	-	-	G	A	0.0834443	0.0384593	0.0302323	-	-	-	-	-
	8088230	12199830	8	8687325	rs7013471	1	Genotyped	G	5885	6315	0.536534	DAG(18:0/22:6)	-0.235146	0.0185977	1.21024e-36	rs55896564	7.40221e-53	40	64		DAG	-	-	-	-	-	-	-	G	A	0.131135	0.0401301	0.00111566	-	-	-	-	-
	8088230	12199830	8	8687325	rs7013471	1	Genotyped	G	4172	4450	0.533317	MAG(FA18:0)	0.175867	0.0221181	1.84575e-15	rs55896564	7.40221e-53	40	64		MAG	-	-	-	-	-	-	-	G	A	0.0232338	0.0418601	0.578978	-	-	-	-	-
	8088230	12199830	8	8687325	rs7013471	1	Genotyped	G	6008	6451	0.536868	TAG40:0(FA16:0)	0.125337	0.0184209	1.01719e-11	rs55896564	7.40221e-53	40	64		TGs	-	-	-	-	-	-	-	G	A	0.0789743	0.0405031	0.0514352	-	-	-	-	-
	8088230	12199830	8	8687325	rs7013471	1	Genotyped	G	5540	5947	0.536733	TAG36:0(FA12:0)	0.182561	0.0192033	1.96748e-21	rs55896564	7.40221e-53	40	64		TGs	-	-	-	-	-	-	-	G	A	0.035954	0.0406006	0.376041	-	-	-	-	-
	8088230	12199830	8	8687325	rs7013471	1	Genotyped	G	5727	6132	0.535359	DAG(14:1/16:0)	-0.220261	0.0188881	2.00791e-31	rs55896564	7.40221e-53	40	64		DAG	-	-	-	-	-	-	-	G	A	0.0888419	0.0426778	0.0375884	-	-	-	-	-
	8088230	12199830	8	8687325	rs7013471	1	Genotyped	G	5633	6043	0.536393	DAG(16:0/16:0)	0.176607	0.019025	1.6496e-20	rs55896564	7.40221e-53	40	64		DAG	-	-	-	-	-	-	-	G	A	0.0808696	0.0380594	0.0338108	-	-	-	-	-
	8088230	12199830	8	8687325	rs7013471	1	Genotyped	G	5695	6127	0.537928	DAG(12:0/18:0)	0.234148	0.0189189	3.50712e-35	rs55896564	7.40221e-53	40	64		DAG	-	-	-	-	-	-	-	G	A	0.0677864	0.0398021	0.0888185	-	-	-	-	-
	8088230	12199830	8	8687325	rs7013471	1	Genotyped	G	6032	6476	0.536804	TAG42:1(FA12:0)	0.14381	0.0183805	5.11364e-15	rs55896564	7.40221e-53	40	64		TGs	-	-	-	-	-	-	-	G	A	0.0664683	0.0412257	0.107166	-	-	-	-	-
	8088230	12199830	8	8687325	rs7013471	1	Genotyped	G	3861	4122	0.5338	MAG(FA14:0)	0.149354	0.0230388	9.00748e-11	rs55896564	7.40221e-53	40	64		MAG	-	-	-	-	-	-	-	G	A	0.00617854	0.0401212	0.877639	-	-	-	-	-
	8088230	12199830	8	8687325	rs7013471	1	Genotyped	G	6060	6510	0.537129	TAG42:0(FA12:0)	0.145769	0.0183271	1.8096e-15	rs55896564	7.40221e-53	40	64		TGs	-	-	-	-	-	-	-	G	A	0.0730611	0.0409278	0.0745013	-	-	-	-	-
	8088230	12199830	8	8687325	rs7013471	1	Genotyped	G	5889	6315	0.536169	TAG40:0(FA12:0)	0.15468	0.0186215	9.85503e-17	rs55896564	7.40221e-53	40	64		TGs	-	-	-	-	-	-	-	G	A	0.0623277	0.0411236	0.129886	-	-	-	-	-
	8088230	12199830	8	8687325	rs7013471	1	Genotyped	G	5905	6325	0.535563	TAG40:0(FA14:0)	0.143297	0.0185734	1.2084e-14	rs55896564	7.40221e-53	40	64		TGs	-	-	-	-	-	-	-	G	A	0.0684692	0.0408695	0.0941408	-	-	-	-	-
	8088230	12199830	8	8687325	rs7013471	1	Genotyped	G	6009	6458	0.537361	TAG42:0(FA14:0)	0.140115	0.0184112	2.73422e-14	rs55896564	7.40221e-53	40	64		TGs	-	-	-	-	-	-	-	G	A	0.075235	0.0407577	0.0651587	-	-	-	-	-
	8088230	12199830	8	8688461	rs13275083	0.993	Imputed	C	6060	4725	0.389851	TAG42:0(FA12:0)	0.125999	0.018474	9.08154e-12	rs55896564	7.40221e-53	23	24		TGs	-	-	-	-	-	-	-	C	T	0.11637	0.0417011	0.0053473	-	-	-	-	-
	8088230	12199830	8	8688461	rs13275083	0.993	Imputed	C	5905	4602	0.38967	TAG40:0(FA14:0)	0.123339	0.0187184	4.42204e-11	rs55896564	7.40221e-53	23	24		TGs	-	-	-	-	-	-	-	C	T	0.102822	0.041665	0.0137366	-	-	-	-	-
	8088230	12199830	8	8688461	rs13275083	0.993	Imputed	C	5633	4397	0.390289	DAG(16:0/16:0)	0.129418	0.019141	1.3678e-11	rs55896564	7.40221e-53	23	24		DAG	-	-	-	-	-	-	-	C	T	0.0848635	0.0388503	0.0291336	-	-	-	-	-
	8088230	12199830	8	8688461	rs13275083	0.993	Imputed	C	5540	4332	0.390975	TAG36:0(FA12:0)	0.142758	0.0193679	1.69548e-13	rs55896564	7.40221e-53	23	24		TGs	-	-	-	-	-	-	-	C	T	0.0859896	0.0413864	0.0379527	-	-	-	-	-
	8088230	12199830	8	8688461	rs13275083	0.993	Imputed	C	5727	4447	0.388249	DAG(14:1/16:0)	-0.148093	0.0190236	6.9879e-15	rs55896564	7.40221e-53	23	24		DAG	-	-	-	-	-	-	-	C	T	0.0644325	0.0436096	0.139815	-	-	-	-	-
	8088230	12199830	8	8688461	rs13275083	0.993	Imputed	C	5695	4465	0.392011	DAG(12:0/18:0)	0.170064	0.0190492	4.3533e-19	rs55896564	7.40221e-53	23	24		DAG	-	-	-	-	-	-	-	C	T	0.078925	0.0406185	0.0522471	-	-	-	-	-
	8088230	12199830	8	8688461	rs13275083	0.993	Imputed	C	6009	4686	0.389915	TAG42:0(FA14:0)	0.124202	0.0185614	2.20977e-11	rs55896564	7.40221e-53	23	24		TGs	-	-	-	-	-	-	-	C	T	0.113254	0.0415379	0.00649636	-	-	-	-	-
	8088230	12199830	8	8688461	rs13275083	0.993	Imputed	C	5889	4582	0.38903	TAG40:0(FA12:0)	0.122951	0.0187363	5.30251e-11	rs55896564	7.40221e-53	23	24		TGs	-	-	-	-	-	-	-	C	T	0.111358	0.0418975	0.00797141	-	-	-	-	-
	8088230	12199830	8	8688461	rs13275083	0.993	Imputed	C	5500	4297	0.390636	DAG(16:0/18:0)	0.177047	0.0194435	8.56886e-20	rs55896564	7.40221e-53	23	24		DAG	-	-	-	-	-	-	-	C	T	0.0831074	0.0392666	0.0345144	-	-	-	-	-
	8088230	12199830	8	8688461	rs13275083	0.993	Imputed	C	5885	4588	0.389805	DAG(18:0/22:6)	-0.157581	0.0187329	4.03104e-17	rs55896564	7.40221e-53	23	24		DAG	-	-	-	-	-	-	-	C	T	0.112454	0.0410237	0.00621526	-	-	-	-	-
	8088230	12199830	8	8722527	rs56367294	0.993	Imputed	A	6060	3729	0.307673	TAG42:0(FA12:0)	-0.137015	0.0195169	2.21364e-12	rs55896564	7.40221e-53	14	17		TGs	-	-	-	-	-	-	-	A	G	-0.0353933	0.0451546	0.433301	-	-	-	-	-
	8088230	12199830	8	8722527	rs56367294	0.993	Imputed	A	5727	3542	0.309237	DAG(14:1/16:0)	0.193615	0.020083	5.37896e-22	rs55896564	7.40221e-53	14	17		DAG	-	-	-	-	-	-	-	A	G	-0.0604927	0.0470874	0.199156	-	-	-	-	-
	8088230	12199830	8	8722527	rs56367294	0.993	Imputed	A	4172	2584	0.309684	MAG(FA18:0)	-0.172295	0.0234574	2.05781e-13	rs55896564	7.40221e-53	14	17		MAG	-	-	-	-	-	-	-	A	G	-0.00582326	0.0461381	0.899585	-	-	-	-	-
	8088230	12199830	8	8722527	rs56367294	0.993	Imputed	A	5500	3385	0.307727	DAG(16:0/18:0)	-0.232777	0.0205069	7.31758e-30	rs55896564	7.40221e-53	14	17		DAG	-	-	-	-	-	-	-	A	G	-0.069275	0.0424213	0.102734	-	-	-	-	-
	8088230	12199830	8	8722527	rs56367294	0.993	Imputed	A	5905	3645	0.308637	TAG40:0(FA14:0)	-0.135041	0.019762	8.29408e-12	rs55896564	7.40221e-53	14	17		TGs	-	-	-	-	-	-	-	A	G	-0.0160552	0.0450923	0.721867	-	-	-	-	-
	8088230	12199830	8	8722527	rs56367294	0.993	Imputed	A	5540	3435	0.310018	TAG36:0(FA12:0)	-0.172717	0.0203832	2.38167e-17	rs55896564	7.40221e-53	14	17		TGs	-	-	-	-	-	-	-	A	G	0.00216996	0.0447593	0.961341	-	-	-	-	-
	8088230	12199830	8	8722527	rs56367294	0.993	Imputed	A	5889	3641	0.309136	TAG40:0(FA12:0)	-0.146633	0.0197936	1.28082e-13	rs55896564	7.40221e-53	14	17		TGs	-	-	-	-	-	-	-	A	G	-0.0271119	0.0453583	0.550137	-	-	-	-	-
	8088230	12199830	8	8722527	rs56367294	0.993	Imputed	A	5885	3629	0.308326	DAG(18:0/22:6)	0.21959	0.0197948	1.35246e-28	rs55896564	7.40221e-53	14	17		DAG	-	-	-	-	-	-	-	A	G	-0.149103	0.0442127	0.000769615	-	-	-	-	-
	8088230	12199830	8	8722527	rs56367294	0.993	Imputed	A	5633	3478	0.308716	DAG(16:0/16:0)	-0.164332	0.0202204	4.4004e-16	rs55896564	7.40221e-53	14	17		DAG	-	-	-	-	-	-	-	A	G	-0.0629029	0.0419844	0.13434	A	G	0.0088	0.02	0.66
	8088230	12199830	8	8722527	rs56367294	0.993	Imputed	A	6009	3703	0.308121	TAG42:0(FA14:0)	-0.133875	0.0195927	8.32151e-12	rs55896564	7.40221e-53	14	17		TGs	-	-	-	-	-	-	-	A	G	-0.0317421	0.0449734	0.480455	-	-	-	-	-
	8088230	12199830	8	8722527	rs56367294	0.993	Imputed	A	3936	2436	0.309451	MAG(FA12:0)	-0.153256	0.0241377	2.16416e-10	rs55896564	7.40221e-53	14	17		MAG	-	-	-	-	-	-	-	A	G	0.049137	0.0457613	0.283148	-	-	-	-	-
	8088230	12199830	8	8722527	rs56367294	0.993	Imputed	A	5695	3495	0.306848	DAG(12:0/18:0)	-0.216701	0.0201746	6.51427e-27	rs55896564	7.40221e-53	14	17		DAG	-	-	-	-	-	-	-	A	G	-0.0474654	0.0438968	0.279789	-	-	-	-	-
	8088230	12199830	8	8722527	rs56367294	0.993	Imputed	A	6032	3715	0.307941	TAG42:1(FA12:0)	-0.138683	0.01957	1.37535e-12	rs55896564	7.40221e-53	14	17		TGs	-	-	-	-	-	-	-	A	G	-0.0351264	0.0454721	0.439985	-	-	-	-	-
	8088230	12199830	8	8724296	rs78876270	0.996	Imputed	C	5885	1027	0.0872557	DAG(18:0/22:6)	0.228068	0.0320004	1.02559e-12	rs55896564	7.40221e-53	2	2		DAG	-	-	-	-	-	-	-	C	A	0.00113215	0.0779936	0.988421	-	-	-	-	-
	8088230	12199830	8	8730488	rs332040	1	Genotyped	A	3861	3523	0.456229	MAG(FA14:0)	-0.171026	0.0230323	1.12372e-13	rs55896564	7.40221e-53	67	105		MAG	-	-	-	-	-	-	-	A	G	0.0106287	0.0414705	0.797767	-	-	-	-	-
	8088230	12199830	8	8730488	rs332040	1	Genotyped	A	4172	3815	0.457215	MAG(FA18:0)	-0.193394	0.0220054	1.51592e-18	rs55896564	7.40221e-53	67	105		MAG	-	-	-	-	-	-	-	A	G	0.00767153	0.0432738	0.85932	-	-	-	-	-
	8088230	12199830	8	8730488	rs332040	1	Genotyped	A	5889	5349	0.454152	TAG40:0(FA12:0)	-0.172852	0.0186432	1.83413e-20	rs55896564	7.40221e-53	67	105		TGs	-	-	-	-	-	-	-	A	G	-0.0649205	0.0425067	0.126957	-	-	-	-	-
	8088230	12199830	8	8730488	rs332040	1	Genotyped	A	5633	5106	0.453222	DAG(16:0/16:0)	-0.198654	0.0190335	1.67922e-25	rs55896564	7.40221e-53	67	105		DAG	-	-	-	-	-	-	-	A	G	-0.044931	0.0393941	0.254291	A	G	0.011	0.019	0.55
	8088230	12199830	8	8730488	rs332040	1	Genotyped	A	5540	5045	0.455325	TAG36:0(FA12:0)	-0.213654	0.0191974	9.03211e-29	rs55896564	7.40221e-53	67	105		TGs	-	-	-	-	-	-	-	A	G	-0.0382297	0.0419659	0.362499	-	-	-	-	-
	8088230	12199830	8	8730488	rs332040	1	Genotyped	A	5500	4986	0.453273	DAG(16:0/18:0)	-0.272535	0.0192571	1.80378e-45	rs55896564	7.40221e-53	67	105		DAG	-	-	-	-	-	-	-	A	G	-0.0525526	0.0398037	0.186995	-	-	-	-	-
	8088230	12199830	8	8730488	rs332040	1	Genotyped	A	5695	5151	0.452239	DAG(12:0/18:0)	-0.263434	0.0189297	5.03757e-44	rs55896564	7.40221e-53	67	105		DAG	-	-	-	-	-	-	-	A	G	-0.0690279	0.0411429	0.0936618	-	-	-	-	-
	8088230	12199830	8	8730488	rs332040	1	Genotyped	A	5885	5343	0.453951	DAG(18:0/22:6)	0.247886	0.018638	2.31451e-40	rs55896564	7.40221e-53	67	105		DAG	-	-	-	-	-	-	-	A	G	-0.103547	0.0415593	0.0128569	-	-	-	-	-
	8088230	12199830	8	8730488	rs332040	1	Genotyped	A	3936	3553	0.451347	MAG(FA12:0)	-0.156465	0.0226899	5.3569e-12	rs55896564	7.40221e-53	67	105		MAG	-	-	-	-	-	-	-	A	G	0.0137484	0.0429399	0.748891	-	-	-	-	-
	8088230	12199830	8	8730488	rs332040	1	Genotyped	A	5727	5215	0.455299	DAG(14:1/16:0)	0.236164	0.0188886	7.18796e-36	rs55896564	7.40221e-53	67	105		DAG	-	-	-	-	-	-	-	A	G	-0.0574072	0.0441637	0.193901	-	-	-	-	-
	8088230	12199830	8	8730488	rs332040	1	Genotyped	A	4878	4435	0.454592	MAG(FA20:0)	-0.137769	0.0204234	1.52341e-11	rs55896564	7.40221e-53	67	105		MAG	-	-	-	-	-	-	-	A	G	-	-	-	-	-	-	-	-
	8088230	12199830	8	8730488	rs332040	1	Genotyped	A	5905	5371	0.454784	TAG40:0(FA14:0)	-0.157379	0.0185941	2.5844e-17	rs55896564	7.40221e-53	67	105		TGs	-	-	-	-	-	-	-	A	G	-0.0472848	0.0422728	0.263557	-	-	-	-	-
	8088230	12199830	8	8730488	rs332040	1	Genotyped	A	6064	5496	0.453166	TAG44:0(FA16:0)	-0.118012	0.0183511	1.26933e-10	rs55896564	7.40221e-53	67	105		TGs	-	-	-	-	-	-	-	A	G	-0.0623834	0.0413	0.131188	-	-	-	-	-
	8088230	12199830	8	8730488	rs332040	1	Genotyped	A	6008	5447	0.453312	TAG40:0(FA16:0)	-0.141465	0.0184514	1.76226e-14	rs55896564	7.40221e-53	67	105		TGs	-	-	-	-	-	-	-	A	G	-0.0603324	0.0418969	0.150129	-	-	-	-	-
	8088230	12199830	8	8730488	rs332040	1	Genotyped	A	5617	5115	0.455314	TAG44:0(FA12:0)	-0.133362	0.0190561	2.58933e-12	rs55896564	7.40221e-53	67	105		TGs	-	-	-	-	-	-	-	A	G	-0.0592092	0.0416838	0.155747	-	-	-	-	-
	8088230	12199830	8	8730488	rs332040	1	Genotyped	A	6009	5441	0.452738	TAG42:0(FA14:0)	-0.153189	0.018421	9.09939e-17	rs55896564	7.40221e-53	67	105		TGs	-	-	-	-	-	-	-	A	G	-0.0563234	0.0421584	0.181811	-	-	-	-	-
	8088230	12199830	8	8730488	rs332040	1	Genotyped	A	6032	5471	0.453498	TAG42:1(FA12:0)	-0.163594	0.0184194	6.58824e-19	rs55896564	7.40221e-53	67	105		TGs	-	-	-	-	-	-	-	A	G	-0.0768322	0.0426009	0.071562	-	-	-	-	-
	8088230	12199830	8	8730488	rs332040	1	Genotyped	A	6060	5487	0.452723	TAG42:0(FA12:0)	-0.159262	0.0183696	4.32595e-18	rs55896564	7.40221e-53	67	105		TGs	-	-	-	-	-	-	-	A	G	-0.065761	0.0423189	0.12047	-	-	-	-	-
	8088230	12199830	8	8730488	rs332040	1	Genotyped	A	4296	3892	0.45298	MAG(FA16:0)	-0.148693	0.0217152	7.51973e-12	rs55896564	7.40221e-53	67	105		MAG	-	-	-	-	-	-	-	A	G	0.0461531	0.0423264	0.275757	-	-	-	-	-
	8088230	12199830	8	8737125	rs73192206	1	Genotyped	C	5500	3746	0.340545	DAG(16:0/18:0)	-0.134307	0.0202976	3.66928e-11	rs55896564	7.40221e-53	1	1		DAG	-	-	-	-	-	-	-	C	T	-0.0437096	0.0455305	0.33725	-	-	-	-	-
	8088230	12199830	8	8737125	rs73192206	1	Genotyped	C	5695	3875	0.340211	DAG(12:0/18:0)	-0.132269	0.0199009	3.0038e-11	rs55896564	7.40221e-53	1	1		DAG	-	-	-	-	-	-	-	C	T	-0.0651128	0.0470639	0.166777	-	-	-	-	-
	8088230	12199830	8	8737464	rs409997	1	Genotyped	G	5695	7338	0.644249	DAG(12:0/18:0)	-0.184722	0.0193542	1.37097e-21	rs55896564	7.40221e-53	1	1		DAG	-	-	-	-	-	-	-	G	T	0.00104208	0.0460354	0.981944	-	-	-	-	-
	8088230	12199830	8	8737464	rs409997	1	Genotyped	G	5885	7599	0.645624	DAG(18:0/22:6)	0.146226	0.0190713	1.756e-14	rs55896564	7.40221e-53	1	1		DAG	-	-	-	-	-	-	-	G	T	-0.0790036	0.0465113	0.0896634	-	-	-	-	-
	8088230	12199830	8	8737464	rs409997	1	Genotyped	G	5500	7087	0.644273	DAG(16:0/18:0)	-0.190415	0.0197192	4.62297e-22	rs55896564	7.40221e-53	1	1		DAG	-	-	-	-	-	-	-	G	T	-0.00151589	0.0445166	0.972841	-	-	-	-	-
	8088230	12199830	8	8737464	rs409997	1	Genotyped	G	5727	7399	0.645975	DAG(14:1/16:0)	0.149664	0.0193366	9.94813e-15	rs55896564	7.40221e-53	1	1		DAG	-	-	-	-	-	-	-	G	T	-0.0271018	0.0493853	0.583259	-	-	-	-	-
	8088230	12199830	8	8737464	rs409997	1	Genotyped	G	5633	7255	0.643973	DAG(16:0/16:0)	-0.137968	0.019501	1.49583e-12	rs55896564	7.40221e-53	1	1		DAG	-	-	-	-	-	-	-	G	T	0.00398277	0.0440499	0.927973	-	-	-	-	-
	8088230	12199830	8	8738608	rs72626639	1	Genotyped	G	6060	4021	0.331766	TAG42:0(FA12:0)	-0.127664	0.0193329	4.01557e-11	rs55896564	7.40221e-53	5	5		TGs	-	-	-	-	-	-	-	G	C	-0.0501905	0.0458583	0.273974	-	-	-	-	-
	8088230	12199830	8	8738608	rs72626639	1	Genotyped	G	5727	3814	0.332984	DAG(14:1/16:0)	0.134646	0.0198085	1.06536e-11	rs55896564	7.40221e-53	5	5		DAG	-	-	-	-	-	-	-	G	C	0.0101193	0.0478661	0.832606	-	-	-	-	-
	8088230	12199830	8	8738608	rs72626639	1	Genotyped	G	5889	3909	0.33189	TAG40:0(FA12:0)	-0.126931	0.0196083	9.58825e-11	rs55896564	7.40221e-53	5	5		TGs	-	-	-	-	-	-	-	G	C	-0.0479253	0.0460624	0.29835	-	-	-	-	-
	8088230	12199830	8	8738608	rs72626639	1	Genotyped	G	5633	3731	0.331173	DAG(16:0/16:0)	-0.156796	0.020079	5.76668e-15	rs55896564	7.40221e-53	5	5		DAG	-	-	-	-	-	-	-	G	C	-0.0686534	0.042643	0.107678	-	-	-	-	-
	8088230	12199830	8	8738608	rs72626639	1	Genotyped	G	6009	3979	0.331087	TAG42:0(FA14:0)	-0.124732	0.0194155	1.32445e-10	rs55896564	7.40221e-53	5	5		TGs	-	-	-	-	-	-	-	G	C	-0.0511097	0.0456709	0.263334	-	-	-	-	-
	8088230	12199830	8	8738608	rs72626639	1	Genotyped	G	5500	3648	0.331636	DAG(16:0/18:0)	-0.19091	0.0203155	5.59855e-21	rs55896564	7.40221e-53	5	5		DAG	-	-	-	-	-	-	-	G	C	-0.0671929	0.0430976	0.119247	-	-	-	-	-
	8088230	12199830	8	8738608	rs72626639	1	Genotyped	G	5885	3920	0.33305	DAG(18:0/22:6)	0.133058	0.0195685	1.04897e-11	rs55896564	7.40221e-53	5	5		DAG	-	-	-	-	-	-	-	G	C	-0.0662352	0.0450896	0.142111	-	-	-	-	-
	8088230	12199830	8	8738608	rs72626639	1	Genotyped	G	5695	3783	0.332133	DAG(12:0/18:0)	-0.187388	0.0198863	4.38567e-21	rs55896564	7.40221e-53	5	5		DAG	-	-	-	-	-	-	-	G	C	-0.0265937	0.0446076	0.551178	-	-	-	-	-
	8088230	12199830	8	8747537	rs399123	1	Genotyped	C	6060	6177	0.509653	TAG42:0(FA12:0)	-0.136329	0.0181927	6.6991e-14	rs55896564	7.40221e-53	1	1		TGs	-	-	-	-	-	-	-	C	T	-0.0576912	0.0420694	0.170535	-	-	-	-	-
	8088230	12199830	8	8747537	rs399123	1	Genotyped	C	4172	4252	0.509588	MAG(FA18:0)	-0.14464	0.0217745	3.08132e-11	rs55896564	7.40221e-53	1	1		MAG	-	-	-	-	-	-	-	C	T	-0.00938567	0.0430085	0.827289	-	-	-	-	-
	8088230	12199830	8	8747537	rs399123	1	Genotyped	C	6008	6122	0.509487	TAG40:0(FA16:0)	-0.127961	0.0182925	2.64814e-12	rs55896564	7.40221e-53	1	1		TGs	-	-	-	-	-	-	-	C	T	-0.0542419	0.0416471	0.19303	-	-	-	-	-
	8088230	12199830	8	8747537	rs399123	1	Genotyped	C	5905	6030	0.510584	TAG40:0(FA14:0)	-0.136419	0.0184021	1.23259e-13	rs55896564	7.40221e-53	1	1		TGs	-	-	-	-	-	-	-	C	T	-0.0440318	0.0420167	0.294875	-	-	-	-	-
	8088230	12199830	8	8747537	rs399123	1	Genotyped	C	5540	5643	0.509296	TAG36:0(FA12:0)	-0.173353	0.0190563	9.29498e-20	rs55896564	7.40221e-53	1	1		TGs	-	-	-	-	-	-	-	C	T	-0.0394585	0.0417078	0.344309	-	-	-	-	-
	8088230	12199830	8	8747537	rs399123	1	Genotyped	C	5727	5849	0.510651	DAG(14:1/16:0)	0.175993	0.0186662	4.16091e-21	rs55896564	7.40221e-53	1	1		DAG	-	-	-	-	-	-	-	C	T	-0.0535999	0.043897	0.222318	-	-	-	-	-
	8088230	12199830	8	8747537	rs399123	1	Genotyped	C	6032	6149	0.509698	TAG42:1(FA12:0)	-0.133445	0.018235	2.51563e-13	rs55896564	7.40221e-53	1	1		TGs	-	-	-	-	-	-	-	C	T	-0.0552072	0.0423682	0.19282	-	-	-	-	-
	8088230	12199830	8	8747537	rs399123	1	Genotyped	C	5633	5726	0.508255	DAG(16:0/16:0)	-0.161342	0.0188575	1.16985e-17	rs55896564	7.40221e-53	1	1		DAG	-	-	-	-	-	-	-	C	T	-0.0543276	0.0391424	0.165418	-	-	-	-	-
	8088230	12199830	8	8747537	rs399123	1	Genotyped	C	6009	6116	0.508903	TAG42:0(FA14:0)	-0.129438	0.0182582	1.34793e-12	rs55896564	7.40221e-53	1	1		TGs	-	-	-	-	-	-	-	C	T	-0.0588277	0.0418969	0.160553	-	-	-	-	-
	8088230	12199830	8	8747537	rs399123	1	Genotyped	C	5500	5592	0.508364	DAG(16:0/18:0)	-0.209198	0.0190584	4.94965e-28	rs55896564	7.40221e-53	1	1		DAG	-	-	-	-	-	-	-	C	T	-0.0540826	0.0395579	0.171833	-	-	-	-	-
	8088230	12199830	8	8747537	rs399123	1	Genotyped	C	5885	5993	0.509176	DAG(18:0/22:6)	0.174997	0.0184031	1.92383e-21	rs55896564	7.40221e-53	1	1		DAG	-	-	-	-	-	-	-	C	T	-0.068618	0.0413658	0.0974232	-	-	-	-	-
	8088230	12199830	8	8747537	rs399123	1	Genotyped	C	5695	5790	0.508341	DAG(12:0/18:0)	-0.2186	0.0187381	1.89875e-31	rs55896564	7.40221e-53	1	1		DAG	-	-	-	-	-	-	-	C	T	-0.045904	0.0409182	0.262158	-	-	-	-	-
	8088230	12199830	8	8747537	rs399123	1	Genotyped	C	5889	6009	0.510188	TAG40:0(FA12:0)	-0.150176	0.0184484	3.9428e-16	rs55896564	7.40221e-53	1	1		TGs	-	-	-	-	-	-	-	C	T	-0.0548534	0.0422581	0.194525	-	-	-	-	-
	8088230	12199830	8	8755906	rs13274994	0.994	Imputed	C	5727	1464	0.127816	DAG(14:1/16:0)	-0.21268	0.026687	1.59428e-15	rs55896564	7.40221e-53	46	54		DAG	-	-	-	-	-	-	-	C	G	0.00175756	0.0641463	0.978146	-	-	-	-	-
	8088230	12199830	8	8755906	rs13274994	0.994	Imputed	C	5885	1498	0.127273	DAG(18:0/22:6)	-0.167154	0.0263489	2.24045e-10	rs55896564	7.40221e-53	46	54		DAG	-	-	-	-	-	-	-	C	G	0.0513211	0.0604614	0.396153	-	-	-	-	-
	8088230	12199830	8	8759261	rs332013	1	Genotyped	C	5885	7226	0.613934	DAG(18:0/22:6)	-0.127131	0.0190139	2.29019e-11	rs55896564	7.40221e-53	4	4		DAG	-	-	-	-	-	-	-	C	T	0.00888835	0.0419707	0.83232	-	-	-	-	-
	8088230	12199830	8	8759261	rs332013	1	Genotyped	C	5695	7002	0.61475	DAG(12:0/18:0)	0.123786	0.0193323	1.52275e-10	rs55896564	7.40221e-53	4	4		DAG	-	-	-	-	-	-	-	C	T	-0.0195724	0.0414869	0.637177	-	-	-	-	-
	8088230	12199830	8	8759261	rs332013	1	Genotyped	C	5727	7012	0.612188	DAG(14:1/16:0)	-0.128481	0.0192618	2.55323e-11	rs55896564	7.40221e-53	4	4		DAG	-	-	-	-	-	-	-	C	T	-0.0339043	0.0445047	0.446324	-	-	-	-	-
	8088230	12199830	8	8759261	rs332013	1	Genotyped	C	5500	6780	0.616364	DAG(16:0/18:0)	0.13256	0.019746	1.90364e-11	rs55896564	7.40221e-53	4	4		DAG	-	-	-	-	-	-	-	C	T	0.00140357	0.0401219	0.9721	-	-	-	-	-
	8088230	12199830	8	8770512	rs427370	0.999	Imputed	T	4172	3628	0.434803	MAG(FA18:0)	-0.155162	0.0221411	2.41997e-12	rs55896564	7.40221e-53	3	3		MAG	-	-	-	-	-	-	-	T	C	0.053641	0.0429965	0.21244	-	-	-	-	-
	8088230	12199830	8	8770512	rs427370	0.999	Imputed	T	5695	4907	0.430817	DAG(12:0/18:0)	-0.193498	0.0189224	1.51871e-24	rs55896564	7.40221e-53	3	3		DAG	-	-	-	-	-	-	-	T	C	0.0226604	0.04095	0.580117	-	-	-	-	-
	8088230	12199830	8	8770512	rs427370	0.999	Imputed	T	5540	4780	0.431408	TAG36:0(FA12:0)	-0.143424	0.0191971	7.94986e-14	rs55896564	7.40221e-53	3	3		TGs	-	-	-	-	-	-	-	T	C	0.0303137	0.0417297	0.467721	-	-	-	-	-
	8088230	12199830	8	8770512	rs427370	0.999	Imputed	T	5727	4954	0.432513	DAG(14:1/16:0)	0.178208	0.0188672	3.54117e-21	rs55896564	7.40221e-53	3	3		DAG	-	-	-	-	-	-	-	T	C	0.0118385	0.0439399	0.787651	-	-	-	-	-
	8088230	12199830	8	8770512	rs427370	0.999	Imputed	T	5885	5079	0.431521	DAG(18:0/22:6)	0.192797	0.0186333	4.32234e-25	rs55896564	7.40221e-53	3	3		DAG	-	-	-	-	-	-	-	T	C	0.00282885	0.0414297	0.945574	-	-	-	-	-
	8088230	12199830	8	8770512	rs427370	0.999	Imputed	T	5500	4726	0.429636	DAG(16:0/18:0)	-0.201897	0.0192896	1.22952e-25	rs55896564	7.40221e-53	3	3		DAG	-	-	-	-	-	-	-	T	C	0.00279774	0.039604	0.943694	-	-	-	-	-
	8088230	12199830	8	8770512	rs427370	0.999	Imputed	T	5633	4840	0.429611	DAG(16:0/16:0)	-0.146004	0.019056	1.83346e-14	rs55896564	7.40221e-53	3	3		DAG	-	-	-	-	-	-	-	T	C	0.0051181	0.0391888	0.896113	T	C	-0.015	0.019	0.41
	8088230	12199830	8	8771402	rs373204	1	Genotyped	C	5500	6657	0.605182	DAG(16:0/18:0)	-0.140098	0.0194542	5.95825e-13	rs55896564	7.40221e-53	23	26		DAG	-	-	-	-	-	-	-	C	T	-0.0255081	0.0389434	0.512594	-	-	-	-	-
	8088230	12199830	8	8771402	rs373204	1	Genotyped	C	5695	6899	0.605707	DAG(12:0/18:0)	-0.145476	0.0190967	2.57887e-14	rs55896564	7.40221e-53	23	26		DAG	-	-	-	-	-	-	-	C	T	-0.027544	0.0402714	0.494136	-	-	-	-	-
	8088230	12199830	8	8771890	rs34057468	0.984	Imputed	G	5500	2601	0.236455	DAG(16:0/18:0)	-0.217207	0.021269	1.74525e-24	rs55896564	7.40221e-53	9	14		DAG	-	-	-	-	-	-	-	G	A	-0.0245471	0.044229	0.579001	-	-	-	-	-
	8088230	12199830	8	8771890	rs34057468	0.984	Imputed	G	5695	2692	0.236348	DAG(12:0/18:0)	-0.206782	0.0208575	3.61722e-23	rs55896564	7.40221e-53	9	14		DAG	-	-	-	-	-	-	-	G	A	0.00410485	0.0457439	0.928513	-	-	-	-	-
	8088230	12199830	8	8771890	rs34057468	0.984	Imputed	G	5633	2661	0.236197	DAG(16:0/16:0)	-0.166236	0.0210053	2.49212e-15	rs55896564	7.40221e-53	9	14		DAG	-	-	-	-	-	-	-	G	A	-0.0395692	0.043756	0.366015	-	-	-	-	-
	8088230	12199830	8	8771890	rs34057468	0.984	Imputed	G	5885	2799	0.237808	DAG(18:0/22:6)	0.180805	0.0205129	1.20559e-18	rs55896564	7.40221e-53	9	14		DAG	-	-	-	-	-	-	-	G	A	-0.0339344	0.0462634	0.463399	-	-	-	-	-
	8088230	12199830	8	8771890	rs34057468	0.984	Imputed	G	5540	2626	0.237004	TAG36:0(FA12:0)	-0.14186	0.0211441	1.95657e-11	rs55896564	7.40221e-53	9	14		TGs	-	-	-	-	-	-	-	G	A	0.00260799	0.0466195	0.955398	-	-	-	-	-
	8088230	12199830	8	8771890	rs34057468	0.984	Imputed	G	4172	1997	0.239334	MAG(FA18:0)	-0.167889	0.0242708	4.60199e-12	rs55896564	7.40221e-53	9	14		MAG	-	-	-	-	-	-	-	G	A	0.0387773	0.0480426	0.419748	-	-	-	-	-
	8088230	12199830	8	8771890	rs34057468	0.984	Imputed	G	5727	2724	0.237821	DAG(14:1/16:0)	0.17684	0.0207404	1.51011e-17	rs55896564	7.40221e-53	9	14		DAG	-	-	-	-	-	-	-	G	A	-0.000509571	0.0490791	0.991718	-	-	-	-	-
	8088230	12199830	8	8774073	rs56005029	0.988	Imputed	A	5885	2805	0.238318	DAG(18:0/22:6)	-0.143787	0.021242	1.29648e-11	rs55896564	7.40221e-53	38	40		DAG	-	-	-	-	-	-	-	A	G	0.0214424	0.0445255	0.630198	-	-	-	-	-
	8088230	12199830	8	8774073	rs56005029	0.988	Imputed	A	5540	2658	0.239892	TAG36:0(FA12:0)	0.140105	0.0219008	1.5821e-10	rs55896564	7.40221e-53	38	40		TGs	-	-	-	-	-	-	-	A	G	-0.0150873	0.0448603	0.736692	-	-	-	-	-
	8088230	12199830	8	8774073	rs56005029	0.988	Imputed	A	5500	2623	0.238455	DAG(16:0/18:0)	0.173337	0.0219927	3.23294e-15	rs55896564	7.40221e-53	38	40		DAG	-	-	-	-	-	-	-	A	G	0.0448069	0.0425474	0.29251	-	-	-	-	-
	8088230	12199830	8	8774073	rs56005029	0.988	Imputed	A	5695	2722	0.238982	DAG(12:0/18:0)	0.155973	0.0215602	4.67973e-13	rs55896564	7.40221e-53	38	40		DAG	-	-	-	-	-	-	-	A	G	-0.0144465	0.0440179	0.742823	-	-	-	-	-
	8088230	12199830	8	8778404	rs10100551	0.995	Imputed	C	5885	2875	0.244265	DAG(18:0/22:6)	-0.1605	0.021278	4.5929e-14	rs55896564	7.40221e-53	16	17		DAG	-	-	-	-	-	-	-	C	G	-0.0331335	0.0458875	0.470403	-	-	-	-	-
	8088230	12199830	8	8783506	rs878504	1	Genotyped	G	5905	3668	0.310584	TAG40:0(FA14:0)	-0.135709	0.019787	6.95807e-12	rs55896564	7.40221e-53	1	5		TGs	-	-	-	-	-	-	-	G	A	-0.0629392	0.0470413	0.181171	-	-	-	-	-
	8088230	12199830	8	8783506	rs878504	1	Genotyped	G	6060	3761	0.310314	TAG42:0(FA12:0)	-0.147523	0.0195389	4.34476e-14	rs55896564	7.40221e-53	1	5		TGs	-	-	-	-	-	-	-	G	A	-0.0686932	0.0471092	0.145063	-	-	-	-	-
	8088230	12199830	8	8783506	rs878504	1	Genotyped	G	5885	3661	0.311045	DAG(18:0/22:6)	0.199642	0.0198181	7.22196e-24	rs55896564	7.40221e-53	1	5		DAG	-	-	-	-	-	-	-	G	A	-0.0727215	0.0463319	0.116785	-	-	-	-	-
	8088230	12199830	8	8783506	rs878504	1	Genotyped	G	5889	3653	0.310155	TAG40:0(FA12:0)	-0.151942	0.0198592	1.99487e-14	rs55896564	7.40221e-53	1	5		TGs	-	-	-	-	-	-	-	G	A	-0.0708722	0.0473142	0.134429	-	-	-	-	-
	8088230	12199830	8	8783506	rs878504	1	Genotyped	G	6008	3726	0.310087	TAG40:0(FA16:0)	-0.129307	0.019635	4.53351e-11	rs55896564	7.40221e-53	1	5		TGs	-	-	-	-	-	-	-	G	A	-0.0715319	0.0466281	0.125277	-	-	-	-	-
	8088230	12199830	8	8783506	rs878504	1	Genotyped	G	5727	3578	0.31238	DAG(14:1/16:0)	0.176958	0.0200033	9.0331e-19	rs55896564	7.40221e-53	1	5		DAG	-	-	-	-	-	-	-	G	A	-0.0712629	0.0491481	0.147337	-	-	-	-	-
	8088230	12199830	8	8783506	rs878504	1	Genotyped	G	5500	3415	0.310455	DAG(16:0/18:0)	-0.216439	0.0205796	7.20149e-26	rs55896564	7.40221e-53	1	5		DAG	-	-	-	-	-	-	-	G	A	-0.046611	0.0443159	0.293114	-	-	-	-	-
	8088230	12199830	8	8783506	rs878504	1	Genotyped	G	5633	3496	0.310314	DAG(16:0/16:0)	-0.170419	0.0203243	5.07337e-17	rs55896564	7.40221e-53	1	5		DAG	-	-	-	-	-	-	-	G	A	-0.0442893	0.0438532	0.312731	-	-	-	-	-
	8088230	12199830	8	8783506	rs878504	1	Genotyped	G	6009	3727	0.310118	TAG42:0(FA14:0)	-0.1426	0.0196496	3.9539e-13	rs55896564	7.40221e-53	1	5		TGs	-	-	-	-	-	-	-	G	A	-0.0665554	0.0469202	0.156317	-	-	-	-	-
	8088230	12199830	8	8783506	rs878504	1	Genotyped	G	6032	3747	0.310594	TAG42:1(FA12:0)	-0.145751	0.0196042	1.0479e-13	rs55896564	7.40221e-53	1	5		TGs	-	-	-	-	-	-	-	G	A	-0.0736844	0.0474343	0.120599	-	-	-	-	-
	8088230	12199830	8	8783506	rs878504	1	Genotyped	G	5540	3431	0.309657	TAG36:0(FA12:0)	-0.172491	0.0204521	3.34304e-17	rs55896564	7.40221e-53	1	5		TGs	-	-	-	-	-	-	-	G	A	-0.0356366	0.0467155	0.44571	-	-	-	-	-
	8088230	12199830	8	8783506	rs878504	1	Genotyped	G	4172	2617	0.313639	MAG(FA18:0)	-0.166585	0.0233635	1.00262e-12	rs55896564	7.40221e-53	1	5		MAG	-	-	-	-	-	-	-	G	A	0.0141244	0.0481651	0.769383	-	-	-	-	-
	8088230	12199830	8	8783506	rs878504	1	Genotyped	G	5695	3527	0.309658	DAG(12:0/18:0)	-0.206827	0.0202062	1.37015e-24	rs55896564	7.40221e-53	1	5		DAG	-	-	-	-	-	-	-	G	A	-0.0532795	0.0458231	0.24518	-	-	-	-	-
	8088230	12199830	8	8784521	rs332020	0.988	Imputed	G	5500	7023	0.638455	DAG(16:0/18:0)	-0.146778	0.0202146	3.84351e-13	rs55896564	7.40221e-53	7	11		DAG	-	-	-	-	-	-	-	G	C	-0.077547	0.0403147	0.0546553	-	-	-	-	-
	8088230	12199830	8	8784521	rs332020	0.988	Imputed	G	5695	7274	0.63863	DAG(12:0/18:0)	-0.153099	0.0198672	1.29703e-14	rs55896564	7.40221e-53	7	11		DAG	-	-	-	-	-	-	-	G	C	-0.093072	0.0416673	0.025692	-	-	-	-	-
	8088230	12199830	8	8786245	rs6601270	1	Genotyped	C	5885	1478	0.125573	DAG(18:0/22:6)	0.180367	0.0281374	1.45299e-10	rs55896564	7.40221e-53	3	3		DAG	-	-	-	-	-	-	-	C	T	-0.0705783	0.0718524	0.326172	-	-	-	-	-
	8088230	12199830	8	8791253	rs4841072	0.989	Imputed	A	6032	6398	0.530338	TAG42:1(FA12:0)	0.133812	0.0184452	4.03077e-13	rs55896564	7.40221e-53	33	47		TGs	-	-	-	-	-	-	-	A	C	0.110604	0.0427441	0.00978549	-	-	-	-	-
	8088230	12199830	8	8791253	rs4841072	0.989	Imputed	A	5727	6052	0.528374	DAG(14:1/16:0)	-0.217855	0.0188613	7.35235e-31	rs55896564	7.40221e-53	33	47		DAG	-	-	-	-	-	-	-	A	C	0.136268	0.0442299	0.00211211	-	-	-	-	-
	8088230	12199830	8	8791253	rs4841072	0.989	Imputed	A	5889	6239	0.529716	TAG40:0(FA12:0)	0.141338	0.0186646	3.66031e-14	rs55896564	7.40221e-53	33	47		TGs	-	-	-	-	-	-	-	A	C	0.110144	0.0426332	0.00990068	-	-	-	-	-
	8088230	12199830	8	8791253	rs4841072	0.989	Imputed	A	5905	6250	0.529213	TAG40:0(FA14:0)	0.129475	0.0186045	3.41827e-12	rs55896564	7.40221e-53	33	47		TGs	-	-	-	-	-	-	-	A	C	0.104435	0.04239	0.0138959	-	-	-	-	-
	8088230	12199830	8	8791253	rs4841072	0.989	Imputed	A	6060	6428	0.530363	TAG42:0(FA12:0)	0.131696	0.0183885	7.95814e-13	rs55896564	7.40221e-53	33	47		TGs	-	-	-	-	-	-	-	A	C	0.107558	0.042451	0.0114169	-	-	-	-	-
	8088230	12199830	8	8791253	rs4841072	0.989	Imputed	A	5885	6238	0.529992	DAG(18:0/22:6)	-0.235085	0.0186496	1.97151e-36	rs55896564	7.40221e-53	33	47		DAG	-	-	-	-	-	-	-	A	C	0.146066	0.0416524	0.00047077	-	-	-	-	-
	8088230	12199830	8	8791253	rs4841072	0.989	Imputed	A	6009	6373	0.530288	TAG42:0(FA14:0)	0.124796	0.0184668	1.40067e-11	rs55896564	7.40221e-53	33	47		TGs	-	-	-	-	-	-	-	A	C	0.105211	0.0422827	0.0129748	-	-	-	-	-
	8088230	12199830	8	8791253	rs4841072	0.989	Imputed	A	5633	5954	0.528493	DAG(16:0/16:0)	0.149984	0.0190414	3.36033e-15	rs55896564	7.40221e-53	33	47		DAG	-	-	-	-	-	-	-	A	C	0.0793537	0.0395385	0.04498	A	C	0.0085	0.019	0.65
	8088230	12199830	8	8791253	rs4841072	0.989	Imputed	A	5500	5821	0.529182	DAG(16:0/18:0)	0.209548	0.0192891	1.71921e-27	rs55896564	7.40221e-53	33	47		DAG	-	-	-	-	-	-	-	A	C	0.0890947	0.039941	0.0258934	-	-	-	-	-
	8088230	12199830	8	8791253	rs4841072	0.989	Imputed	A	5695	6031	0.5295	DAG(12:0/18:0)	0.204727	0.0189633	3.59719e-27	rs55896564	7.40221e-53	33	47		DAG	-	-	-	-	-	-	-	A	C	0.104628	0.0412782	0.0113845	-	-	-	-	-
	8088230	12199830	8	8791253	rs4841072	0.989	Imputed	A	5540	5872	0.529964	TAG36:0(FA12:0)	0.170941	0.0192055	5.55495e-19	rs55896564	7.40221e-53	33	47		TGs	-	-	-	-	-	-	-	A	C	0.0610654	0.042146	0.147634	-	-	-	-	-
	8088230	12199830	8	8791253	rs4841072	0.989	Imputed	A	4172	4377	0.524569	MAG(FA18:0)	0.159514	0.0221495	5.94721e-13	rs55896564	7.40221e-53	33	47		MAG	-	-	-	-	-	-	-	A	C	-0.00982491	0.0434827	0.82128	-	-	-	-	-
	8088230	12199830	8	8798184	rs10110329	1	Genotyped	G	5500	4324	0.393091	DAG(16:0/18:0)	0.170664	0.019436	1.62329e-18	rs55896564	7.40221e-53	17	26		DAG	-	-	-	-	-	-	-	G	C	0.0440593	0.0388613	0.257129	-	-	-	-	-
	8088230	12199830	8	8798184	rs10110329	1	Genotyped	G	5695	4497	0.39482	DAG(12:0/18:0)	0.173847	0.0191019	8.94731e-20	rs55896564	7.40221e-53	17	26		DAG	-	-	-	-	-	-	-	G	C	0.0495996	0.0401831	0.217325	-	-	-	-	-
	8088230	12199830	8	8798184	rs10110329	1	Genotyped	G	5633	4444	0.394461	DAG(16:0/16:0)	0.122356	0.0191577	1.69426e-10	rs55896564	7.40221e-53	17	26		DAG	-	-	-	-	-	-	-	G	C	0.042758	0.0384549	0.26641	-	-	-	-	-
	8088230	12199830	8	8798184	rs10110329	1	Genotyped	G	5540	4388	0.396029	TAG36:0(FA12:0)	0.136839	0.0193128	1.38612e-12	rs55896564	7.40221e-53	17	26		TGs	-	-	-	-	-	-	-	G	C	0.042927	0.0409596	0.29484	-	-	-	-	-
	8088230	12199830	8	8798184	rs10110329	1	Genotyped	G	5885	4643	0.394477	DAG(18:0/22:6)	-0.189868	0.0187696	4.70497e-24	rs55896564	7.40221e-53	17	26		DAG	-	-	-	-	-	-	-	G	C	0.0544078	0.040644	0.180948	-	-	-	-	-
	8088230	12199830	8	8798184	rs10110329	1	Genotyped	G	5727	4519	0.394535	DAG(14:1/16:0)	-0.182644	0.0189667	5.98847e-22	rs55896564	7.40221e-53	17	26		DAG	-	-	-	-	-	-	-	G	C	0.0329314	0.0431301	0.445297	-	-	-	-	-
	8088230	12199830	8	8801554	rs28703788	0.985	Imputed	C	5727	2677	0.233717	DAG(14:1/16:0)	-0.137509	0.0216668	2.20223e-10	rs55896564	7.40221e-53	13	19		DAG	-	-	-	-	-	-	-	C	A	-0.0156152	0.0480987	0.745505	-	-	-	-	-
	8088230	12199830	8	8801554	rs28703788	0.985	Imputed	C	5885	2760	0.234494	DAG(18:0/22:6)	-0.164775	0.0213555	1.20183e-14	rs55896564	7.40221e-53	13	19		DAG	-	-	-	-	-	-	-	C	A	-0.0296005	0.0453435	0.514009	-	-	-	-	-
	8088230	12199830	8	8810602	rs7832398	1	Genotyped	C	5500	6791	0.617364	DAG(16:0/18:0)	0.123424	0.0194162	2.06042e-10	rs55896564	7.40221e-53	7	8		DAG	-	-	-	-	-	-	-	C	G	0.0363145	0.0395623	0.358857	-	-	-	-	-
	8088230	12199830	8	8810602	rs7832398	1	Genotyped	C	5885	7285	0.618946	DAG(18:0/22:6)	-0.129756	0.0187265	4.23828e-12	rs55896564	7.40221e-53	7	8		DAG	-	-	-	-	-	-	-	C	G	0.073979	0.0413443	0.0738198	-	-	-	-	-
	8088230	12199830	8	8810602	rs7832398	1	Genotyped	C	5727	7086	0.618649	DAG(14:1/16:0)	-0.131051	0.0189146	4.25173e-12	rs55896564	7.40221e-53	7	8		DAG	-	-	-	-	-	-	-	C	G	0.0831318	0.0438432	0.0581914	-	-	-	-	-
	8088230	12199830	8	8821637	rs13259143	1	Genotyped	G	5695	3965	0.348112	DAG(12:0/18:0)	-0.18057	0.0196454	3.87525e-20	rs55896564	7.40221e-53	13	19		DAG	-	-	-	-	-	-	-	G	A	-0.0544344	0.0420836	0.1961	-	-	-	-	-
	8088230	12199830	8	8821637	rs13259143	1	Genotyped	G	5727	3997	0.348961	DAG(14:1/16:0)	0.222982	0.0195292	3.4034e-30	rs55896564	7.40221e-53	13	19		DAG	-	-	-	-	-	-	-	G	A	-0.0664478	0.0451422	0.141299	-	-	-	-	-
	8088230	12199830	8	8821637	rs13259143	1	Genotyped	G	5500	3839	0.349	DAG(16:0/18:0)	-0.19254	0.0200081	6.38762e-22	rs55896564	7.40221e-53	13	19		DAG	-	-	-	-	-	-	-	G	A	-0.061757	0.0406841	0.129295	-	-	-	-	-
	8088230	12199830	8	8821637	rs13259143	1	Genotyped	G	5885	4105	0.348768	DAG(18:0/22:6)	0.209283	0.0193087	2.25465e-27	rs55896564	7.40221e-53	13	19		DAG	-	-	-	-	-	-	-	G	A	-0.0633364	0.0425613	0.136989	-	-	-	-	-
	8088230	12199830	8	8821637	rs13259143	1	Genotyped	G	5633	3933	0.349103	DAG(16:0/16:0)	-0.144589	0.019766	2.57262e-13	rs55896564	7.40221e-53	13	19		DAG	-	-	-	-	-	-	-	G	A	-0.0676124	0.0402489	0.0932528	-	-	-	-	-
	8088230	12199830	8	8821637	rs13259143	1	Genotyped	G	5540	3859	0.348285	TAG36:0(FA12:0)	-0.149081	0.0199779	8.50424e-14	rs55896564	7.40221e-53	13	19		TGs	-	-	-	-	-	-	-	G	A	-0.0380362	0.0429053	0.375522	-	-	-	-	-
	8088230	12199830	8	8829731	rs76335000	0.957	Imputed	T	5885	760	0.0645709	DAG(18:0/22:6)	0.215486	0.0339259	2.13002e-10	rs55896564	7.40221e-53	2	5		DAG	-	-	-	-	-	-	-	T	C	-0.0893356	0.0788102	0.257214	-	-	-	-	-
	8088230	12199830	8	8837354	rs7015461	1	Genotyped	T	5727	9039	0.789157	DAG(14:1/16:0)	0.155352	0.0224445	4.46566e-12	rs55896564	7.40221e-53	31	35		DAG	-	-	-	-	-	-	-	T	C	-0.096449	0.0517922	0.0628218	-	-	-	-	-
	8088230	12199830	8	8837354	rs7015461	1	Genotyped	T	5695	8986	0.788938	DAG(12:0/18:0)	-0.171117	0.0224638	2.58802e-14	rs55896564	7.40221e-53	31	35		DAG	-	-	-	-	-	-	-	T	C	-0.153081	0.0481364	0.00151074	-	-	-	-	-
	8088230	12199830	8	8837354	rs7015461	1	Genotyped	T	5885	9295	0.78972	DAG(18:0/22:6)	0.144883	0.0222356	7.22925e-11	rs55896564	7.40221e-53	31	35		DAG	-	-	-	-	-	-	-	T	C	-0.154303	0.0486956	0.00157089	-	-	-	-	-
	8088230	12199830	8	8837354	rs7015461	1	Genotyped	T	5500	8677	0.788818	DAG(16:0/18:0)	-0.18073	0.0228676	2.7156e-15	rs55896564	7.40221e-53	31	35		DAG	-	-	-	-	-	-	-	T	C	-0.154523	0.0465301	0.000924942	-	-	-	-	-
	8088230	12199830	8	8843878	rs35694744	1	Genotyped	C	5540	2770	0.25	TAG36:0(FA12:0)	-0.156203	0.0220461	1.38736e-12	rs55896564	7.40221e-53	1	3		TGs	-	-	-	-	-	-	-	C	T	-0.00657752	0.0489489	0.893129	-	-	-	-	-
	8088230	12199830	8	8843878	rs35694744	1	Genotyped	C	5500	2757	0.250636	DAG(16:0/18:0)	-0.192282	0.0220461	2.7377e-18	rs55896564	7.40221e-53	1	3		DAG	-	-	-	-	-	-	-	C	T	-0.0395621	0.0464309	0.394353	-	-	-	-	-
	8088230	12199830	8	8843878	rs35694744	1	Genotyped	C	5885	2946	0.250297	DAG(18:0/22:6)	0.187002	0.0213408	1.90651e-18	rs55896564	7.40221e-53	1	3		DAG	-	-	-	-	-	-	-	C	T	-0.0448681	0.0485687	0.355779	-	-	-	-	-
	8088230	12199830	8	8843878	rs35694744	1	Genotyped	C	5695	2843	0.249605	DAG(12:0/18:0)	-0.179705	0.0217072	1.24615e-16	rs55896564	7.40221e-53	1	3		DAG	-	-	-	-	-	-	-	C	T	-0.0160597	0.0480277	0.738149	-	-	-	-	-
	8088230	12199830	8	8843878	rs35694744	1	Genotyped	C	5727	2874	0.250917	DAG(14:1/16:0)	0.209082	0.0215554	3.02295e-22	rs55896564	7.40221e-53	1	3		DAG	-	-	-	-	-	-	-	C	T	-0.0550343	0.0515065	0.28552	-	-	-	-	-
	8088230	12199830	8	8843878	rs35694744	1	Genotyped	C	5633	2822	0.250488	DAG(16:0/16:0)	-0.146614	0.0217869	1.70306e-11	rs55896564	7.40221e-53	1	3		DAG	-	-	-	-	-	-	-	C	T	-0.0575578	0.0459278	0.210376	-	-	-	-	-
	8088230	12199830	8	8855032	rs10106565	1	Genotyped	T	5727	6645	0.580147	DAG(14:1/16:0)	-0.170809	0.0188461	1.26522e-19	rs55896564	7.40221e-53	7	8		DAG	-	-	-	-	-	-	-	T	C	0.0529377	0.0441683	0.230947	-	-	-	-	-
	8088230	12199830	8	8855032	rs10106565	1	Genotyped	T	5540	6437	0.580957	TAG36:0(FA12:0)	0.132379	0.0192436	6.02286e-12	rs55896564	7.40221e-53	7	8		TGs	-	-	-	-	-	-	-	T	C	0.0147997	0.0419784	0.724486	-	-	-	-	-
	8088230	12199830	8	8855032	rs10106565	1	Genotyped	T	5695	6616	0.58086	DAG(12:0/18:0)	0.17881	0.0190185	5.35881e-21	rs55896564	7.40221e-53	7	8		DAG	-	-	-	-	-	-	-	T	C	0.0128378	0.0411905	0.755349	-	-	-	-	-
	8088230	12199830	8	8855032	rs10106565	1	Genotyped	T	5500	6374	0.579455	DAG(16:0/18:0)	0.181199	0.019332	7.04922e-21	rs55896564	7.40221e-53	7	8		DAG	-	-	-	-	-	-	-	T	C	0.0182814	0.0398296	0.646326	-	-	-	-	-
	8088230	12199830	8	8855032	rs10106565	1	Genotyped	T	5633	6537	0.580241	DAG(16:0/16:0)	0.132156	0.0190847	4.36878e-12	rs55896564	7.40221e-53	7	8		DAG	-	-	-	-	-	-	-	T	C	0.0297613	0.0394062	0.450255	T	C	-0.0028	0.02	0.89
	8088230	12199830	8	8855032	rs10106565	1	Genotyped	T	5885	6835	0.580714	DAG(18:0/22:6)	-0.179809	0.0186817	6.27905e-22	rs55896564	7.40221e-53	7	8		DAG	-	-	-	-	-	-	-	T	C	0.050914	0.0416428	0.221715	-	-	-	-	-
	8088230	12199830	8	8872504	rs2953810	0.997	Imputed	T	5540	6410	0.57852	TAG36:0(FA12:0)	-0.138324	0.0195989	1.69208e-12	rs55896564	7.40221e-53	36	41		TGs	-	-	-	-	-	-	-	T	C	0.0495322	0.0408868	0.225969	-	-	-	-	-
	8088230	12199830	8	8872504	rs2953810	0.997	Imputed	T	5500	6370	0.579091	DAG(16:0/18:0)	-0.125994	0.019622	1.35333e-10	rs55896564	7.40221e-53	36	41		DAG	-	-	-	-	-	-	-	T	C	0.0254485	0.0388126	0.512162	-	-	-	-	-
	8088230	12199830	8	8872504	rs2953810	0.997	Imputed	T	5727	6660	0.581456	DAG(14:1/16:0)	0.166553	0.0192922	5.96706e-18	rs55896564	7.40221e-53	36	41		DAG	-	-	-	-	-	-	-	T	C	0.0163315	0.0430683	0.704608	-	-	-	-	-
	8088230	12199830	8	8872504	rs2953810	0.997	Imputed	T	5885	6819	0.579354	DAG(18:0/22:6)	0.188313	0.0189512	2.88026e-23	rs55896564	7.40221e-53	36	41		DAG	-	-	-	-	-	-	-	T	C	-0.0104916	0.0406082	0.796173	-	-	-	-	-
	8088230	12199830	8	8884659	rs11775447	0.998	Imputed	G	5540	5328	0.480866	TAG36:0(FA12:0)	0.172102	0.0190265	1.49135e-19	rs55896564	7.40221e-53	63	92		TGs	-	-	-	-	-	-	-	-	-	-	-	-	-	-	-	-	-
	8088230	12199830	8	8884659	rs11775447	0.998	Imputed	G	5905	5658	0.479086	TAG40:0(FA14:0)	0.120693	0.018411	5.54567e-11	rs55896564	7.40221e-53	63	92		TGs	-	-	-	-	-	-	-	-	-	-	-	-	-	-	-	-	-
	8088230	12199830	8	8884659	rs11775447	0.998	Imputed	G	5695	5466	0.479895	DAG(12:0/18:0)	0.216341	0.0187808	1.05497e-30	rs55896564	7.40221e-53	63	92		DAG	-	-	-	-	-	-	-	-	-	-	-	-	-	-	-	-	-
	8088230	12199830	8	8884659	rs11775447	0.998	Imputed	G	5633	5405	0.479762	DAG(16:0/16:0)	0.158009	0.0188832	5.87405e-17	rs55896564	7.40221e-53	63	92		DAG	-	-	-	-	-	-	-	-	-	-	-	-	-	-	-	-	-
	8088230	12199830	8	8884659	rs11775447	0.998	Imputed	G	5889	5654	0.480048	TAG40:0(FA12:0)	0.140994	0.0184749	2.3177e-14	rs55896564	7.40221e-53	63	92		TGs	-	-	-	-	-	-	-	-	-	-	-	-	-	-	-	-	-
	8088230	12199830	8	8884659	rs11775447	0.998	Imputed	G	5500	5272	0.479273	DAG(16:0/18:0)	0.222518	0.0191323	2.8846e-31	rs55896564	7.40221e-53	63	92		DAG	-	-	-	-	-	-	-	-	-	-	-	-	-	-	-	-	-
	8088230	12199830	8	8884659	rs11775447	0.998	Imputed	G	5885	5662	0.481054	DAG(18:0/22:6)	-0.236301	0.018464	1.6843e-37	rs55896564	7.40221e-53	63	92		DAG	-	-	-	-	-	-	-	-	-	-	-	-	-	-	-	-	-
	8088230	12199830	8	8884659	rs11775447	0.998	Imputed	G	5727	5491	0.479396	DAG(14:1/16:0)	-0.219287	0.0186752	7.74985e-32	rs55896564	7.40221e-53	63	92		DAG	-	-	-	-	-	-	-	-	-	-	-	-	-	-	-	-	-
	8088230	12199830	8	8884659	rs11775447	0.998	Imputed	G	6060	5827	0.480776	TAG42:0(FA12:0)	0.126726	0.0182057	3.38305e-12	rs55896564	7.40221e-53	63	92		TGs	-	-	-	-	-	-	-	-	-	-	-	-	-	-	-	-	-
	8088230	12199830	8	8884659	rs11775447	0.998	Imputed	G	6009	5779	0.480862	TAG42:0(FA14:0)	0.116011	0.0182661	2.13708e-10	rs55896564	7.40221e-53	63	92		TGs	-	-	-	-	-	-	-	-	-	-	-	-	-	-	-	-	-
	8088230	12199830	8	8884659	rs11775447	0.998	Imputed	G	3936	3792	0.481707	MAG(FA12:0)	0.142035	0.0223219	1.97797e-10	rs55896564	7.40221e-53	63	92		MAG	-	-	-	-	-	-	-	-	-	-	-	-	-	-	-	-	-
	8088230	12199830	8	8884659	rs11775447	0.998	Imputed	G	3861	3691	0.477985	MAG(FA14:0)	0.156947	0.0226415	4.15435e-12	rs55896564	7.40221e-53	63	92		MAG	-	-	-	-	-	-	-	-	-	-	-	-	-	-	-	-	-
	8088230	12199830	8	8884659	rs11775447	0.998	Imputed	G	6032	5797	0.480521	TAG42:1(FA12:0)	0.133686	0.0182579	2.44175e-13	rs55896564	7.40221e-53	63	92		TGs	-	-	-	-	-	-	-	-	-	-	-	-	-	-	-	-	-
	8088230	12199830	8	8884659	rs11775447	0.998	Imputed	G	4172	3990	0.478188	MAG(FA18:0)	0.159848	0.0219343	3.15606e-13	rs55896564	7.40221e-53	63	92		MAG	-	-	-	-	-	-	-	-	-	-	-	-	-	-	-	-	-
	8088230	12199830	8	8899815	rs4841087	1	Genotyped	G	5500	5734	0.521273	DAG(16:0/18:0)	-0.128205	0.0193142	3.18276e-11	rs55896564	7.40221e-53	2	4		DAG	-	-	-	-	-	-	-	G	A	0.00946572	0.039693	0.811556	-	-	-	-	-
	8088230	12199830	8	8899815	rs4841087	1	Genotyped	G	5540	5775	0.521209	TAG36:0(FA12:0)	-0.138122	0.0191753	5.88362e-13	rs55896564	7.40221e-53	2	4		TGs	-	-	-	-	-	-	-	G	A	0.0464913	0.0418117	0.266401	-	-	-	-	-
	8088230	12199830	8	8899815	rs4841087	1	Genotyped	G	5727	6012	0.524882	DAG(14:1/16:0)	0.126291	0.0189136	2.43425e-11	rs55896564	7.40221e-53	2	4		DAG	-	-	-	-	-	-	-	G	A	-0.0107033	0.0440398	0.80802	-	-	-	-	-
	8088230	12199830	8	8899815	rs4841087	1	Genotyped	G	5885	6149	0.52243	DAG(18:0/22:6)	0.150922	0.0186184	5.22883e-16	rs55896564	7.40221e-53	2	4		DAG	-	-	-	-	-	-	-	G	A	0.0108083	0.0415227	0.79468	-	-	-	-	-
	8088230	12199830	8	8908303	rs4841090	1	Genotyped	A	5695	3740	0.328358	DAG(12:0/18:0)	-0.226044	0.0202343	5.63156e-29	rs55896564	7.40221e-53	2	2		DAG	-	-	-	-	-	-	-	A	G	-0.0594959	0.0448861	0.18527	-	-	-	-	-
	8088230	12199830	8	8908303	rs4841090	1	Genotyped	A	6032	3962	0.328415	TAG42:1(FA12:0)	-0.147873	0.0196791	5.725e-14	rs55896564	7.40221e-53	2	2		TGs	-	-	-	-	-	-	-	A	G	-0.0666339	0.0464796	0.151949	-	-	-	-	-
	8088230	12199830	8	8908303	rs4841090	1	Genotyped	A	5727	3788	0.330714	DAG(14:1/16:0)	0.221062	0.0201493	5.25901e-28	rs55896564	7.40221e-53	2	2		DAG	-	-	-	-	-	-	-	A	G	-0.0934599	0.0481171	0.0523361	-	-	-	-	-
	8088230	12199830	8	8908303	rs4841090	1	Genotyped	A	5540	3638	0.328339	TAG36:0(FA12:0)	-0.187709	0.0205257	5.96168e-20	rs55896564	7.40221e-53	2	2		TGs	-	-	-	-	-	-	-	A	G	-0.0334792	0.0457691	0.464633	-	-	-	-	-
	8088230	12199830	8	8908303	rs4841090	1	Genotyped	A	6060	3972	0.327723	TAG42:0(FA12:0)	-0.147164	0.0196376	6.68118e-14	rs55896564	7.40221e-53	2	2		TGs	-	-	-	-	-	-	-	A	G	-0.0571074	0.0461658	0.216333	-	-	-	-	-
	8088230	12199830	8	8908303	rs4841090	1	Genotyped	A	5500	3613	0.328455	DAG(16:0/18:0)	-0.240474	0.0206366	2.21937e-31	rs55896564	7.40221e-53	2	2		DAG	-	-	-	-	-	-	-	A	G	-0.0736924	0.0433843	0.0896616	-	-	-	-	-
	8088230	12199830	8	8908303	rs4841090	1	Genotyped	A	4172	2753	0.329938	MAG(FA18:0)	-0.174551	0.0234601	1.00437e-13	rs55896564	7.40221e-53	2	2		MAG	-	-	-	-	-	-	-	A	G	-0.0159501	0.0471879	0.735414	-	-	-	-	-
	8088230	12199830	8	8908303	rs4841090	1	Genotyped	A	6008	3938	0.32773	TAG40:0(FA16:0)	-0.129842	0.0197436	4.8188e-11	rs55896564	7.40221e-53	2	2		TGs	-	-	-	-	-	-	-	A	G	-0.0730897	0.0456786	0.10985	-	-	-	-	-
	8088230	12199830	8	8908303	rs4841090	1	Genotyped	A	6009	3937	0.327592	TAG42:0(FA14:0)	-0.137538	0.0197024	2.93548e-12	rs55896564	7.40221e-53	2	2		TGs	-	-	-	-	-	-	-	A	G	-0.057341	0.0459777	0.212594	-	-	-	-	-
	8088230	12199830	8	8908303	rs4841090	1	Genotyped	A	3861	2525	0.326988	MAG(FA14:0)	-0.178488	0.0246312	4.27967e-13	rs55896564	7.40221e-53	2	2		MAG	-	-	-	-	-	-	-	A	G	-0.0589052	0.0451915	0.192676	-	-	-	-	-
	8088230	12199830	8	8908303	rs4841090	1	Genotyped	A	5889	3870	0.328579	TAG40:0(FA12:0)	-0.151382	0.0199072	2.86219e-14	rs55896564	7.40221e-53	2	2		TGs	-	-	-	-	-	-	-	A	G	-0.0613288	0.0463646	0.186178	-	-	-	-	-
	8088230	12199830	8	8908303	rs4841090	1	Genotyped	A	5633	3708	0.329132	DAG(16:0/16:0)	-0.190617	0.0203627	7.89251e-21	rs55896564	7.40221e-53	2	2		DAG	-	-	-	-	-	-	-	A	G	-0.0740248	0.0429281	0.0849019	A	G	-0.014	0.021	0.49
	8088230	12199830	8	8908303	rs4841090	1	Genotyped	A	3936	2561	0.32533	MAG(FA12:0)	-0.162214	0.0242734	2.34408e-11	rs55896564	7.40221e-53	2	2		MAG	-	-	-	-	-	-	-	A	G	-0.0648769	0.046789	0.165834	-	-	-	-	-
	8088230	12199830	8	8908303	rs4841090	1	Genotyped	A	5885	3872	0.328972	DAG(18:0/22:6)	0.227217	0.0198929	3.24556e-30	rs55896564	7.40221e-53	2	2		DAG	-	-	-	-	-	-	-	A	G	-0.0996463	0.0453466	0.0281853	-	-	-	-	-
	8088230	12199830	8	8908303	rs4841090	1	Genotyped	A	5905	3890	0.329382	TAG40:0(FA14:0)	-0.141584	0.0198733	1.04575e-12	rs55896564	7.40221e-53	2	2		TGs	-	-	-	-	-	-	-	A	G	-0.0624382	0.0460865	0.175742	-	-	-	-	-
	8088230	12199830	8	8908303	rs4841090	1	Genotyped	A	4051	2646	0.326586	MAG(FA22:5)	-0.154344	0.0240683	1.42943e-10	rs55896564	7.40221e-53	2	2		MAG	-	-	-	-	-	-	-	A	G	-0.0323388	0.0468399	0.490073	-	-	-	-	-
	8088230	12199830	8	8914757	rs2953805	0.987	Imputed	C	5905	5147	0.435817	TAG40:0(FA14:0)	-0.14934	0.0186663	1.23888e-15	rs55896564	7.40221e-53	49	83		TGs	-	-	-	-	-	-	-	C	T	-0.0778609	0.0417999	0.0627547	-	-	-	-	-
	8088230	12199830	8	8914757	rs2953805	0.987	Imputed	C	5885	5116	0.434664	DAG(18:0/22:6)	0.269131	0.0186666	4.00325e-47	rs55896564	7.40221e-53	49	83		DAG	-	-	-	-	-	-	-	C	T	-0.111619	0.041113	0.00672656	-	-	-	-	-
	8088230	12199830	8	8914757	rs2953805	0.987	Imputed	C	5633	4904	0.435292	DAG(16:0/16:0)	-0.186602	0.0190992	1.51197e-22	rs55896564	7.40221e-53	49	83		DAG	-	-	-	-	-	-	-	C	T	-0.0741181	0.0389516	0.0573095	-	-	-	-	-
	8088230	12199830	8	8914757	rs2953805	0.987	Imputed	C	4878	4254	0.436039	MAG(FA20:0)	-0.134735	0.0205015	4.96561e-11	rs55896564	7.40221e-53	49	83		MAG	-	-	-	-	-	-	-	C	T	-	-	-	-	-	-	-	-
	8088230	12199830	8	8914757	rs2953805	0.987	Imputed	C	6060	5257	0.433746	TAG42:0(FA12:0)	-0.153098	0.0184332	9.93554e-17	rs55896564	7.40221e-53	49	83		TGs	-	-	-	-	-	-	-	C	T	-0.0830752	0.0418579	0.0474122	-	-	-	-	-
	8088230	12199830	8	8914757	rs2953805	0.987	Imputed	C	4296	3746	0.435987	MAG(FA16:0)	-0.149492	0.0218866	8.47394e-12	rs55896564	7.40221e-53	49	83		MAG	-	-	-	-	-	-	-	C	T	0.0139184	0.0419119	0.739883	-	-	-	-	-
	8088230	12199830	8	8914757	rs2953805	0.987	Imputed	C	5695	4944	0.434065	DAG(12:0/18:0)	-0.242637	0.0190025	2.45274e-37	rs55896564	7.40221e-53	49	83		DAG	-	-	-	-	-	-	-	C	T	-0.0753369	0.0407106	0.0644869	-	-	-	-	-
	8088230	12199830	8	8914757	rs2953805	0.987	Imputed	C	6008	5216	0.434088	TAG40:0(FA16:0)	-0.130137	0.0185299	2.17006e-12	rs55896564	7.40221e-53	49	83		TGs	-	-	-	-	-	-	-	C	T	-0.0891544	0.0414221	0.0315753	-	-	-	-	-
	8088230	12199830	8	8914757	rs2953805	0.987	Imputed	C	5500	4786	0.435091	DAG(16:0/18:0)	-0.254487	0.0193405	1.52629e-39	rs55896564	7.40221e-53	49	83		DAG	-	-	-	-	-	-	-	C	T	-0.0844751	0.0393475	0.0320069	-	-	-	-	-
	8088230	12199830	8	8914757	rs2953805	0.987	Imputed	C	6032	5237	0.434101	TAG42:1(FA12:0)	-0.154116	0.0184812	7.48794e-17	rs55896564	7.40221e-53	49	83		TGs	-	-	-	-	-	-	-	C	T	-0.086983	0.0421461	0.0392532	-	-	-	-	-
	8088230	12199830	8	8914757	rs2953805	0.987	Imputed	C	5540	4819	0.434928	TAG36:0(FA12:0)	-0.196488	0.0193044	2.47589e-24	rs55896564	7.40221e-53	49	83		TGs	-	-	-	-	-	-	-	C	T	-0.0525209	0.0415221	0.206163	-	-	-	-	-
	8088230	12199830	8	8914757	rs2953805	0.987	Imputed	C	4051	3507	0.432856	MAG(FA22:5)	-0.152061	0.022642	1.86923e-11	rs55896564	7.40221e-53	49	83		MAG	-	-	-	-	-	-	-	C	T	-0.0204675	0.0425174	0.630329	-	-	-	-	-
	8088230	12199830	8	8914757	rs2953805	0.987	Imputed	C	6009	5211	0.4336	TAG42:0(FA14:0)	-0.146717	0.0184918	2.11939e-15	rs55896564	7.40221e-53	49	83		TGs	-	-	-	-	-	-	-	C	T	-0.0821955	0.0416888	0.048886	-	-	-	-	-
	8088230	12199830	8	8914757	rs2953805	0.987	Imputed	C	5727	5000	0.436529	DAG(14:1/16:0)	0.247116	0.0189358	6.34008e-39	rs55896564	7.40221e-53	49	83		DAG	-	-	-	-	-	-	-	C	T	-0.0649052	0.0437014	0.137761	-	-	-	-	-
	8088230	12199830	8	8914757	rs2953805	0.987	Imputed	C	3936	3414	0.433689	MAG(FA12:0)	-0.164081	0.0226326	4.17439e-13	rs55896564	7.40221e-53	49	83		MAG	-	-	-	-	-	-	-	C	T	-0.0220347	0.0424968	0.604206	-	-	-	-	-
	8088230	12199830	8	8914757	rs2953805	0.987	Imputed	C	3861	3379	0.437581	MAG(FA14:0)	-0.167911	0.0229869	2.77976e-13	rs55896564	7.40221e-53	49	83		MAG	-	-	-	-	-	-	-	C	T	-0.0276125	0.0410386	0.501181	-	-	-	-	-
	8088230	12199830	8	8914757	rs2953805	0.987	Imputed	C	5889	5116	0.434369	TAG40:0(FA12:0)	-0.159275	0.0187322	1.85158e-17	rs55896564	7.40221e-53	49	83		TGs	-	-	-	-	-	-	-	C	T	-0.0845106	0.0420403	0.0446368	-	-	-	-	-
	8088230	12199830	8	8914757	rs2953805	0.987	Imputed	C	4172	3655	0.438039	MAG(FA18:0)	-0.185624	0.0221436	5.17107e-17	rs55896564	7.40221e-53	49	83		MAG	-	-	-	-	-	-	-	C	T	-0.00116627	0.0428308	0.978281	-	-	-	-	-
	8088230	12199830	8	8924267	rs17646197	1	Genotyped	G	5540	3436	0.310108	TAG36:0(FA12:0)	0.139982	0.0206395	1.18311e-11	rs55896564	7.40221e-53	55	63		TGs	-	-	-	-	-	-	-	G	A	-0.0391734	0.0427415	0.359585	-	-	-	-	-
	8088230	12199830	8	8924267	rs17646197	1	Genotyped	G	5500	3374	0.306727	DAG(16:0/18:0)	0.162539	0.020848	6.37138e-15	rs55896564	7.40221e-53	55	63		DAG	-	-	-	-	-	-	-	G	A	-0.0254498	0.040563	0.53051	-	-	-	-	-
	8088230	12199830	8	8924267	rs17646197	1	Genotyped	G	5885	3631	0.308496	DAG(18:0/22:6)	-0.211384	0.0200431	5.2737e-26	rs55896564	7.40221e-53	55	63		DAG	-	-	-	-	-	-	-	G	A	0.00824622	0.0424394	0.84597	-	-	-	-	-
	8088230	12199830	8	8924267	rs17646197	1	Genotyped	G	5695	3515	0.308604	DAG(12:0/18:0)	0.152958	0.0204121	6.70666e-14	rs55896564	7.40221e-53	55	63		DAG	-	-	-	-	-	-	-	G	A	-0.0271395	0.0419465	0.517758	-	-	-	-	-
	8088230	12199830	8	8924267	rs17646197	1	Genotyped	G	5727	3514	0.306792	DAG(14:1/16:0)	-0.172208	0.0203514	2.63391e-17	rs55896564	7.40221e-53	55	63		DAG	-	-	-	-	-	-	-	G	A	0.00994467	0.0450118	0.825182	-	-	-	-	-
	8088230	12199830	8	8930038	rs2028806	1	Genotyped	A	5885	3568	0.303144	DAG(18:0/22:6)	0.165708	0.0198758	7.60812e-17	rs55896564	7.40221e-53	1	2		DAG	-	-	-	-	-	-	-	A	G	-0.071624	0.0458409	0.118454	-	-	-	-	-
	8088230	12199830	8	8930038	rs2028806	1	Genotyped	A	5500	3333	0.303	DAG(16:0/18:0)	-0.173248	0.0205683	3.66689e-17	rs55896564	7.40221e-53	1	2		DAG	-	-	-	-	-	-	-	A	G	-0.0646059	0.0438258	0.14071	-	-	-	-	-
	8088230	12199830	8	8930038	rs2028806	1	Genotyped	A	5695	3456	0.303424	DAG(12:0/18:0)	-0.176651	0.0202142	2.35289e-18	rs55896564	7.40221e-53	1	2		DAG	-	-	-	-	-	-	-	A	G	-0.0694444	0.0453176	0.125697	-	-	-	-	-
	8088230	12199830	8	8930038	rs2028806	1	Genotyped	A	5727	3475	0.303387	DAG(14:1/16:0)	0.163485	0.0201578	5.05142e-16	rs55896564	7.40221e-53	1	2		DAG	-	-	-	-	-	-	-	A	G	-0.0323337	0.0486613	0.506524	-	-	-	-	-
	8088230	12199830	8	8930038	rs2028806	1	Genotyped	A	5540	3354	0.302708	TAG36:0(FA12:0)	-0.134838	0.0205499	5.32672e-11	rs55896564	7.40221e-53	1	2		TGs	-	-	-	-	-	-	-	A	G	-0.0518887	0.0462064	0.261678	-	-	-	-	-
	8088230	12199830	8	8936101	rs17155176	1	Genotyped	C	5500	2601	0.236455	DAG(16:0/18:0)	0.148361	0.0225335	4.57884e-11	rs55896564	7.40221e-53	36	40		DAG	-	-	-	-	-	-	-	C	T	0.0143649	0.0441366	0.744889	-	-	-	-	-
	8088230	12199830	8	8936101	rs17155176	1	Genotyped	C	5885	2801	0.237978	DAG(18:0/22:6)	-0.203173	0.0216863	7.34218e-21	rs55896564	7.40221e-53	36	40		DAG	-	-	-	-	-	-	-	C	T	0.00624045	0.0461731	0.892514	-	-	-	-	-
	8088230	12199830	8	8936101	rs17155176	1	Genotyped	C	5727	2704	0.236075	DAG(14:1/16:0)	-0.169896	0.0220338	1.25115e-14	rs55896564	7.40221e-53	36	40		DAG	-	-	-	-	-	-	-	C	T	0.030845	0.048964	0.528849	-	-	-	-	-
	8088230	12199830	8	8937668	rs6601283	0.994	Imputed	T	5885	5790	0.491929	DAG(18:0/22:6)	-0.132664	0.0184997	7.43737e-13	rs55896564	7.40221e-53	8	11		DAG	-	-	-	-	-	-	-	T	G	-0.0107605	0.0405423	0.790737	-	-	-	-	-
	8088230	12199830	8	8939373	rs2979245	1	Genotyped	C	5633	8700	0.772235	DAG(16:0/16:0)	0.158235	0.0225671	2.35399e-12	rs55896564	7.40221e-53	3	5		DAG	-	-	-	-	-	-	-	C	T	0.127171	0.0475276	0.00756108	-	-	-	-	-
	8088230	12199830	8	8939373	rs2979245	1	Genotyped	C	5617	8644	0.76945	TAG44:0(FA12:0)	0.154583	0.0224269	5.47203e-12	rs55896564	7.40221e-53	3	5		TGs	-	-	-	-	-	-	-	C	T	0.0849744	0.0503981	0.0920511	-	-	-	-	-
	8088230	12199830	8	8939373	rs2979245	1	Genotyped	C	6008	9269	0.771388	TAG40:0(FA16:0)	0.14211	0.0217727	6.71109e-11	rs55896564	7.40221e-53	3	5		TGs	-	-	-	-	-	-	-	C	T	0.0847268	0.050658	0.0946887	-	-	-	-	-
	8088230	12199830	8	8939373	rs2979245	1	Genotyped	C	5885	9072	0.770773	DAG(18:0/22:6)	-0.188729	0.0219923	9.35907e-18	rs55896564	7.40221e-53	3	5		DAG	-	-	-	-	-	-	-	C	T	0.0784454	0.0503466	0.119479	-	-	-	-	-
	8088230	12199830	8	8939373	rs2979245	1	Genotyped	C	6060	9349	0.77137	TAG42:0(FA12:0)	0.1732	0.0216962	1.42829e-15	rs55896564	7.40221e-53	3	5		TGs	-	-	-	-	-	-	-	C	T	0.0793504	0.0511844	0.121344	-	-	-	-	-
	8088230	12199830	8	8939373	rs2979245	1	Genotyped	C	6087	9386	0.770987	TAG44:1(FA12:0)	0.145383	0.0216296	1.79906e-11	rs55896564	7.40221e-53	3	5		TGs	-	-	-	-	-	-	-	C	T	0.0777979	0.0502993	0.122207	-	-	-	-	-
	8088230	12199830	8	8939373	rs2979245	1	Genotyped	C	6032	9310	0.771718	TAG42:1(FA12:0)	0.166997	0.0217851	1.77907e-14	rs55896564	7.40221e-53	3	5		TGs	-	-	-	-	-	-	-	C	T	0.0731586	0.0515525	0.156134	-	-	-	-	-
	8088230	12199830	8	8939373	rs2979245	1	Genotyped	C	4172	6431	0.770733	MAG(FA18:0)	0.172004	0.0261686	4.93433e-11	rs55896564	7.40221e-53	3	5		MAG	-	-	-	-	-	-	-	C	T	-0.0295013	0.0523326	0.573048	-	-	-	-	-
	8088230	12199830	8	8939373	rs2979245	1	Genotyped	C	5889	9077	0.770674	TAG40:0(FA12:0)	0.164189	0.0219972	8.38713e-14	rs55896564	7.40221e-53	3	5		TGs	-	-	-	-	-	-	-	C	T	0.076737	0.0514136	0.135827	-	-	-	-	-
	8088230	12199830	8	8939373	rs2979245	1	Genotyped	C	5727	8821	0.770124	DAG(14:1/16:0)	-0.174364	0.0222666	4.85029e-15	rs55896564	7.40221e-53	3	5		DAG	-	-	-	-	-	-	-	C	T	0.0531973	0.0534314	0.319641	-	-	-	-	-
	8088230	12199830	8	8939373	rs2979245	1	Genotyped	C	5500	8487	0.771545	DAG(16:0/18:0)	0.218255	0.022862	1.33983e-21	rs55896564	7.40221e-53	3	5		DAG	-	-	-	-	-	-	-	C	T	0.118678	0.0480526	0.0136625	-	-	-	-	-
	8088230	12199830	8	8939373	rs2979245	1	Genotyped	C	5540	8530	0.769856	TAG36:0(FA12:0)	0.182125	0.0226763	9.62739e-16	rs55896564	7.40221e-53	3	5		TGs	-	-	-	-	-	-	-	C	T	0.0626409	0.0507421	0.217267	-	-	-	-	-
	8088230	12199830	8	8939373	rs2979245	1	Genotyped	C	5695	8781	0.770939	DAG(12:0/18:0)	0.22626	0.0223931	5.30082e-24	rs55896564	7.40221e-53	3	5		DAG	-	-	-	-	-	-	-	C	T	0.0856687	0.0497586	0.0853913	-	-	-	-	-
	8088230	12199830	8	8939373	rs2979245	1	Genotyped	C	5905	9097	0.770279	TAG40:0(FA14:0)	0.158804	0.0219423	4.57565e-13	rs55896564	7.40221e-53	3	5		TGs	-	-	-	-	-	-	-	C	T	0.0652702	0.0511201	0.201927	-	-	-	-	-
	8088230	12199830	8	8939373	rs2979245	1	Genotyped	C	6034	9300	0.770633	TAG42:1(FA14:0)	0.140287	0.0217151	1.0446e-10	rs55896564	7.40221e-53	3	5		TGs	-	-	-	-	-	-	-	C	T	0.0568086	0.0507824	0.263512	-	-	-	-	-
	8088230	12199830	8	8939373	rs2979245	1	Genotyped	C	6064	9357	0.77152	TAG44:0(FA16:0)	0.139039	0.0217021	1.48687e-10	rs55896564	7.40221e-53	3	5		TGs	-	-	-	-	-	-	-	C	T	0.0840561	0.04994	0.0926155	-	-	-	-	-
	8088230	12199830	8	8939373	rs2979245	1	Genotyped	C	6009	9268	0.771177	TAG42:0(FA14:0)	0.170153	0.0217807	5.62485e-15	rs55896564	7.40221e-53	3	5		TGs	-	-	-	-	-	-	-	C	T	0.0669111	0.0509913	0.189709	-	-	-	-	-
	8088230	12199830	8	8939373	rs2979245	1	Genotyped	C	6087	9389	0.771234	TAG44:0(FA14:0)	0.143034	0.021641	3.85856e-11	rs55896564	7.40221e-53	3	5		TGs	-	-	-	-	-	-	-	C	T	0.0704201	0.0499434	0.158807	-	-	-	-	-
	8088230	12199830	8	8943430	rs6601288	1	Genotyped	T	5633	7722	0.685425	DAG(16:0/16:0)	0.135054	0.0202741	2.71253e-11	rs55896564	7.40221e-53	4	4		DAG	-	-	-	-	-	-	-	T	A	0.0826132	0.0430142	0.0550255	-	-	-	-	-
	8088230	12199830	8	8943430	rs6601288	1	Genotyped	T	3936	5368	0.681911	MAG(FA12:0)	0.154649	0.0240452	1.26291e-10	rs55896564	7.40221e-53	4	4		MAG	-	-	-	-	-	-	-	T	A	-0.0085201	0.0469352	0.855984	-	-	-	-	-
	8088230	12199830	8	8943430	rs6601288	1	Genotyped	T	5889	8076	0.685685	TAG40:0(FA12:0)	0.138389	0.0198443	3.086e-12	rs55896564	7.40221e-53	4	4		TGs	-	-	-	-	-	-	-	T	A	0.0698444	0.0464617	0.133041	-	-	-	-	-
	8088230	12199830	8	8943430	rs6601288	1	Genotyped	T	5500	7526	0.684182	DAG(16:0/18:0)	0.197455	0.0205228	6.50179e-22	rs55896564	7.40221e-53	4	4		DAG	-	-	-	-	-	-	-	T	A	0.0697764	0.0434904	0.108895	-	-	-	-	-
	8088230	12199830	8	8943430	rs6601288	1	Genotyped	T	5885	8067	0.685387	DAG(18:0/22:6)	-0.209959	0.0198359	3.50451e-26	rs55896564	7.40221e-53	4	4		DAG	-	-	-	-	-	-	-	T	A	0.0773532	0.0454892	0.089308	-	-	-	-	-
	8088230	12199830	8	8943430	rs6601288	1	Genotyped	T	5727	7841	0.684564	DAG(14:1/16:0)	-0.19416	0.0200392	3.35808e-22	rs55896564	7.40221e-53	4	4		DAG	-	-	-	-	-	-	-	T	A	0.0293159	0.0482987	0.543989	-	-	-	-	-
	8088230	12199830	8	8943430	rs6601288	1	Genotyped	T	3861	5256	0.680653	MAG(FA14:0)	0.154488	0.024314	2.09977e-10	rs55896564	7.40221e-53	4	4		MAG	-	-	-	-	-	-	-	T	A	0.0339685	0.0453181	0.453672	-	-	-	-	-
	8088230	12199830	8	8943430	rs6601288	1	Genotyped	T	6032	8291	0.687251	TAG42:1(FA12:0)	0.13403	0.0196359	8.74756e-12	rs55896564	7.40221e-53	4	4		TGs	-	-	-	-	-	-	-	T	A	0.0712359	0.0465815	0.126467	-	-	-	-	-
	8088230	12199830	8	8943430	rs6601288	1	Genotyped	T	6060	8320	0.686469	TAG42:0(FA12:0)	0.132422	0.0195526	1.26485e-11	rs55896564	7.40221e-53	4	4		TGs	-	-	-	-	-	-	-	T	A	0.070561	0.0462568	0.127425	-	-	-	-	-
	8088230	12199830	8	8943430	rs6601288	1	Genotyped	T	5695	7802	0.684987	DAG(12:0/18:0)	0.200296	0.0201864	3.32935e-23	rs55896564	7.40221e-53	4	4		DAG	-	-	-	-	-	-	-	T	A	0.0530007	0.0449971	0.239089	-	-	-	-	-
	8088230	12199830	8	8943430	rs6601288	1	Genotyped	T	5540	7599	0.68583	TAG36:0(FA12:0)	0.156292	0.0204623	2.20532e-14	rs55896564	7.40221e-53	4	4		TGs	-	-	-	-	-	-	-	T	A	0.0483924	0.0458637	0.291581	-	-	-	-	-
	8088230	12199830	8	8945102	rs7009435	1	Genotyped	C	5500	5342	0.485636	DAG(16:0/18:0)	0.124747	0.0190412	5.6991e-11	rs55896564	7.40221e-53	1	3		DAG	-	-	-	-	-	-	-	C	A	0.0878354	0.0374369	0.0191312	-	-	-	-	-
	8088230	12199830	8	8945102	rs7009435	1	Genotyped	C	5695	5533	0.485777	DAG(12:0/18:0)	0.131843	0.018791	2.27829e-12	rs55896564	7.40221e-53	1	3		DAG	-	-	-	-	-	-	-	C	A	0.0811971	0.0387325	0.0362656	-	-	-	-	-
	8088230	12199830	8	8947025	rs11782826	0.997	Imputed	T	5500	1677	0.152455	DAG(16:0/18:0)	0.203193	0.026071	6.50039e-15	rs55896564	7.40221e-53	83	105		DAG	-	-	-	-	-	-	-	T	C	0.100588	0.0534955	0.0603155	-	-	-	-	-
	8088230	12199830	8	8947025	rs11782826	0.997	Imputed	T	5695	1736	0.152414	DAG(12:0/18:0)	0.194537	0.0257184	3.9054e-14	rs55896564	7.40221e-53	83	105		DAG	-	-	-	-	-	-	-	T	C	0.0964777	0.0553324	0.0814918	-	-	-	-	-
	8088230	12199830	8	8948979	rs10081437	0.997	Imputed	C	6032	5676	0.470491	TAG42:1(FA12:0)	0.127977	0.0182273	2.20027e-12	rs55896564	7.40221e-53	2	4		TGs	-	-	-	-	-	-	-	C	T	0.0529675	0.041674	0.203983	-	-	-	-	-
	8088230	12199830	8	8948979	rs10081437	0.997	Imputed	C	5889	5535	0.469944	TAG40:0(FA12:0)	0.132575	0.0184476	6.64391e-13	rs55896564	7.40221e-53	2	4		TGs	-	-	-	-	-	-	-	C	T	0.0513709	0.041567	0.21676	-	-	-	-	-
	8088230	12199830	8	8948979	rs10081437	0.997	Imputed	C	5727	5361	0.468046	DAG(14:1/16:0)	-0.192928	0.0186709	4.99411e-25	rs55896564	7.40221e-53	2	4		DAG	-	-	-	-	-	-	-	C	T	-0.00374011	0.0432036	0.931029	-	-	-	-	-
	8088230	12199830	8	8948979	rs10081437	0.997	Imputed	C	5695	5356	0.470237	DAG(12:0/18:0)	0.218795	0.0187263	1.54222e-31	rs55896564	7.40221e-53	2	4		DAG	-	-	-	-	-	-	-	C	T	0.01814	0.0402645	0.652418	-	-	-	-	-
	8088230	12199830	8	8948979	rs10081437	0.997	Imputed	C	6009	5654	0.470461	TAG42:0(FA14:0)	0.122945	0.0182373	1.56844e-11	rs55896564	7.40221e-53	2	4		TGs	-	-	-	-	-	-	-	C	T	0.0422191	0.0412252	0.305996	-	-	-	-	-
	8088230	12199830	8	8948979	rs10081437	0.997	Imputed	C	5540	5216	0.470758	TAG36:0(FA12:0)	0.150985	0.0190378	2.17769e-15	rs55896564	7.40221e-53	2	4		TGs	-	-	-	-	-	-	-	C	T	0.0414362	0.0410207	0.312644	-	-	-	-	-
	8088230	12199830	8	8948979	rs10081437	0.997	Imputed	C	4296	4004	0.466015	MAG(FA16:0)	0.146156	0.0215169	1.10136e-11	rs55896564	7.40221e-53	2	4		MAG	-	-	-	-	-	-	-	C	T	-0.00989586	0.0413965	0.811108	-	-	-	-	-
	8088230	12199830	8	8948979	rs10081437	0.997	Imputed	C	5905	5536	0.468755	TAG40:0(FA14:0)	0.122056	0.0184086	3.34889e-11	rs55896564	7.40221e-53	2	4		TGs	-	-	-	-	-	-	-	C	T	0.0292479	0.0413374	0.479371	-	-	-	-	-
	8088230	12199830	8	8948979	rs10081437	0.997	Imputed	C	5885	5529	0.469754	DAG(18:0/22:6)	-0.206646	0.0184384	3.75223e-29	rs55896564	7.40221e-53	2	4		DAG	-	-	-	-	-	-	-	C	T	0.0283284	0.0407261	0.486828	-	-	-	-	-
	8088230	12199830	8	8948979	rs10081437	0.997	Imputed	C	5500	5171	0.470091	DAG(16:0/18:0)	0.223643	0.0190438	7.61424e-32	rs55896564	7.40221e-53	2	4		DAG	-	-	-	-	-	-	-	C	T	0.027523	0.0389311	0.479728	-	-	-	-	-
	8088230	12199830	8	8948979	rs10081437	0.997	Imputed	C	3861	3580	0.46361	MAG(FA14:0)	0.161176	0.0225748	9.35593e-13	rs55896564	7.40221e-53	2	4		MAG	-	-	-	-	-	-	-	C	T	-0.00174025	0.0405409	0.965768	-	-	-	-	-
	8088230	12199830	8	8948979	rs10081437	0.997	Imputed	C	5633	5295	0.469998	DAG(16:0/16:0)	0.170148	0.0188341	1.65449e-19	rs55896564	7.40221e-53	2	4		DAG	-	-	-	-	-	-	-	C	T	0.0221596	0.0385259	0.565276	-	-	-	-	-
	8088230	12199830	8	8948979	rs10081437	0.997	Imputed	C	4172	3913	0.46896	MAG(FA18:0)	0.16375	0.0218552	6.75767e-14	rs55896564	7.40221e-53	2	4		MAG	-	-	-	-	-	-	-	C	T	0.016146	0.0423005	0.702756	-	-	-	-	-
	8088230	12199830	8	8948979	rs10081437	0.997	Imputed	C	6060	5703	0.470545	TAG42:0(FA12:0)	0.129051	0.018186	1.28269e-12	rs55896564	7.40221e-53	2	4		TGs	-	-	-	-	-	-	-	C	T	0.045432	0.0413906	0.272587	-	-	-	-	-
	8088230	12199830	8	8959386	rs13264785	1	Genotyped	A	5885	3246	0.275786	DAG(18:0/22:6)	-0.146136	0.0205493	1.14819e-12	rs55896564	7.40221e-53	21	26		DAG	-	-	-	-	-	-	-	A	G	0.104393	0.0437242	0.0171208	-	-	-	-	-
	8088230	12199830	8	8959386	rs13264785	1	Genotyped	A	5500	3056	0.277818	DAG(16:0/18:0)	0.208377	0.0211076	5.49859e-23	rs55896564	7.40221e-53	21	26		DAG	-	-	-	-	-	-	-	A	G	0.0854718	0.0418246	0.0412195	-	-	-	-	-
	8088230	12199830	8	8959386	rs13264785	1	Genotyped	A	5695	3151	0.276646	DAG(12:0/18:0)	0.213239	0.0208238	1.31053e-24	rs55896564	7.40221e-53	21	26		DAG	-	-	-	-	-	-	-	A	G	0.0817463	0.0432628	0.0590685	-	-	-	-	-
	8088230	12199830	8	8959386	rs13264785	1	Genotyped	A	5727	3158	0.275712	DAG(14:1/16:0)	-0.158542	0.0208282	2.70131e-14	rs55896564	7.40221e-53	21	26		DAG	-	-	-	-	-	-	-	A	G	0.0423025	0.0464713	0.362857	-	-	-	-	-
	8088230	12199830	8	8959386	rs13264785	1	Genotyped	A	5905	3259	0.275953	TAG40:0(FA14:0)	0.132183	0.020477	1.08084e-10	rs55896564	7.40221e-53	21	26		TGs	-	-	-	-	-	-	-	A	G	0.0718948	0.0444393	0.105971	-	-	-	-	-
	8088230	12199830	8	8959386	rs13264785	1	Genotyped	A	5633	3128	0.27765	DAG(16:0/16:0)	0.159422	0.0208807	2.26003e-14	rs55896564	7.40221e-53	21	26		DAG	-	-	-	-	-	-	-	A	G	0.0866822	0.0413826	0.036417	A	G	0.04	0.021	0.054
	8088230	12199830	8	8964626	rs17155236	1	Genotyped	T	5885	1789	0.151997	DAG(18:0/22:6)	-0.174417	0.0255864	9.31062e-12	rs55896564	7.40221e-53	18	19		DAG	-	-	-	-	-	-	-	T	C	-0.0561367	0.0560853	0.317075	-	-	-	-	-
	8088230	12199830	8	8966972	rs2979248	1	Genotyped	G	5500	4611	0.419182	DAG(16:0/18:0)	0.127017	0.019404	5.91376e-11	rs55896564	7.40221e-53	1	3		DAG	-	-	-	-	-	-	-	G	A	0.0398043	0.0390532	0.308304	-	-	-	-	-
	8088230	12199830	8	8966972	rs2979248	1	Genotyped	G	5695	4778	0.419491	DAG(12:0/18:0)	0.125725	0.0190624	4.24005e-11	rs55896564	7.40221e-53	1	3		DAG	-	-	-	-	-	-	-	G	A	0.0476928	0.0403795	0.237798	-	-	-	-	-
	8088230	12199830	8	8970762	rs7830804	0.988	Imputed	T	5540	6728	0.60722	TAG36:0(FA12:0)	0.144583	0.0198155	2.95385e-13	rs55896564	7.40221e-53	12	19		TGs	-	-	-	-	-	-	-	T	G	0.0802888	0.0429594	0.0618809	-	-	-	-	-
	8088230	12199830	8	8970762	rs7830804	0.988	Imputed	T	4296	5191	0.604167	MAG(FA16:0)	0.157722	0.0225392	2.60252e-12	rs55896564	7.40221e-53	12	19		MAG	-	-	-	-	-	-	-	T	G	-0.0540004	0.0433711	0.213352	-	-	-	-	-
	8088230	12199830	8	8970762	rs7830804	0.988	Imputed	T	5500	6668	0.606182	DAG(16:0/18:0)	0.246818	0.0198718	2.02272e-35	rs55896564	7.40221e-53	12	19		DAG	-	-	-	-	-	-	-	T	G	0.0550101	0.0407911	0.177734	-	-	-	-	-
	8088230	12199830	8	8970762	rs7830804	0.988	Imputed	T	5727	6926	0.60468	DAG(14:1/16:0)	-0.199908	0.0193839	6.15025e-25	rs55896564	7.40221e-53	12	19		DAG	-	-	-	-	-	-	-	T	G	0.0697874	0.0452474	0.12326	-	-	-	-	-
	8088230	12199830	8	8970762	rs7830804	0.988	Imputed	T	3936	4774	0.606453	MAG(FA12:0)	0.159964	0.0232843	6.41854e-12	rs55896564	7.40221e-53	12	19		MAG	-	-	-	-	-	-	-	T	G	0.00540394	0.0440082	0.902291	-	-	-	-	-
	8088230	12199830	8	8970762	rs7830804	0.988	Imputed	T	3861	4666	0.604248	MAG(FA14:0)	0.161449	0.0236285	8.32617e-12	rs55896564	7.40221e-53	12	19		MAG	-	-	-	-	-	-	-	T	G	-0.0137646	0.0424999	0.746092	-	-	-	-	-
	8088230	12199830	8	8970762	rs7830804	0.988	Imputed	T	5633	6828	0.606071	DAG(16:0/16:0)	0.188398	0.0196017	7.16158e-22	rs55896564	7.40221e-53	12	19		DAG	-	-	-	-	-	-	-	T	G	0.0424887	0.040376	0.292868	T	G	0.027	0.019	0.15
	8088230	12199830	8	8970762	rs7830804	0.988	Imputed	T	5695	6903	0.606058	DAG(12:0/18:0)	0.236206	0.0194935	8.56199e-34	rs55896564	7.40221e-53	12	19		DAG	-	-	-	-	-	-	-	T	G	0.0676018	0.0421693	0.109182	-	-	-	-	-
	8088230	12199830	8	8970762	rs7830804	0.988	Imputed	T	4172	5045	0.604626	MAG(FA18:0)	0.175566	0.0227185	1.09371e-14	rs55896564	7.40221e-53	12	19		MAG	-	-	-	-	-	-	-	T	G	0.00352316	0.0443492	0.936695	-	-	-	-	-
	8088230	12199830	8	8970762	rs7830804	0.988	Imputed	T	5885	7150	0.607477	DAG(18:0/22:6)	-0.217952	0.0191514	5.22992e-30	rs55896564	7.40221e-53	12	19		DAG	-	-	-	-	-	-	-	T	G	0.118232	0.0425644	0.00556185	-	-	-	-	-
	8088230	12199830	8	8974322	rs28440961	1	Genotyped	A	5695	1379	0.121071	DAG(12:0/18:0)	0.187894	0.0288752	7.66039e-11	rs55896564	7.40221e-53	8	11		DAG	-	-	-	-	-	-	-	A	G	0.0247617	0.0611341	0.685522	-	-	-	-	-
	8088230	12199830	8	8984619	rs2409542	0.997	Imputed	C	5727	4155	0.362755	DAG(14:1/16:0)	-0.165642	0.0195181	2.12779e-17	rs55896564	7.40221e-53	23	33		DAG	-	-	-	-	-	-	-	-	-	-	-	-	-	-	-	-	-
	8088230	12199830	8	8984619	rs2409542	0.997	Imputed	C	5695	4166	0.365759	DAG(12:0/18:0)	0.154873	0.0195031	2.00644e-15	rs55896564	7.40221e-53	23	33		DAG	-	-	-	-	-	-	-	-	-	-	-	-	-	-	-	-	-
	8088230	12199830	8	8984619	rs2409542	0.997	Imputed	C	5540	4054	0.365884	TAG36:0(FA12:0)	0.147085	0.0198124	1.13755e-13	rs55896564	7.40221e-53	23	33		TGs	-	-	-	-	-	-	-	-	-	-	-	-	-	-	-	-	-
	8088230	12199830	8	8984619	rs2409542	0.997	Imputed	C	5500	4018	0.365273	DAG(16:0/18:0)	0.152269	0.019906	2.01983e-14	rs55896564	7.40221e-53	23	33		DAG	-	-	-	-	-	-	-	-	-	-	-	-	-	-	-	-	-
	8088230	12199830	8	8984619	rs2409542	0.997	Imputed	C	5885	4301	0.365421	DAG(18:0/22:6)	-0.203001	0.0192331	4.82855e-26	rs55896564	7.40221e-53	23	33		DAG	-	-	-	-	-	-	-	-	-	-	-	-	-	-	-	-	-
	8088230	12199830	8	8999187	rs330924	1	Genotyped	C	5633	3633	0.322475	DAG(16:0/16:0)	-0.146377	0.0199981	2.48838e-13	rs55896564	7.40221e-53	21	34		DAG	-	-	-	-	-	-	-	C	G	-0.0359754	0.042728	0.399981	C	G	-0.013	0.021	0.55
	8088230	12199830	8	8999187	rs330924	1	Genotyped	C	5885	3789	0.32192	DAG(18:0/22:6)	0.157503	0.0195812	8.72746e-16	rs55896564	7.40221e-53	21	34		DAG	-	-	-	-	-	-	-	C	G	-0.0561545	0.0451549	0.213898	-	-	-	-	-
	8088230	12199830	8	8999187	rs330924	1	Genotyped	C	4172	2702	0.323826	MAG(FA18:0)	-0.150143	0.023183	9.39283e-11	rs55896564	7.40221e-53	21	34		MAG	-	-	-	-	-	-	-	C	G	-0.0146581	0.0469229	0.754802	-	-	-	-	-
	8088230	12199830	8	8999187	rs330924	1	Genotyped	C	5500	3550	0.322727	DAG(16:0/18:0)	-0.192792	0.0202893	2.05622e-21	rs55896564	7.40221e-53	21	34		DAG	-	-	-	-	-	-	-	C	G	-0.0427911	0.0431755	0.321843	-	-	-	-	-
	8088230	12199830	8	8999187	rs330924	1	Genotyped	C	5727	3705	0.323468	DAG(14:1/16:0)	0.164329	0.019847	1.23409e-16	rs55896564	7.40221e-53	21	34		DAG	-	-	-	-	-	-	-	C	G	-0.0405637	0.0479091	0.397347	-	-	-	-	-
	8088230	12199830	8	8999187	rs330924	1	Genotyped	C	5695	3681	0.323178	DAG(12:0/18:0)	-0.176298	0.0198954	7.91289e-19	rs55896564	7.40221e-53	21	34		DAG	-	-	-	-	-	-	-	C	G	-0.0465041	0.0446466	0.297811	-	-	-	-	-
	8088230	12199830	8	9013932	rs330935	0.996	Imputed	G	4172	2924	0.350431	MAG(FA18:0)	-0.148741	0.0229242	8.67502e-11	rs55896564	7.40221e-53	15	18		MAG	-	-	-	-	-	-	-	G	A	-0.0564168	0.0451127	0.21134	-	-	-	-	-
	8088230	12199830	8	9013932	rs330935	0.996	Imputed	G	5727	4001	0.34931	DAG(14:1/16:0)	0.179359	0.0195716	4.98897e-20	rs55896564	7.40221e-53	15	18		DAG	-	-	-	-	-	-	-	G	A	-0.0712199	0.0460568	0.122292	-	-	-	-	-
	8088230	12199830	8	9013932	rs330935	0.996	Imputed	G	5695	3965	0.348112	DAG(12:0/18:0)	-0.165763	0.0196552	3.35322e-17	rs55896564	7.40221e-53	15	18		DAG	-	-	-	-	-	-	-	G	A	-0.0526057	0.0429435	0.220823	-	-	-	-	-
	8088230	12199830	8	9013932	rs330935	0.996	Imputed	G	5885	4096	0.348003	DAG(18:0/22:6)	0.193685	0.0192837	9.76816e-24	rs55896564	7.40221e-53	15	18		DAG	-	-	-	-	-	-	-	G	A	-0.0488479	0.0434455	0.261096	-	-	-	-	-
	8088230	12199830	8	9013932	rs330935	0.996	Imputed	G	5500	3822	0.347455	DAG(16:0/18:0)	-0.180269	0.0199839	1.86807e-19	rs55896564	7.40221e-53	15	18		DAG	-	-	-	-	-	-	-	G	A	-0.0400536	0.0415368	0.335099	-	-	-	-	-
	8088230	12199830	8	9026593	rs10503388	1	Genotyped	A	5885	6803	0.577995	DAG(18:0/22:6)	-0.122511	0.0185521	4.01252e-11	rs55896564	7.40221e-53	1	1		DAG	-	-	-	-	-	-	-	A	G	0.0140603	0.0430064	0.743776	-	-	-	-	-
	8088230	12199830	8	9026593	rs10503388	1	Genotyped	A	5727	6615	0.577528	DAG(14:1/16:0)	-0.135231	0.0187747	5.89677e-13	rs55896564	7.40221e-53	1	1		DAG	-	-	-	-	-	-	-	A	G	0.00646716	0.0456151	0.887281	-	-	-	-	-
	8088230	12199830	8	9028261	rs1530483	1	Genotyped	A	5695	1881	0.165145	DAG(12:0/18:0)	0.169367	0.0249525	1.14047e-11	rs55896564	7.40221e-53	1	2		DAG	-	-	-	-	-	-	-	A	C	0.160391	0.0593323	0.00696582	-	-	-	-	-
	8088230	12199830	8	9028261	rs1530483	1	Genotyped	A	5727	1889	0.164921	DAG(14:1/16:0)	-0.158249	0.0249199	2.14906e-10	rs55896564	7.40221e-53	1	2		DAG	-	-	-	-	-	-	-	A	C	0.108321	0.0637782	0.0896981	-	-	-	-	-
	8088230	12199830	8	9028261	rs1530483	1	Genotyped	A	5500	1822	0.165636	DAG(16:0/18:0)	0.174158	0.0252797	5.60871e-12	rs55896564	7.40221e-53	1	2		DAG	-	-	-	-	-	-	-	A	C	0.135484	0.0574173	0.0184564	-	-	-	-	-
	8088230	12199830	8	9031704	rs398801	0.985	Imputed	A	5695	3092	0.271466	DAG(12:0/18:0)	-0.168517	0.020441	1.66438e-16	rs55896564	7.40221e-53	16	20		DAG	-	-	-	-	-	-	-	A	T	-0.0291718	0.0475046	0.53928	-	-	-	-	-
	8088230	12199830	8	9031704	rs398801	0.985	Imputed	A	4172	2296	0.275168	MAG(FA18:0)	-0.155769	0.0237696	5.62907e-11	rs55896564	7.40221e-53	16	20		MAG	-	-	-	-	-	-	-	A	T	-0.00924642	0.0499128	0.853064	-	-	-	-	-
	8088230	12199830	8	9031704	rs398801	0.985	Imputed	A	5885	3175	0.269754	DAG(18:0/22:6)	0.20055	0.0200934	1.84804e-23	rs55896564	7.40221e-53	16	20		DAG	-	-	-	-	-	-	-	A	T	-0.0286968	0.0480554	0.550516	-	-	-	-	-
	8088230	12199830	8	9031704	rs398801	0.985	Imputed	A	5633	3052	0.270904	DAG(16:0/16:0)	-0.131952	0.0205377	1.31974e-10	rs55896564	7.40221e-53	16	20		DAG	-	-	-	-	-	-	-	A	T	-0.0423343	0.0454464	0.351776	A	T	-0.023	0.023	0.31
	8088230	12199830	8	9031704	rs398801	0.985	Imputed	A	5727	3100	0.270648	DAG(14:1/16:0)	0.203264	0.0203616	1.81437e-23	rs55896564	7.40221e-53	16	20		DAG	-	-	-	-	-	-	-	A	T	-0.0152308	0.0509743	0.76515	-	-	-	-	-
	8088230	12199830	8	9031704	rs398801	0.985	Imputed	A	5500	2983	0.271182	DAG(16:0/18:0)	-0.187458	0.0208068	2.07065e-19	rs55896564	7.40221e-53	16	20		DAG	-	-	-	-	-	-	-	A	T	-0.0384086	0.045931	0.403199	-	-	-	-	-
	8088230	12199830	8	9032646	rs13260471	1	Genotyped	G	5633	2058	0.182674	DAG(16:0/16:0)	-0.164239	0.0246895	2.88783e-11	rs55896564	7.40221e-53	1	4		DAG	-	-	-	-	-	-	-	G	A	-0.051768	0.0521248	0.320841	-	-	-	-	-
	8088230	12199830	8	9032646	rs13260471	1	Genotyped	G	5695	2079	0.182529	DAG(12:0/18:0)	-0.20987	0.0245557	1.26649e-17	rs55896564	7.40221e-53	1	4		DAG	-	-	-	-	-	-	-	G	A	-0.0941625	0.0544273	0.083884	-	-	-	-	-
	8088230	12199830	8	9032646	rs13260471	1	Genotyped	G	5500	2008	0.182545	DAG(16:0/18:0)	-0.197616	0.0250213	2.83605e-15	rs55896564	7.40221e-53	1	4		DAG	-	-	-	-	-	-	-	G	A	-0.0669828	0.0526626	0.203653	-	-	-	-	-
	8088230	12199830	8	9032646	rs13260471	1	Genotyped	G	6032	2218	0.183853	TAG42:1(FA12:0)	-0.155159	0.0237235	6.1398e-11	rs55896564	7.40221e-53	1	4		TGs	-	-	-	-	-	-	-	G	A	-0.0608786	0.0564108	0.280721	-	-	-	-	-
	8088230	12199830	8	9032646	rs13260471	1	Genotyped	G	6060	2221	0.183251	TAG42:0(FA12:0)	-0.151026	0.023693	1.83811e-10	rs55896564	7.40221e-53	1	4		TGs	-	-	-	-	-	-	-	G	A	-0.0686634	0.0560092	0.220472	-	-	-	-	-
	8088230	12199830	8	9033093	rs393155	1	Genotyped	A	5786	5691	0.491791	DAG(14:0/16:0)	-0.119224	0.0186466	1.6172e-10	rs55896564	7.40221e-53	14	29		DAG	-	-	-	-	-	-	-	A	G	-0.0604774	0.041336	0.143718	A	G	-0.0072	0.019	0.7
	8088230	12199830	8	9033093	rs393155	1	Genotyped	A	5905	5828	0.49348	TAG40:0(FA14:0)	-0.148473	0.0184157	7.48661e-16	rs55896564	7.40221e-53	14	29		TGs	-	-	-	-	-	-	-	A	G	-0.0546718	0.0420695	0.194009	-	-	-	-	-
	8088230	12199830	8	9033093	rs393155	1	Genotyped	A	5727	5661	0.494238	DAG(14:1/16:0)	0.227793	0.0186732	3.14962e-34	rs55896564	7.40221e-53	14	29		DAG	-	-	-	-	-	-	-	A	G	-0.0655753	0.0439494	0.135953	-	-	-	-	-
	8088230	12199830	8	9033093	rs393155	1	Genotyped	A	6060	5957	0.491502	TAG42:0(FA12:0)	-0.15406	0.0181911	2.47591e-17	rs55896564	7.40221e-53	14	29		TGs	-	-	-	-	-	-	-	A	G	-0.0649524	0.0421239	0.12336	-	-	-	-	-
	8088230	12199830	8	9033093	rs393155	1	Genotyped	A	4172	4129	0.494847	MAG(FA18:0)	-0.220769	0.021973	9.43876e-24	rs55896564	7.40221e-53	14	29		MAG	-	-	-	-	-	-	-	A	G	-0.00504906	0.043074	0.906707	-	-	-	-	-
	8088230	12199830	8	9033093	rs393155	1	Genotyped	A	5885	5793	0.492184	DAG(18:0/22:6)	0.252078	0.0184578	1.83408e-42	rs55896564	7.40221e-53	14	29		DAG	-	-	-	-	-	-	-	A	G	-0.103168	0.041367	0.0127703	-	-	-	-	-
	8088230	12199830	8	9033093	rs393155	1	Genotyped	A	6009	5909	0.491679	TAG42:0(FA14:0)	-0.146684	0.0182544	9.31684e-16	rs55896564	7.40221e-53	14	29		TGs	-	-	-	-	-	-	-	A	G	-0.0582956	0.0419609	0.165011	-	-	-	-	-
	8088230	12199830	8	9033093	rs393155	1	Genotyped	A	4296	4234	0.492784	MAG(FA16:0)	-0.189915	0.0217199	2.25339e-18	rs55896564	7.40221e-53	14	29		MAG	-	-	-	-	-	-	-	A	G	0.0413724	0.0421347	0.326349	-	-	-	-	-
	8088230	12199830	8	9033093	rs393155	1	Genotyped	A	4878	4799	0.491902	MAG(FA20:0)	-0.151096	0.0203516	1.13368e-13	rs55896564	7.40221e-53	14	29		MAG	-	-	-	-	-	-	-	A	G	-	-	-	-	-	-	-	-
	8088230	12199830	8	9033093	rs393155	1	Genotyped	A	4051	3956	0.488275	MAG(FA22:5)	-0.154992	0.0223751	4.29968e-12	rs55896564	7.40221e-53	14	29		MAG	-	-	-	-	-	-	-	A	G	-0.0394916	0.0427477	0.355766	-	-	-	-	-
	8088230	12199830	8	9033093	rs393155	1	Genotyped	A	5540	5450	0.491877	TAG36:0(FA12:0)	-0.193941	0.0190513	2.43728e-24	rs55896564	7.40221e-53	14	29		TGs	-	-	-	-	-	-	-	A	G	-0.0546151	0.0417562	0.191147	-	-	-	-	-
	8088230	12199830	8	9033093	rs393155	1	Genotyped	A	3861	3788	0.490546	MAG(FA14:0)	-0.19801	0.022832	4.22943e-18	rs55896564	7.40221e-53	14	29		MAG	-	-	-	-	-	-	-	A	G	-0.00561703	0.0412796	0.891787	-	-	-	-	-
	8088230	12199830	8	9033093	rs393155	1	Genotyped	A	5695	5605	0.492098	DAG(12:0/18:0)	-0.277837	0.0187937	1.87155e-49	rs55896564	7.40221e-53	14	29		DAG	-	-	-	-	-	-	-	A	G	-0.0703613	0.0409503	0.0860228	-	-	-	-	-
	8088230	12199830	8	9033093	rs393155	1	Genotyped	A	5633	5542	0.491923	DAG(16:0/16:0)	-0.216954	0.0188841	1.50351e-30	rs55896564	7.40221e-53	14	29		DAG	-	-	-	-	-	-	-	A	G	-0.0542661	0.0392016	0.166537	A	G	-0.0084	0.019	0.65
	8088230	12199830	8	9033093	rs393155	1	Genotyped	A	6032	5932	0.491711	TAG42:1(FA12:0)	-0.156217	0.0182362	1.06858e-17	rs55896564	7.40221e-53	14	29		TGs	-	-	-	-	-	-	-	A	G	-0.0680917	0.0424162	0.108694	-	-	-	-	-
	8088230	12199830	8	9033093	rs393155	1	Genotyped	A	5500	5411	0.491909	DAG(16:0/18:0)	-0.287801	0.0191312	3.80871e-51	rs55896564	7.40221e-53	14	29		DAG	-	-	-	-	-	-	-	A	G	-0.0590661	0.0396115	0.136197	-	-	-	-	-
	8088230	12199830	8	9033093	rs393155	1	Genotyped	A	5889	5795	0.492019	TAG40:0(FA12:0)	-0.162228	0.0184769	1.63395e-18	rs55896564	7.40221e-53	14	29		TGs	-	-	-	-	-	-	-	A	G	-0.0697632	0.0423032	0.0993912	-	-	-	-	-
	8088230	12199830	8	9033093	rs393155	1	Genotyped	A	3936	3862	0.4906	MAG(FA12:0)	-0.19345	0.0225002	8.13441e-18	rs55896564	7.40221e-53	14	29		MAG	-	-	-	-	-	-	-	A	G	-0.0269639	0.042736	0.528203	-	-	-	-	-
	8088230	12199830	8	9033093	rs393155	1	Genotyped	A	6008	5907	0.491595	TAG40:0(FA16:0)	-0.129815	0.0182758	1.21979e-12	rs55896564	7.40221e-53	14	29		TGs	-	-	-	-	-	-	-	A	G	-0.0696918	0.0416903	0.0948607	-	-	-	-	-
	8088230	12199830	8	9038596	rs1994020	1	Genotyped	C	5500	4668	0.424364	DAG(16:0/18:0)	-0.197652	0.0192923	1.24487e-24	rs55896564	7.40221e-53	1	5		DAG	-	-	-	-	-	-	-	C	T	-0.0284663	0.0417864	0.495858	-	-	-	-	-
	8088230	12199830	8	9038596	rs1994020	1	Genotyped	C	5695	4844	0.425285	DAG(12:0/18:0)	-0.180014	0.0189169	1.79854e-21	rs55896564	7.40221e-53	1	5		DAG	-	-	-	-	-	-	-	C	T	-0.020692	0.0432164	0.632171	-	-	-	-	-
	8088230	12199830	8	9038596	rs1994020	1	Genotyped	C	5633	4787	0.424907	DAG(16:0/16:0)	-0.131245	0.0190637	5.79864e-12	rs55896564	7.40221e-53	1	5		DAG	-	-	-	-	-	-	-	C	T	-0.0174213	0.0413536	0.67363	-	-	-	-	-
	8088230	12199830	8	9038596	rs1994020	1	Genotyped	C	5727	4894	0.427274	DAG(14:1/16:0)	0.187847	0.0188697	2.39919e-23	rs55896564	7.40221e-53	1	5		DAG	-	-	-	-	-	-	-	C	T	-0.048604	0.0463498	0.294564	-	-	-	-	-
	8088230	12199830	8	9038596	rs1994020	1	Genotyped	C	5540	4719	0.425903	TAG36:0(FA12:0)	-0.132438	0.019132	4.44395e-12	rs55896564	7.40221e-53	1	5		TGs	-	-	-	-	-	-	-	C	T	-0.0201954	0.0440438	0.646657	-	-	-	-	-
	8088230	12199830	8	9038596	rs1994020	1	Genotyped	C	5885	5005	0.425234	DAG(18:0/22:6)	0.190313	0.0186499	1.89256e-24	rs55896564	7.40221e-53	1	5		DAG	-	-	-	-	-	-	-	C	T	-0.104108	0.043615	0.0171465	-	-	-	-	-
	8088230	12199830	8	9039046	rs4994590	1	Genotyped	T	5540	8734	0.788267	TAG36:0(FA12:0)	-0.147857	0.0231932	1.82934e-10	rs55896564	7.40221e-53	3	6		TGs	-	-	-	-	-	-	-	T	C	0.024471	0.0525914	0.641801	-	-	-	-	-
	8088230	12199830	8	9039046	rs4994590	1	Genotyped	T	5727	9046	0.789768	DAG(14:1/16:0)	0.161725	0.0228817	1.57303e-12	rs55896564	7.40221e-53	3	6		DAG	-	-	-	-	-	-	-	T	C	-0.0521649	0.0553501	0.346156	-	-	-	-	-
	8088230	12199830	8	9039046	rs4994590	1	Genotyped	T	5885	9273	0.78785	DAG(18:0/22:6)	0.197557	0.0225305	1.81159e-18	rs55896564	7.40221e-53	3	6		DAG	-	-	-	-	-	-	-	T	C	-0.0227916	0.0522022	0.662481	-	-	-	-	-
	8088230	12199830	8	9042454	rs11249905	1	Genotyped	G	6009	4334	0.360626	TAG42:0(FA14:0)	-0.127983	0.0189093	1.30356e-11	rs55896564	7.40221e-53	1	2		TGs	-	-	-	-	-	-	-	G	A	-0.0667872	0.0473391	0.158563	-	-	-	-	-
	8088230	12199830	8	9042454	rs11249905	1	Genotyped	G	4172	3015	0.361337	MAG(FA18:0)	-0.168012	0.02277	1.59869e-13	rs55896564	7.40221e-53	1	2		MAG	-	-	-	-	-	-	-	G	A	-0.00257317	0.0485964	0.957781	-	-	-	-	-
	8088230	12199830	8	9042454	rs11249905	1	Genotyped	G	5695	4104	0.360316	DAG(12:0/18:0)	-0.224016	0.0194583	1.13929e-30	rs55896564	7.40221e-53	1	2		DAG	-	-	-	-	-	-	-	G	A	-0.0825508	0.0461954	0.0741982	-	-	-	-	-
	8088230	12199830	8	9042454	rs11249905	1	Genotyped	G	5885	4258	0.361767	DAG(18:0/22:6)	0.18975	0.0191187	3.24627e-23	rs55896564	7.40221e-53	1	2		DAG	-	-	-	-	-	-	-	G	A	-0.149691	0.0465889	0.00134937	-	-	-	-	-
	8088230	12199830	8	9042454	rs11249905	1	Genotyped	G	5540	4003	0.361282	TAG36:0(FA12:0)	-0.132126	0.0196753	1.87629e-11	rs55896564	7.40221e-53	1	2		TGs	-	-	-	-	-	-	-	G	A	-0.0572448	0.0471141	0.224602	-	-	-	-	-
	8088230	12199830	8	9042454	rs11249905	1	Genotyped	G	5633	4048	0.359311	DAG(16:0/16:0)	-0.174524	0.0196055	5.49433e-19	rs55896564	7.40221e-53	1	2		DAG	-	-	-	-	-	-	-	G	A	-0.0796152	0.0442022	0.071936	-	-	-	-	-
	8088230	12199830	8	9042454	rs11249905	1	Genotyped	G	6008	4339	0.361102	TAG40:0(FA16:0)	-0.120182	0.0189118	2.08632e-10	rs55896564	7.40221e-53	1	2		TGs	-	-	-	-	-	-	-	G	A	-0.0826819	0.0470291	0.0789927	-	-	-	-	-
	8088230	12199830	8	9042454	rs11249905	1	Genotyped	G	5905	4286	0.362913	TAG40:0(FA14:0)	-0.130582	0.0190633	7.38788e-12	rs55896564	7.40221e-53	1	2		TGs	-	-	-	-	-	-	-	G	A	-0.0590694	0.0474657	0.213578	-	-	-	-	-
	8088230	12199830	8	9042454	rs11249905	1	Genotyped	G	6032	4351	0.36066	TAG42:1(FA12:0)	-0.128719	0.0188943	9.58887e-12	rs55896564	7.40221e-53	1	2		TGs	-	-	-	-	-	-	-	G	A	-0.0780336	0.0478523	0.10322	-	-	-	-	-
	8088230	12199830	8	9042454	rs11249905	1	Genotyped	G	5889	4245	0.360418	TAG40:0(FA12:0)	-0.122224	0.0190982	1.55602e-10	rs55896564	7.40221e-53	1	2		TGs	-	-	-	-	-	-	-	G	A	-0.0730268	0.0477342	0.126322	-	-	-	-	-
	8088230	12199830	8	9042454	rs11249905	1	Genotyped	G	6060	4366	0.360231	TAG42:0(FA12:0)	-0.128209	0.0188342	9.94636e-12	rs55896564	7.40221e-53	1	2		TGs	-	-	-	-	-	-	-	G	A	-0.0727331	0.047525	0.126184	-	-	-	-	-
	8088230	12199830	8	9042454	rs11249905	1	Genotyped	G	5727	4171	0.364152	DAG(14:1/16:0)	0.161527	0.0193461	6.86584e-17	rs55896564	7.40221e-53	1	2		DAG	-	-	-	-	-	-	-	G	A	-0.0951905	0.0495528	0.0549761	-	-	-	-	-
	8088230	12199830	8	9042454	rs11249905	1	Genotyped	G	5500	3944	0.358545	DAG(16:0/18:0)	-0.230839	0.019856	3.0518e-31	rs55896564	7.40221e-53	1	2		DAG	-	-	-	-	-	-	-	G	A	-0.0872943	0.0446593	0.0508602	-	-	-	-	-
	8088230	12199830	8	9043984	rs11784786	1	Genotyped	T	5727	4551	0.397328	DAG(14:1/16:0)	-0.134904	0.0190514	1.43077e-12	rs55896564	7.40221e-53	1	2		DAG	-	-	-	-	-	-	-	T	C	0.0983394	0.0504433	0.0514748	-	-	-	-	-
	8088230	12199830	8	9043984	rs11784786	1	Genotyped	T	5885	4684	0.397961	DAG(18:0/22:6)	-0.141651	0.0187695	4.45773e-14	rs55896564	7.40221e-53	1	2		DAG	-	-	-	-	-	-	-	T	C	0.112842	0.047523	0.0177347	-	-	-	-	-
	8088230	12199830	8	9043984	rs11784786	1	Genotyped	T	5695	4525	0.397278	DAG(12:0/18:0)	0.138121	0.0190614	4.28943e-13	rs55896564	7.40221e-53	1	2		DAG	-	-	-	-	-	-	-	T	C	0.0460847	0.0470728	0.327778	-	-	-	-	-
	8088230	12199830	8	9044856	rs4841106	1	Genotyped	G	5633	3845	0.341292	DAG(16:0/16:0)	-0.184668	0.0198222	1.20555e-20	rs55896564	7.40221e-53	4	4		DAG	-	-	-	-	-	-	-	G	A	-0.0617703	0.0412082	0.134149	-	-	-	-	-
	8088230	12199830	8	9044856	rs4841106	1	Genotyped	G	5889	4007	0.340211	TAG40:0(FA12:0)	-0.126079	0.0193777	7.69839e-11	rs55896564	7.40221e-53	4	4		TGs	-	-	-	-	-	-	-	G	A	-0.0856178	0.044456	0.0543593	-	-	-	-	-
	8088230	12199830	8	9044856	rs4841106	1	Genotyped	G	3936	2693	0.342099	MAG(FA12:0)	-0.156095	0.0234335	2.71631e-11	rs55896564	7.40221e-53	4	4		MAG	-	-	-	-	-	-	-	G	A	-0.0181892	0.0449343	0.685702	-	-	-	-	-
	8088230	12199830	8	9044856	rs4841106	1	Genotyped	G	6060	4121	0.340017	TAG42:0(FA12:0)	-0.124896	0.0191069	6.28847e-11	rs55896564	7.40221e-53	4	4		TGs	-	-	-	-	-	-	-	G	A	-0.0889877	0.0442548	0.0445761	-	-	-	-	-
	8088230	12199830	8	9044856	rs4841106	1	Genotyped	G	5500	3753	0.341182	DAG(16:0/18:0)	-0.242206	0.0200615	1.46402e-33	rs55896564	7.40221e-53	4	4		DAG	-	-	-	-	-	-	-	G	A	-0.0536763	0.041655	0.197795	-	-	-	-	-
	8088230	12199830	8	9044856	rs4841106	1	Genotyped	G	5885	4013	0.340952	DAG(18:0/22:6)	0.208192	0.0193778	6.33428e-27	rs55896564	7.40221e-53	4	4		DAG	-	-	-	-	-	-	-	G	A	-0.0861453	0.0435333	0.0480691	-	-	-	-	-
	8088230	12199830	8	9044856	rs4841106	1	Genotyped	G	5540	3767	0.339982	TAG36:0(FA12:0)	-0.15228	0.0199436	2.24886e-14	rs55896564	7.40221e-53	4	4		TGs	-	-	-	-	-	-	-	G	A	-0.0571781	0.0438999	0.193014	-	-	-	-	-
	8088230	12199830	8	9044856	rs4841106	1	Genotyped	G	3861	2666	0.345247	MAG(FA14:0)	-0.172034	0.0238248	5.16754e-13	rs55896564	7.40221e-53	4	4		MAG	-	-	-	-	-	-	-	G	A	-0.00673338	0.0433985	0.876728	-	-	-	-	-
	8088230	12199830	8	9044856	rs4841106	1	Genotyped	G	5695	3898	0.34223	DAG(12:0/18:0)	-0.227649	0.0196701	5.6219e-31	rs55896564	7.40221e-53	4	4		DAG	-	-	-	-	-	-	-	G	A	-0.0685842	0.04306	0.111485	-	-	-	-	-
	8088230	12199830	8	9044856	rs4841106	1	Genotyped	G	5727	3916	0.341889	DAG(14:1/16:0)	0.184338	0.0196082	5.40074e-21	rs55896564	7.40221e-53	4	4		DAG	-	-	-	-	-	-	-	G	A	-0.0725363	0.0462008	0.116681	-	-	-	-	-
	8088230	12199830	8	9044856	rs4841106	1	Genotyped	G	4172	2832	0.339406	MAG(FA18:0)	-0.182835	0.0231113	2.55234e-15	rs55896564	7.40221e-53	4	4		MAG	-	-	-	-	-	-	-	G	A	-0.000401215	0.0452854	0.992933	-	-	-	-	-
	8088230	12199830	8	9044856	rs4841106	1	Genotyped	G	6009	4090	0.340323	TAG42:0(FA14:0)	-0.123075	0.0191644	1.34468e-10	rs55896564	7.40221e-53	4	4		TGs	-	-	-	-	-	-	-	G	A	-0.092918	0.0440675	0.0351971	-	-	-	-	-
	8088230	12199830	8	9044856	rs4841106	1	Genotyped	G	4296	2925	0.340433	MAG(FA16:0)	-0.162146	0.0227035	9.20366e-13	rs55896564	7.40221e-53	4	4		MAG	-	-	-	-	-	-	-	G	A	0.0754088	0.044261	0.0886975	-	-	-	-	-
	8088230	12199830	8	9046312	rs1968853	1	Genotyped	C	5885	5386	0.457604	DAG(18:0/22:6)	0.139743	0.0184574	3.70067e-14	rs55896564	7.40221e-53	1	1		DAG	-	-	-	-	-	-	-	C	A	-0.0240436	0.0414084	0.561591	-	-	-	-	-
	8088230	12199830	8	9046312	rs1968853	1	Genotyped	C	5500	5062	0.460182	DAG(16:0/18:0)	-0.16577	0.0190493	3.25592e-18	rs55896564	7.40221e-53	1	1		DAG	-	-	-	-	-	-	-	C	A	-0.0180023	0.0395859	0.649362	-	-	-	-	-
	8088230	12199830	8	9046312	rs1968853	1	Genotyped	C	5633	5168	0.458725	DAG(16:0/16:0)	-0.125941	0.0188202	2.20435e-11	rs55896564	7.40221e-53	1	1		DAG	-	-	-	-	-	-	-	C	A	-0.0253151	0.0391675	0.518194	-	-	-	-	-
	8088230	12199830	8	9046312	rs1968853	1	Genotyped	C	5540	5061	0.456769	TAG36:0(FA12:0)	-0.128895	0.0190546	1.33764e-11	rs55896564	7.40221e-53	1	1		TGs	-	-	-	-	-	-	-	C	A	-0.00452117	0.0417234	0.913728	-	-	-	-	-
	8088230	12199830	8	9046312	rs1968853	1	Genotyped	C	5695	5220	0.458297	DAG(12:0/18:0)	-0.149304	0.0187382	1.61398e-15	rs55896564	7.40221e-53	1	1		DAG	-	-	-	-	-	-	-	C	A	-0.030086	0.0409306	0.462458	-	-	-	-	-
	8088230	12199830	8	9047178	rs2010390	1	Genotyped	G	5727	7990	0.697573	DAG(14:1/16:0)	-0.189882	0.0202971	8.35164e-21	rs55896564	7.40221e-53	10	14		DAG	-	-	-	-	-	-	-	G	A	0.0650245	0.0467248	0.164295	-	-	-	-	-
	8088230	12199830	8	9047178	rs2010390	1	Genotyped	G	5889	8237	0.699355	TAG40:0(FA12:0)	0.143851	0.020087	7.98727e-13	rs55896564	7.40221e-53	10	14		TGs	-	-	-	-	-	-	-	G	A	0.00268818	0.0450214	0.952398	-	-	-	-	-
	8088230	12199830	8	9047178	rs2010390	1	Genotyped	G	4172	5827	0.698346	MAG(FA18:0)	0.176861	0.0238431	1.19191e-13	rs55896564	7.40221e-53	10	14		MAG	-	-	-	-	-	-	-	G	A	-0.0374278	0.0457756	0.413732	-	-	-	-	-
	8088230	12199830	8	9047178	rs2010390	1	Genotyped	G	5633	7875	0.699006	DAG(16:0/16:0)	0.175402	0.0205489	1.39157e-17	rs55896564	7.40221e-53	10	14		DAG	-	-	-	-	-	-	-	G	A	0.0486452	0.0416819	0.243426	-	-	-	-	-
	8088230	12199830	8	9047178	rs2010390	1	Genotyped	G	5695	7974	0.700088	DAG(12:0/18:0)	0.212004	0.0204484	3.47716e-25	rs55896564	7.40221e-53	10	14		DAG	-	-	-	-	-	-	-	G	A	0.0395077	0.0435706	0.364725	-	-	-	-	-
	8088230	12199830	8	9047178	rs2010390	1	Genotyped	G	5500	7687	0.698818	DAG(16:0/18:0)	0.236714	0.0207976	5.15241e-30	rs55896564	7.40221e-53	10	14		DAG	-	-	-	-	-	-	-	G	A	0.0535569	0.0421187	0.203779	-	-	-	-	-
	8088230	12199830	8	9047178	rs2010390	1	Genotyped	G	6009	8407	0.699534	TAG42:0(FA14:0)	0.13407	0.0198513	1.44108e-11	rs55896564	7.40221e-53	10	14		TGs	-	-	-	-	-	-	-	G	A	0.0237848	0.0446366	0.594236	-	-	-	-	-
	8088230	12199830	8	9047178	rs2010390	1	Genotyped	G	5540	7748	0.699278	TAG36:0(FA12:0)	0.161089	0.0206966	7.0617e-15	rs55896564	7.40221e-53	10	14		TGs	-	-	-	-	-	-	-	G	A	-0.0246967	0.0444142	0.57828	-	-	-	-	-
	8088230	12199830	8	9047178	rs2010390	1	Genotyped	G	6060	8476	0.69934	TAG42:0(FA12:0)	0.139547	0.0197668	1.66909e-12	rs55896564	7.40221e-53	10	14		TGs	-	-	-	-	-	-	-	G	A	0.0180985	0.044821	0.686437	-	-	-	-	-
	8088230	12199830	8	9047178	rs2010390	1	Genotyped	G	5905	8251	0.698645	TAG40:0(FA14:0)	0.132786	0.01999	3.08086e-11	rs55896564	7.40221e-53	10	14		TGs	-	-	-	-	-	-	-	G	A	0.0151492	0.0447508	0.735029	-	-	-	-	-
	8088230	12199830	8	9047178	rs2010390	1	Genotyped	G	5885	8237	0.69983	DAG(18:0/22:6)	-0.221228	0.0200702	2.96956e-28	rs55896564	7.40221e-53	10	14		DAG	-	-	-	-	-	-	-	G	A	0.107368	0.0439787	0.0147797	-	-	-	-	-
	8088230	12199830	8	9047178	rs2010390	1	Genotyped	G	6032	8438	0.699436	TAG42:1(FA12:0)	0.127237	0.0198307	1.39758e-10	rs55896564	7.40221e-53	10	14		TGs	-	-	-	-	-	-	-	G	A	0.0140666	0.0451371	0.755369	-	-	-	-	-
	8088230	12199830	8	9056426	rs2242280	0.991	Imputed	G	5695	2600	0.22827	DAG(12:0/18:0)	-0.187053	0.0216012	4.74244e-18	rs55896564	7.40221e-53	14	21		DAG	-	-	-	-	-	-	-	G	C	-0.0400197	0.0473533	0.398212	-	-	-	-	-
	8088230	12199830	8	9056426	rs2242280	0.991	Imputed	G	5500	2518	0.228909	DAG(16:0/18:0)	-0.217585	0.0220071	4.73731e-23	rs55896564	7.40221e-53	14	21		DAG	-	-	-	-	-	-	-	G	C	-0.0207911	0.045801	0.649953	-	-	-	-	-
	8088230	12199830	8	9056426	rs2242280	0.991	Imputed	G	5727	2646	0.231011	DAG(14:1/16:0)	0.179561	0.0214904	6.52346e-17	rs55896564	7.40221e-53	14	21		DAG	-	-	-	-	-	-	-	G	C	-0.0598145	0.050791	0.239173	-	-	-	-	-
	8088230	12199830	8	9056426	rs2242280	0.991	Imputed	G	4172	1902	0.227948	MAG(FA18:0)	-0.164651	0.0252101	6.52685e-11	rs55896564	7.40221e-53	14	21		MAG	-	-	-	-	-	-	-	G	C	0.0596144	0.0497312	0.230875	-	-	-	-	-
	8088230	12199830	8	9056426	rs2242280	0.991	Imputed	G	5885	2708	0.230076	DAG(18:0/22:6)	0.200518	0.0211919	3.02025e-21	rs55896564	7.40221e-53	14	21		DAG	-	-	-	-	-	-	-	G	C	-0.0820643	0.0478564	0.0866464	-	-	-	-	-
	8088230	12199830	8	9056426	rs2242280	0.991	Imputed	G	5633	2581	0.229096	DAG(16:0/16:0)	-0.165462	0.021743	2.74282e-14	rs55896564	7.40221e-53	14	21		DAG	-	-	-	-	-	-	-	G	C	-0.0209056	0.0453209	0.644684	-	-	-	-	-
	8088230	12199830	8	9065525	rs34389718	0.999	Imputed	G	5885	4655	0.395497	DAG(18:0/22:6)	-0.198902	0.0187864	3.40362e-26	rs55896564	7.40221e-53	31	43		DAG	-	-	-	-	-	-	-	G	A	0.0234295	0.0422428	0.579248	-	-	-	-	-
	8088230	12199830	8	9065525	rs34389718	0.999	Imputed	G	6060	4800	0.39604	TAG42:0(FA12:0)	0.140508	0.0185296	3.3795e-14	rs55896564	7.40221e-53	31	43		TGs	-	-	-	-	-	-	-	G	A	0.058316	0.0429171	0.17447	-	-	-	-	-
	8088230	12199830	8	9065525	rs34389718	0.999	Imputed	G	4296	3400	0.395717	MAG(FA16:0)	0.146601	0.0221219	3.42715e-11	rs55896564	7.40221e-53	31	43		MAG	-	-	-	-	-	-	-	G	A	-0.0563969	0.0429043	0.188942	-	-	-	-	-
	8088230	12199830	8	9065525	rs34389718	0.999	Imputed	G	5695	4501	0.395171	DAG(12:0/18:0)	0.227632	0.0191152	1.06919e-32	rs55896564	7.40221e-53	31	43		DAG	-	-	-	-	-	-	-	G	A	0.0381665	0.0417496	0.360813	-	-	-	-	-
	8088230	12199830	8	9065525	rs34389718	0.999	Imputed	G	5727	4519	0.394535	DAG(14:1/16:0)	-0.186798	0.0190839	1.26463e-22	rs55896564	7.40221e-53	31	43		DAG	-	-	-	-	-	-	-	G	A	0.0180521	0.0448063	0.687101	-	-	-	-	-
	8088230	12199830	8	9065525	rs34389718	0.999	Imputed	G	6009	4758	0.395906	TAG42:0(FA14:0)	0.13421	0.0185982	5.34345e-13	rs55896564	7.40221e-53	31	43		TGs	-	-	-	-	-	-	-	G	A	0.0611187	0.0427391	0.152972	-	-	-	-	-
	8088230	12199830	8	9065525	rs34389718	0.999	Imputed	G	5500	4357	0.396091	DAG(16:0/18:0)	0.227099	0.0194752	2.01824e-31	rs55896564	7.40221e-53	31	43		DAG	-	-	-	-	-	-	-	G	A	0.0386262	0.0403708	0.338873	-	-	-	-	-
	8088230	12199830	8	9065525	rs34389718	0.999	Imputed	G	3861	3056	0.395752	MAG(FA14:0)	0.157282	0.0232942	1.45854e-11	rs55896564	7.40221e-53	31	43		MAG	-	-	-	-	-	-	-	G	A	-0.0234693	0.042042	0.576792	-	-	-	-	-
	8088230	12199830	8	9065525	rs34389718	0.999	Imputed	G	5633	4468	0.396592	DAG(16:0/16:0)	0.180016	0.0192197	7.51762e-21	rs55896564	7.40221e-53	31	43		DAG	-	-	-	-	-	-	-	G	A	0.0427481	0.0399438	0.284748	-	-	-	-	-
	8088230	12199830	8	9065525	rs34389718	0.999	Imputed	G	3936	3103	0.394182	MAG(FA12:0)	0.1547	0.0230689	2.00046e-11	rs55896564	7.40221e-53	31	43		MAG	-	-	-	-	-	-	-	G	A	0.00380464	0.043538	0.930379	-	-	-	-	-
	8088230	12199830	8	9065525	rs34389718	0.999	Imputed	G	5889	4679	0.397266	TAG40:0(FA12:0)	0.138051	0.0188118	2.15971e-13	rs55896564	7.40221e-53	31	43		TGs	-	-	-	-	-	-	-	G	A	0.0425636	0.0431221	0.323823	-	-	-	-	-
	8088230	12199830	8	9065525	rs34389718	0.999	Imputed	G	6008	4762	0.396305	TAG40:0(FA16:0)	0.12771	0.0186079	6.73341e-12	rs55896564	7.40221e-53	31	43		TGs	-	-	-	-	-	-	-	G	A	0.0627947	0.0424767	0.139589	-	-	-	-	-
	8088230	12199830	8	9065525	rs34389718	0.999	Imputed	G	5905	4673	0.395682	TAG40:0(FA14:0)	0.134143	0.0187585	8.60932e-13	rs55896564	7.40221e-53	31	43		TGs	-	-	-	-	-	-	-	G	A	0.0508702	0.042857	0.235479	-	-	-	-	-
	8088230	12199830	8	9065525	rs34389718	0.999	Imputed	G	4172	3305	0.396093	MAG(FA18:0)	0.174666	0.022313	4.95587e-15	rs55896564	7.40221e-53	31	43		MAG	-	-	-	-	-	-	-	G	A	-0.0201863	0.0438713	0.645512	-	-	-	-	-
	8088230	12199830	8	9065525	rs34389718	0.999	Imputed	G	6032	4777	0.395971	TAG42:1(FA12:0)	0.133242	0.0185683	7.19075e-13	rs55896564	7.40221e-53	31	43		TGs	-	-	-	-	-	-	-	G	A	0.0535318	0.0432243	0.215793	-	-	-	-	-
	8088230	12199830	8	9065525	rs34389718	0.999	Imputed	G	5540	4393	0.39648	TAG36:0(FA12:0)	0.170778	0.0194038	1.35301e-18	rs55896564	7.40221e-53	31	43		TGs	-	-	-	-	-	-	-	G	A	0.00629156	0.0425634	0.882514	-	-	-	-	-
	8088230	12199830	8	9069476	rs2929292	1	Genotyped	A	5500	8529	0.775364	DAG(16:0/18:0)	0.228079	0.0229943	3.44395e-23	rs55896564	7.40221e-53	17	23		DAG	-	-	-	-	-	-	-	A	G	0.0855539	0.0454848	0.0602294	-	-	-	-	-
	8088230	12199830	8	9069476	rs2929292	1	Genotyped	A	5540	8621	0.778069	TAG36:0(FA12:0)	0.173165	0.0230757	6.17827e-14	rs55896564	7.40221e-53	17	23		TGs	-	-	-	-	-	-	-	A	G	0.001596	0.0480094	0.973486	-	-	-	-	-
	8088230	12199830	8	9069476	rs2929292	1	Genotyped	A	5695	8856	0.777524	DAG(12:0/18:0)	0.197122	0.02271	3.95903e-18	rs55896564	7.40221e-53	17	23		DAG	-	-	-	-	-	-	-	A	G	0.0604189	0.0470747	0.199582	-	-	-	-	-
	8088230	12199830	8	9069476	rs2929292	1	Genotyped	A	6008	9336	0.776964	TAG40:0(FA16:0)	0.142045	0.0220488	1.17677e-10	rs55896564	7.40221e-53	17	23		TGs	-	-	-	-	-	-	-	A	G	0.0367841	0.0479439	0.443098	-	-	-	-	-
	8088230	12199830	8	9069476	rs2929292	1	Genotyped	A	6060	9417	0.77698	TAG42:0(FA12:0)	0.159116	0.021938	4.07766e-13	rs55896564	7.40221e-53	17	23		TGs	-	-	-	-	-	-	-	A	G	0.034869	0.0484354	0.471726	-	-	-	-	-
	8088230	12199830	8	9069476	rs2929292	1	Genotyped	A	6009	9341	0.777251	TAG42:0(FA14:0)	0.152926	0.0220602	4.14393e-12	rs55896564	7.40221e-53	17	23		TGs	-	-	-	-	-	-	-	A	G	0.0354639	0.0482382	0.462375	-	-	-	-	-
	8088230	12199830	8	9069476	rs2929292	1	Genotyped	A	5885	9143	0.776805	DAG(18:0/22:6)	-0.200811	0.0223229	2.34591e-19	rs55896564	7.40221e-53	17	23		DAG	-	-	-	-	-	-	-	A	G	0.0903583	0.0475802	0.0578012	-	-	-	-	-
	8088230	12199830	8	9069476	rs2929292	1	Genotyped	A	5727	8881	0.775362	DAG(14:1/16:0)	-0.17222	0.0225333	2.12382e-14	rs55896564	7.40221e-53	17	23		DAG	-	-	-	-	-	-	-	A	G	0.0584576	0.0505133	0.247398	-	-	-	-	-
	8088230	12199830	8	9069476	rs2929292	1	Genotyped	A	5905	9176	0.776969	TAG40:0(FA14:0)	0.149712	0.0222084	1.57043e-11	rs55896564	7.40221e-53	17	23		TGs	-	-	-	-	-	-	-	A	G	0.0253736	0.0483636	0.59993	-	-	-	-	-
	8088230	12199830	8	9069476	rs2929292	1	Genotyped	A	4172	6477	0.776246	MAG(FA18:0)	0.18474	0.0264818	3.03464e-12	rs55896564	7.40221e-53	17	23		MAG	-	-	-	-	-	-	-	A	G	-0.0472625	0.0494694	0.339579	-	-	-	-	-
	8088230	12199830	8	9069476	rs2929292	1	Genotyped	A	6032	9379	0.777437	TAG42:1(FA12:0)	0.144678	0.0220204	5.02586e-11	rs55896564	7.40221e-53	17	23		TGs	-	-	-	-	-	-	-	A	G	0.0351744	0.0487755	0.470962	-	-	-	-	-
	8088230	12199830	8	9069476	rs2929292	1	Genotyped	A	5633	8734	0.775253	DAG(16:0/16:0)	0.183302	0.0227371	7.51693e-16	rs55896564	7.40221e-53	17	23		DAG	-	-	-	-	-	-	-	A	G	0.0906553	0.0449981	0.0441707	A	G	0.026	0.023	0.25
	8088230	12199830	8	9069476	rs2929292	1	Genotyped	A	5889	9149	0.776787	TAG40:0(FA12:0)	0.161839	0.0222839	3.7979e-13	rs55896564	7.40221e-53	17	23		TGs	-	-	-	-	-	-	-	A	G	0.022014	0.0486551	0.651029	-	-	-	-	-
	8088230	12199830	8	9072530	rs2929288	1	Genotyped	G	5885	9830	0.835174	DAG(18:0/22:6)	-0.182603	0.0247777	1.71046e-13	rs55896564	7.40221e-53	15	18		DAG	-	-	-	-	-	-	-	G	C	0.105608	0.0545846	0.0532609	-	-	-	-	-
	8088230	12199830	8	9072530	rs2929288	1	Genotyped	G	5695	9511	0.835031	DAG(12:0/18:0)	0.166024	0.0252586	4.93178e-11	rs55896564	7.40221e-53	15	18		DAG	-	-	-	-	-	-	-	G	C	0.0518161	0.0540246	0.337697	-	-	-	-	-
	8088230	12199830	8	9072530	rs2929288	1	Genotyped	G	5500	9161	0.832818	DAG(16:0/18:0)	0.179408	0.025495	1.96416e-12	rs55896564	7.40221e-53	15	18		DAG	-	-	-	-	-	-	-	G	C	0.0627969	0.0522305	0.22949	-	-	-	-	-
	8088230	12199830	8	9072729	rs10112237	0.992	Imputed	T	5633	3824	0.339428	DAG(16:0/16:0)	-0.127819	0.0196806	8.32203e-11	rs55896564	7.40221e-53	1	1		DAG	-	-	-	-	-	-	-	T	A	-0.0433553	0.0419333	0.301392	-	-	-	-	-
	8088230	12199830	8	9072729	rs10112237	0.992	Imputed	T	5695	3891	0.341615	DAG(12:0/18:0)	-0.165645	0.0195504	2.39689e-17	rs55896564	7.40221e-53	1	1		DAG	-	-	-	-	-	-	-	T	A	-0.0498844	0.043819	0.255178	-	-	-	-	-
	8088230	12199830	8	9072729	rs10112237	0.992	Imputed	T	5500	3731	0.339182	DAG(16:0/18:0)	-0.163586	0.0199652	2.53672e-16	rs55896564	7.40221e-53	1	1		DAG	-	-	-	-	-	-	-	T	A	-0.0523311	0.0423691	0.217033	-	-	-	-	-
	8088230	12199830	8	9072729	rs10112237	0.992	Imputed	T	5727	3915	0.341802	DAG(14:1/16:0)	0.132984	0.0194612	8.29818e-12	rs55896564	7.40221e-53	1	1		DAG	-	-	-	-	-	-	-	T	A	-0.0420416	0.0470236	0.371478	-	-	-	-	-
	8088230	12199830	8	9072729	rs10112237	0.992	Imputed	T	5885	4022	0.341716	DAG(18:0/22:6)	0.125099	0.0191706	6.77551e-11	rs55896564	7.40221e-53	1	1		DAG	-	-	-	-	-	-	-	T	A	-0.00920176	0.0443504	0.835672	-	-	-	-	-
	8088230	12199830	8	9079845	rs17706729	1	Genotyped	G	5885	3357	0.285217	DAG(18:0/22:6)	-0.179313	0.0203086	1.05248e-18	rs55896564	7.40221e-53	3	5		DAG	-	-	-	-	-	-	-	G	T	-0.00642114	0.0449084	0.886328	-	-	-	-	-
	8088230	12199830	8	9079845	rs17706729	1	Genotyped	G	5540	3173	0.286372	TAG36:0(FA12:0)	0.157424	0.0208777	4.68816e-14	rs55896564	7.40221e-53	3	5		TGs	-	-	-	-	-	-	-	G	T	-0.0102512	0.0452431	0.82079	-	-	-	-	-
	8088230	12199830	8	9079845	rs17706729	1	Genotyped	G	5633	3200	0.28404	DAG(16:0/16:0)	0.134568	0.0207942	9.70702e-11	rs55896564	7.40221e-53	3	5		DAG	-	-	-	-	-	-	-	G	T	0.0141442	0.0424779	0.739211	-	-	-	-	-
	8088230	12199830	8	9079845	rs17706729	1	Genotyped	G	5695	3234	0.283933	DAG(12:0/18:0)	0.200744	0.0206194	2.12359e-22	rs55896564	7.40221e-53	3	5		DAG	-	-	-	-	-	-	-	G	T	-0.0070562	0.044394	0.87374	-	-	-	-	-
	8088230	12199830	8	9079845	rs17706729	1	Genotyped	G	6032	3440	0.285146	TAG42:1(FA12:0)	0.131372	0.0200371	5.51108e-11	rs55896564	7.40221e-53	3	5		TGs	-	-	-	-	-	-	-	G	T	0.013537	0.0459746	0.76847	-	-	-	-	-
	8088230	12199830	8	9079845	rs17706729	1	Genotyped	G	6060	3455	0.285066	TAG42:0(FA12:0)	0.130845	0.020009	6.18067e-11	rs55896564	7.40221e-53	3	5		TGs	-	-	-	-	-	-	-	G	T	0.0143455	0.0456537	0.753407	-	-	-	-	-
	8088230	12199830	8	9079845	rs17706729	1	Genotyped	G	5727	3244	0.28322	DAG(14:1/16:0)	-0.14596	0.0206857	1.71278e-12	rs55896564	7.40221e-53	3	5		DAG	-	-	-	-	-	-	-	G	T	-0.00556783	0.0476308	0.906963	-	-	-	-	-
	8088230	12199830	8	9079845	rs17706729	1	Genotyped	G	5889	3366	0.285787	TAG40:0(FA12:0)	0.131668	0.0202501	7.92069e-11	rs55896564	7.40221e-53	3	5		TGs	-	-	-	-	-	-	-	G	T	0.00639153	0.0458562	0.889172	-	-	-	-	-
	8088230	12199830	8	9079845	rs17706729	1	Genotyped	G	5500	3118	0.283455	DAG(16:0/18:0)	0.179474	0.0210588	1.56139e-17	rs55896564	7.40221e-53	3	5		DAG	-	-	-	-	-	-	-	G	T	0.0137016	0.0429279	0.74965	-	-	-	-	-
	8088230	12199830	8	9084341	rs2929453	0.999	Imputed	C	6064	6139	0.506184	TAG44:0(FA16:0)	0.117635	0.0181568	9.2433e-11	rs55896564	7.40221e-53	16	31		TGs	-	-	-	-	-	-	-	C	T	0.0767685	0.0408431	0.0604123	-	-	-	-	-
	8088230	12199830	8	9084341	rs2929453	0.999	Imputed	C	6032	6102	0.505802	TAG42:1(FA12:0)	0.144084	0.0182075	2.50324e-15	rs55896564	7.40221e-53	16	31		TGs	-	-	-	-	-	-	-	C	T	0.0674022	0.0421647	0.110192	-	-	-	-	-
	8088230	12199830	8	9084341	rs2929453	0.999	Imputed	C	5905	5957	0.504403	TAG40:0(FA14:0)	0.145172	0.0183962	2.98738e-15	rs55896564	7.40221e-53	16	31		TGs	-	-	-	-	-	-	-	C	T	0.0642921	0.0418076	0.124366	-	-	-	-	-
	8088230	12199830	8	9084341	rs2929453	0.999	Imputed	C	4172	4222	0.505992	MAG(FA18:0)	0.205236	0.0219608	9.13898e-21	rs55896564	7.40221e-53	16	31		MAG	-	-	-	-	-	-	-	C	T	0.0172894	0.0428155	0.686425	-	-	-	-	-
	8088230	12199830	8	9084341	rs2929453	0.999	Imputed	C	5695	5754	0.50518	DAG(12:0/18:0)	0.265701	0.0187458	1.32976e-45	rs55896564	7.40221e-53	16	31		DAG	-	-	-	-	-	-	-	C	T	0.0754962	0.0406986	0.063847	-	-	-	-	-
	8088230	12199830	8	9084341	rs2929453	0.999	Imputed	C	3861	3896	0.504533	MAG(FA14:0)	0.187476	0.0227941	1.95567e-16	rs55896564	7.40221e-53	16	31		MAG	-	-	-	-	-	-	-	C	T	-0.00685886	0.0410343	0.867281	-	-	-	-	-
	8088230	12199830	8	9084341	rs2929453	0.999	Imputed	C	6060	6131	0.505858	TAG42:0(FA12:0)	0.152366	0.0181625	4.89992e-17	rs55896564	7.40221e-53	16	31		TGs	-	-	-	-	-	-	-	C	T	0.0698909	0.0418664	0.0953106	-	-	-	-	-
	8088230	12199830	8	9084341	rs2929453	0.999	Imputed	C	5786	5854	0.505876	DAG(14:0/16:0)	0.118425	0.0186001	1.92869e-10	rs55896564	7.40221e-53	16	31		DAG	-	-	-	-	-	-	-	C	T	0.0574583	0.0410938	0.162311	-	-	-	-	-
	8088230	12199830	8	9084341	rs2929453	0.999	Imputed	C	4878	4951	0.507483	MAG(FA20:0)	0.143975	0.0203588	1.52849e-12	rs55896564	7.40221e-53	16	31		MAG	-	-	-	-	-	-	-	C	T	-	-	-	-	-	-	-	-
	8088230	12199830	8	9084341	rs2929453	0.999	Imputed	C	6009	6078	0.505741	TAG42:0(FA14:0)	0.148112	0.0182407	4.66638e-16	rs55896564	7.40221e-53	16	31		TGs	-	-	-	-	-	-	-	C	T	0.0668174	0.0417003	0.109355	-	-	-	-	-
	8088230	12199830	8	9084341	rs2929453	0.999	Imputed	C	5889	5959	0.505943	TAG40:0(FA12:0)	0.149604	0.0184696	5.49602e-16	rs55896564	7.40221e-53	16	31		TGs	-	-	-	-	-	-	-	C	T	0.0635132	0.0420598	0.131297	-	-	-	-	-
	8088230	12199830	8	9084341	rs2929453	0.999	Imputed	C	6008	6078	0.505826	TAG40:0(FA16:0)	0.133049	0.0182499	3.09086e-13	rs55896564	7.40221e-53	16	31		TGs	-	-	-	-	-	-	-	C	T	0.0744548	0.041435	0.0726093	-	-	-	-	-
	8088230	12199830	8	9084341	rs2929453	0.999	Imputed	C	5727	5772	0.503929	DAG(14:1/16:0)	-0.231047	0.0186628	3.352e-35	rs55896564	7.40221e-53	16	31		DAG	-	-	-	-	-	-	-	C	T	0.0506346	0.0437049	0.246874	-	-	-	-	-
	8088230	12199830	8	9084341	rs2929453	0.999	Imputed	C	5500	5566	0.506	DAG(16:0/18:0)	0.273937	0.0191085	1.30625e-46	rs55896564	7.40221e-53	16	31		DAG	-	-	-	-	-	-	-	C	T	0.0730752	0.0393557	0.0635931	-	-	-	-	-
	8088230	12199830	8	9084341	rs2929453	0.999	Imputed	C	5633	5694	0.505415	DAG(16:0/16:0)	0.211522	0.0188724	3.72554e-29	rs55896564	7.40221e-53	16	31		DAG	-	-	-	-	-	-	-	C	T	0.0698934	0.0389471	0.0729803	-	-	-	-	-
	8088230	12199830	8	9084341	rs2929453	0.999	Imputed	C	5540	5609	0.506227	TAG36:0(FA12:0)	0.180424	0.019005	2.23402e-21	rs55896564	7.40221e-53	16	31		TGs	-	-	-	-	-	-	-	C	T	0.0392668	0.0415227	0.344512	-	-	-	-	-
	8088230	12199830	8	9084341	rs2929453	0.999	Imputed	C	5885	5944	0.505013	DAG(18:0/22:6)	-0.240428	0.018431	6.80816e-39	rs55896564	7.40221e-53	16	31		DAG	-	-	-	-	-	-	-	C	T	0.084151	0.0411571	0.0411153	-	-	-	-	-
	8088230	12199830	8	9084341	rs2929453	0.999	Imputed	C	4296	4358	0.507216	MAG(FA16:0)	0.166057	0.0216476	1.70802e-14	rs55896564	7.40221e-53	16	31		MAG	-	-	-	-	-	-	-	C	T	-0.0519349	0.0418742	0.215129	-	-	-	-	-
	8088230	12199830	8	9084341	rs2929453	0.999	Imputed	C	3936	3974	0.504827	MAG(FA12:0)	0.192718	0.022432	8.60434e-18	rs55896564	7.40221e-53	16	31		MAG	-	-	-	-	-	-	-	C	T	0.0332816	0.0424783	0.433494	-	-	-	-	-
	8088230	12199830	8	9086451	rs10108415	1	Genotyped	A	5695	1829	0.160579	DAG(12:0/18:0)	-0.202778	0.0255994	2.35214e-15	rs55896564	7.40221e-53	7	7		DAG	-	-	-	-	-	-	-	A	C	-0.0354275	0.0558266	0.525815	-	-	-	-	-
	8088230	12199830	8	9086451	rs10108415	1	Genotyped	A	5500	1742	0.158364	DAG(16:0/18:0)	-0.175922	0.0262197	1.95203e-11	rs55896564	7.40221e-53	7	7		DAG	-	-	-	-	-	-	-	A	C	-0.0286157	0.0539876	0.596183	-	-	-	-	-
	8088230	12199830	8	9088245	rs330052	1	Genotyped	G	5500	2239	0.203545	DAG(16:0/18:0)	0.171561	0.0236495	4.03722e-13	rs55896564	7.40221e-53	7	7		DAG	-	-	-	-	-	-	-	G	A	0.0976183	0.047139	0.0385912	-	-	-	-	-
	8088230	12199830	8	9091551	rs6601295	1	Genotyped	G	5500	2685	0.244091	DAG(16:0/18:0)	-0.184506	0.0222018	9.53977e-17	rs55896564	7.40221e-53	5	5		DAG	-	-	-	-	-	-	-	G	A	0.000626234	0.0470796	0.989389	-	-	-	-	-
	8088230	12199830	8	9091551	rs6601295	1	Genotyped	G	5727	2813	0.245591	DAG(14:1/16:0)	0.182655	0.0217197	4.11226e-17	rs55896564	7.40221e-53	5	5		DAG	-	-	-	-	-	-	-	G	A	-0.00978188	0.0522346	0.851483	-	-	-	-	-
	8088230	12199830	8	9091551	rs6601295	1	Genotyped	G	5885	2890	0.24554	DAG(18:0/22:6)	0.165434	0.0214016	1.07546e-14	rs55896564	7.40221e-53	5	5		DAG	-	-	-	-	-	-	-	G	A	-0.0751258	0.0492008	0.127051	-	-	-	-	-
	8088230	12199830	8	9091551	rs6601295	1	Genotyped	G	5695	2801	0.245917	DAG(12:0/18:0)	-0.202912	0.0217811	1.20858e-20	rs55896564	7.40221e-53	5	5		DAG	-	-	-	-	-	-	-	G	A	-0.029332	0.0486783	0.546912	-	-	-	-	-
	8088230	12199830	8	9094000	rs6988086	1	Genotyped	G	5500	6463	0.587545	DAG(16:0/18:0)	0.123343	0.0192058	1.34332e-10	rs55896564	7.40221e-53	1	3		DAG	-	-	-	-	-	-	-	G	A	0.0112963	0.0388991	0.771561	-	-	-	-	-
	8088230	12199830	8	9094000	rs6988086	1	Genotyped	G	5695	6704	0.588586	DAG(12:0/18:0)	0.119879	0.0188482	2.01453e-10	rs55896564	7.40221e-53	1	3		DAG	-	-	-	-	-	-	-	G	A	0.0193972	0.0402237	0.629732	-	-	-	-	-
	8088230	12199830	8	9095173	rs922706	0.998	Imputed	T	5727	1951	0.170334	DAG(14:1/16:0)	0.162331	0.024827	6.21472e-11	rs55896564	7.40221e-53	3	3		DAG	-	-	-	-	-	-	-	T	A	-0.0705254	0.0544842	0.195777	-	-	-	-	-
	8088230	12199830	8	9095173	rs922706	0.998	Imputed	T	5885	1999	0.169839	DAG(18:0/22:6)	0.158305	0.0244536	9.5637e-11	rs55896564	7.40221e-53	3	3		DAG	-	-	-	-	-	-	-	T	A	-0.0981544	0.0513267	0.0560767	-	-	-	-	-
	8088230	12199830	8	9095173	rs922706	0.998	Imputed	T	5695	1938	0.170149	DAG(12:0/18:0)	-0.1847	0.0248545	1.07571e-13	rs55896564	7.40221e-53	3	3		DAG	-	-	-	-	-	-	-	T	A	-0.0079344	0.0508178	0.875954	-	-	-	-	-
	8088230	12199830	8	9095173	rs922706	0.998	Imputed	T	5500	1857	0.168818	DAG(16:0/18:0)	-0.173781	0.0252978	6.44618e-12	rs55896564	7.40221e-53	3	3		DAG	-	-	-	-	-	-	-	T	A	-0.0239905	0.0491367	0.625471	-	-	-	-	-
	8088230	12199830	8	9098906	rs7840079	0.97	Imputed	T	5695	1223	0.107375	DAG(12:0/18:0)	-0.184066	0.0285358	1.11587e-10	rs55896564	7.40221e-53	15	18		DAG	-	-	-	-	-	-	-	T	A	0.00985539	0.059806	0.869138	-	-	-	-	-
	8088230	12199830	8	9098906	rs7840079	0.97	Imputed	T	5500	1192	0.108364	DAG(16:0/18:0)	-0.222826	0.0288804	1.20558e-14	rs55896564	7.40221e-53	15	18		DAG	-	-	-	-	-	-	-	T	A	-0.0379127	0.0578228	0.512166	-	-	-	-	-
	8088230	12199830	8	9098906	rs7840079	0.97	Imputed	T	5885	1270	0.107901	DAG(18:0/22:6)	0.199588	0.0279681	9.58833e-13	rs55896564	7.40221e-53	15	18		DAG	-	-	-	-	-	-	-	T	A	-0.00449788	0.0604995	0.940748	-	-	-	-	-
	8088230	12199830	8	9103000	rs330037	1	Genotyped	A	5727	6578	0.574297	DAG(14:1/16:0)	-0.160379	0.0187475	1.18171e-17	rs55896564	7.40221e-53	3	5		DAG	-	-	-	-	-	-	-	A	C	0.040507	0.0446436	0.364414	-	-	-	-	-
	8088230	12199830	8	9103000	rs330037	1	Genotyped	A	5695	6548	0.57489	DAG(12:0/18:0)	0.176783	0.0188115	5.58075e-21	rs55896564	7.40221e-53	3	5		DAG	-	-	-	-	-	-	-	A	C	0.0576049	0.0415905	0.166302	-	-	-	-	-
	8088230	12199830	8	9103000	rs330037	1	Genotyped	A	5885	6770	0.575191	DAG(18:0/22:6)	-0.164502	0.0184599	5.0414e-19	rs55896564	7.40221e-53	3	5		DAG	-	-	-	-	-	-	-	A	C	0.0832971	0.0420363	0.0477636	-	-	-	-	-
	8088230	12199830	8	9103000	rs330037	1	Genotyped	A	5633	6486	0.575715	DAG(16:0/16:0)	0.138606	0.0189237	2.39851e-13	rs55896564	7.40221e-53	3	5		DAG	-	-	-	-	-	-	-	A	C	0.0453518	0.0398074	0.25482	A	C	0.024	0.019	0.19
	8088230	12199830	8	9103000	rs330037	1	Genotyped	A	5500	6336	0.576	DAG(16:0/18:0)	0.181944	0.0191404	1.98597e-21	rs55896564	7.40221e-53	3	5		DAG	-	-	-	-	-	-	-	A	C	0.0324976	0.0402401	0.41949	-	-	-	-	-
	8088230	12199830	8	9104524	rs2126265	0.998	Imputed	C	5540	2293	0.206949	TAG36:0(FA12:0)	-0.169353	0.0233824	4.39613e-13	rs55896564	7.40221e-53	4	4		TGs	-	-	-	-	-	-	-	C	T	0.0172626	0.0502338	0.731176	-	-	-	-	-
	8088230	12199830	8	9104524	rs2126265	0.998	Imputed	C	5500	2300	0.209091	DAG(16:0/18:0)	-0.222652	0.0234037	1.84308e-21	rs55896564	7.40221e-53	4	4		DAG	-	-	-	-	-	-	-	C	T	-0.0260843	0.0476605	0.584282	-	-	-	-	-
	8088230	12199830	8	9104524	rs2126265	0.998	Imputed	C	5633	2349	0.208503	DAG(16:0/16:0)	-0.170572	0.0231303	1.65105e-13	rs55896564	7.40221e-53	4	4		DAG	-	-	-	-	-	-	-	C	T	-0.0316464	0.0471581	0.502308	-	-	-	-	-
	8088230	12199830	8	9104524	rs2126265	0.998	Imputed	C	5727	2392	0.208835	DAG(14:1/16:0)	0.176687	0.0229225	1.27787e-14	rs55896564	7.40221e-53	4	4		DAG	-	-	-	-	-	-	-	C	T	-0.0587234	0.0528588	0.266819	-	-	-	-	-
	8088230	12199830	8	9104524	rs2126265	0.998	Imputed	C	5885	2458	0.208836	DAG(18:0/22:6)	0.186828	0.0226259	1.49047e-16	rs55896564	7.40221e-53	4	4		DAG	-	-	-	-	-	-	-	C	T	-0.158106	0.0496488	0.00148848	-	-	-	-	-
	8088230	12199830	8	9104524	rs2126265	0.998	Imputed	C	5695	2383	0.209219	DAG(12:0/18:0)	-0.225398	0.0229334	8.49875e-23	rs55896564	7.40221e-53	4	4		DAG	-	-	-	-	-	-	-	C	T	-0.00702027	0.0492925	0.886772	-	-	-	-	-
	8088230	12199830	8	9104524	rs2126265	0.998	Imputed	C	4172	1758	0.21069	MAG(FA18:0)	-0.176334	0.0267626	4.43301e-11	rs55896564	7.40221e-53	4	4		MAG	-	-	-	-	-	-	-	C	T	-0.0311327	0.0517762	0.547762	-	-	-	-	-
	8088230	12199830	8	9104524	rs2126265	0.998	Imputed	C	3936	1637	0.207952	MAG(FA12:0)	-0.176172	0.0275355	1.57449e-10	rs55896564	7.40221e-53	4	4		MAG	-	-	-	-	-	-	-	C	T	-0.00421299	0.0513862	0.934671	-	-	-	-	-
	8088230	12199830	8	9104524	rs2126265	0.998	Imputed	C	5889	2457	0.208609	TAG40:0(FA12:0)	-0.151977	0.0226227	1.84381e-11	rs55896564	7.40221e-53	4	4		TGs	-	-	-	-	-	-	-	C	T	-0.0140338	0.0509148	0.782878	-	-	-	-	-
	8088230	12199830	8	9104524	rs2126265	0.998	Imputed	C	4296	1808	0.210428	MAG(FA16:0)	-0.17082	0.0264031	9.81918e-11	rs55896564	7.40221e-53	4	4		MAG	-	-	-	-	-	-	-	C	T	0.0526398	0.0506522	0.298908	-	-	-	-	-
	8088230	12199830	8	9104590	rs10102807	1	Genotyped	T	5695	4393	0.385689	DAG(12:0/18:0)	0.210169	0.0192487	9.39584e-28	rs55896564	7.40221e-53	28	38		DAG	-	-	-	-	-	-	-	T	C	0.0179918	0.0416774	0.666045	-	-	-	-	-
	8088230	12199830	8	9104590	rs10102807	1	Genotyped	T	5885	4543	0.385981	DAG(18:0/22:6)	-0.188985	0.0189233	1.73865e-23	rs55896564	7.40221e-53	28	38		DAG	-	-	-	-	-	-	-	T	C	0.0204556	0.0421594	0.627628	-	-	-	-	-
	8088230	12199830	8	9104590	rs10102807	1	Genotyped	T	3861	2964	0.383838	MAG(FA14:0)	0.153637	0.0235101	6.36331e-11	rs55896564	7.40221e-53	28	38		MAG	-	-	-	-	-	-	-	T	C	-0.00710914	0.0419627	0.865499	-	-	-	-	-
	8088230	12199830	8	9104590	rs10102807	1	Genotyped	T	5500	4255	0.386818	DAG(16:0/18:0)	0.208552	0.0196124	2.07674e-26	rs55896564	7.40221e-53	28	38		DAG	-	-	-	-	-	-	-	T	C	0.0115738	0.0403042	0.774039	-	-	-	-	-
	8088230	12199830	8	9104590	rs10102807	1	Genotyped	T	5633	4360	0.387005	DAG(16:0/16:0)	0.164185	0.0193821	2.43441e-17	rs55896564	7.40221e-53	28	38		DAG	-	-	-	-	-	-	-	T	C	0.0118803	0.0398817	0.765842	T	C	0.041	0.019	0.033
	8088230	12199830	8	9104590	rs10102807	1	Genotyped	T	4172	3209	0.384588	MAG(FA18:0)	0.156587	0.0226031	4.27758e-12	rs55896564	7.40221e-53	28	38		MAG	-	-	-	-	-	-	-	T	C	-0.0224806	0.0437823	0.607725	-	-	-	-	-
	8088230	12199830	8	9104590	rs10102807	1	Genotyped	T	5727	4401	0.384233	DAG(14:1/16:0)	-0.178423	0.0191896	1.4327e-20	rs55896564	7.40221e-53	28	38		DAG	-	-	-	-	-	-	-	T	C	0.00572135	0.0447192	0.898219	-	-	-	-	-
	8088230	12199830	8	9106110	rs7003646	0.995	Imputed	A	5695	4868	0.427392	DAG(12:0/18:0)	0.121838	0.0188403	1.00066e-10	rs55896564	7.40221e-53	13	19		DAG	-	-	-	-	-	-	-	A	G	0.0164796	0.0408563	0.686761	-	-	-	-	-
	8088230	12199830	8	9111855	rs57954207	0.992	Imputed	T	5695	2708	0.237752	DAG(12:0/18:0)	-0.233175	0.0216789	5.56421e-27	rs55896564	7.40221e-53	12	14		DAG	-	-	-	-	-	-	-	T	G	-0.0119428	0.0469884	0.799414	-	-	-	-	-
	8088230	12199830	8	9111855	rs57954207	0.992	Imputed	T	5727	2735	0.238781	DAG(14:1/16:0)	0.172349	0.0215301	1.19456e-15	rs55896564	7.40221e-53	12	14		DAG	-	-	-	-	-	-	-	T	G	-0.0488982	0.0503953	0.332102	-	-	-	-	-
	8088230	12199830	8	9111855	rs57954207	0.992	Imputed	T	5633	2682	0.238061	DAG(16:0/16:0)	-0.187933	0.0218253	7.25677e-18	rs55896564	7.40221e-53	12	14		DAG	-	-	-	-	-	-	-	T	G	-0.00842646	0.0449626	0.851372	T	G	-0.001	0.022	0.96
	8088230	12199830	8	9111855	rs57954207	0.992	Imputed	T	5885	2810	0.238743	DAG(18:0/22:6)	0.197984	0.0212534	1.21528e-20	rs55896564	7.40221e-53	12	14		DAG	-	-	-	-	-	-	-	T	G	-0.0855224	0.0474682	0.0718542	-	-	-	-	-
	8088230	12199830	8	9111855	rs57954207	0.992	Imputed	T	4172	1985	0.237895	MAG(FA18:0)	-0.17964	0.0253993	1.5204e-12	rs55896564	7.40221e-53	12	14		MAG	-	-	-	-	-	-	-	T	G	0.0254324	0.049359	0.606474	-	-	-	-	-
	8088230	12199830	8	9111855	rs57954207	0.992	Imputed	T	5540	2642	0.238448	TAG36:0(FA12:0)	-0.157303	0.0220004	8.67568e-13	rs55896564	7.40221e-53	12	14		TGs	-	-	-	-	-	-	-	T	G	-0.0128601	0.0478876	0.788325	-	-	-	-	-
	8088230	12199830	8	9111855	rs57954207	0.992	Imputed	T	5889	2810	0.23858	TAG40:0(FA12:0)	-0.135701	0.0212877	1.83426e-10	rs55896564	7.40221e-53	12	14		TGs	-	-	-	-	-	-	-	T	G	-0.00520498	0.0485371	0.914619	-	-	-	-	-
	8088230	12199830	8	9111855	rs57954207	0.992	Imputed	T	5500	2624	0.238545	DAG(16:0/18:0)	-0.232286	0.0220907	7.3595e-26	rs55896564	7.40221e-53	12	14		DAG	-	-	-	-	-	-	-	T	G	-0.0196109	0.0454358	0.666098	-	-	-	-	-
	8088230	12199830	8	9111855	rs57954207	0.992	Imputed	T	4296	2064	0.240223	MAG(FA16:0)	-0.168863	0.0250467	1.56304e-11	rs55896564	7.40221e-53	12	14		MAG	-	-	-	-	-	-	-	T	G	0.0340104	0.0482975	0.481458	-	-	-	-	-
	8088230	12199830	8	9127613	rs7838353	0.998	Imputed	C	5695	6256	0.549254	DAG(12:0/18:0)	0.141696	0.0188451	5.52005e-14	rs55896564	7.40221e-53	5	6		DAG	-	-	-	-	-	-	-	C	T	-0.0192094	0.0400463	0.631545	-	-	-	-	-
	8088230	12199830	8	9127613	rs7838353	0.998	Imputed	C	5500	6032	0.548364	DAG(16:0/18:0)	0.139287	0.0191997	4.02673e-13	rs55896564	7.40221e-53	5	6		DAG	-	-	-	-	-	-	-	C	T	0.000689605	0.0387289	0.985797	-	-	-	-	-
	8088230	12199830	8	9128205	rs13258964	1	Genotyped	C	5500	4657	0.423364	DAG(16:0/18:0)	-0.146846	0.0192292	2.22994e-14	rs55896564	7.40221e-53	5	5		DAG	-	-	-	-	-	-	-	C	T	-0.0311935	0.0406253	0.442741	-	-	-	-	-
	8088230	12199830	8	9128205	rs13258964	1	Genotyped	C	5695	4820	0.423178	DAG(12:0/18:0)	-0.134927	0.0188942	9.24983e-13	rs55896564	7.40221e-53	5	5		DAG	-	-	-	-	-	-	-	C	T	-0.0231451	0.0420166	0.581837	-	-	-	-	-
	8088230	12199830	8	9128205	rs13258964	1	Genotyped	C	5885	4980	0.42311	DAG(18:0/22:6)	0.128364	0.0186001	5.15452e-12	rs55896564	7.40221e-53	5	5		DAG	-	-	-	-	-	-	-	C	T	-0.0302866	0.0424996	0.476217	-	-	-	-	-
	8088230	12199830	8	9135653	rs7813335	0.986	Imputed	C	5540	7714	0.696209	TAG36:0(FA12:0)	0.180091	0.0211222	1.51307e-17	rs55896564	7.40221e-53	17	20		TGs	-	-	-	-	-	-	-	C	A	-0.00445444	0.0446678	0.920581	-	-	-	-	-
	8088230	12199830	8	9135653	rs7813335	0.986	Imputed	C	4172	5811	0.696429	MAG(FA18:0)	0.20785	0.0242848	1.13997e-17	rs55896564	7.40221e-53	17	20		MAG	-	-	-	-	-	-	-	C	A	-0.0238089	0.046039	0.605152	-	-	-	-	-
	8088230	12199830	8	9135653	rs7813335	0.986	Imputed	C	4878	6784	0.695367	MAG(FA20:0)	0.154242	0.0225215	7.45638e-12	rs55896564	7.40221e-53	17	20		MAG	-	-	-	-	-	-	-	C	A	-	-	-	-	-	-	-	-
	8088230	12199830	8	9135653	rs7813335	0.986	Imputed	C	3861	5352	0.693085	MAG(FA14:0)	0.188304	0.0252636	9.08654e-14	rs55896564	7.40221e-53	17	20		MAG	-	-	-	-	-	-	-	C	A	0.00159899	0.0441262	0.9711	-	-	-	-	-
	8088230	12199830	8	9135653	rs7813335	0.986	Imputed	C	6032	8397	0.696038	TAG42:1(FA12:0)	0.140124	0.0202935	5.02587e-12	rs55896564	7.40221e-53	17	20		TGs	-	-	-	-	-	-	-	C	A	0.0132655	0.0453892	0.770139	-	-	-	-	-
	8088230	12199830	8	9135653	rs7813335	0.986	Imputed	C	5889	8190	0.695364	TAG40:0(FA12:0)	0.154915	0.0204939	4.05999e-14	rs55896564	7.40221e-53	17	20		TGs	-	-	-	-	-	-	-	C	A	0.0144735	0.0452707	0.749245	-	-	-	-	-
	8088230	12199830	8	9135653	rs7813335	0.986	Imputed	C	6060	8435	0.695957	TAG42:0(FA12:0)	0.137989	0.0202496	9.46561e-12	rs55896564	7.40221e-53	17	20		TGs	-	-	-	-	-	-	-	C	A	0.0150784	0.0450721	0.738033	-	-	-	-	-
	8088230	12199830	8	9135653	rs7813335	0.986	Imputed	C	3936	5473	0.695249	MAG(FA12:0)	0.18419	0.0249462	1.54208e-13	rs55896564	7.40221e-53	17	20		MAG	-	-	-	-	-	-	-	C	A	0.010809	0.0456893	0.813027	-	-	-	-	-
	8088230	12199830	8	9135653	rs7813335	0.986	Imputed	C	5727	7969	0.695739	DAG(14:1/16:0)	-0.195227	0.0207278	4.56962e-21	rs55896564	7.40221e-53	17	20		DAG	-	-	-	-	-	-	-	C	A	0.0499747	0.0470018	0.287888	-	-	-	-	-
	8088230	12199830	8	9135653	rs7813335	0.986	Imputed	C	4296	5972	0.695065	MAG(FA16:0)	0.193636	0.0239233	5.77126e-16	rs55896564	7.40221e-53	17	20		MAG	-	-	-	-	-	-	-	C	A	-0.0483017	0.0450363	0.283715	-	-	-	-	-
	8088230	12199830	8	9135653	rs7813335	0.986	Imputed	C	6009	8358	0.695457	TAG42:0(FA14:0)	0.13171	0.0203112	8.89694e-11	rs55896564	7.40221e-53	17	20		TGs	-	-	-	-	-	-	-	C	A	0.0136266	0.0448894	0.761518	-	-	-	-	-
	8088230	12199830	8	9135653	rs7813335	0.986	Imputed	C	5633	7838	0.695722	DAG(16:0/16:0)	0.204474	0.0209476	1.65125e-22	rs55896564	7.40221e-53	17	20		DAG	-	-	-	-	-	-	-	C	A	0.0224802	0.0419338	0.592	-	-	-	-	-
	8088230	12199830	8	9135653	rs7813335	0.986	Imputed	C	5885	8192	0.696007	DAG(18:0/22:6)	-0.206618	0.0204681	5.83719e-24	rs55896564	7.40221e-53	17	20		DAG	-	-	-	-	-	-	-	C	A	0.103865	0.0442326	0.0190333	-	-	-	-	-
	8088230	12199830	8	9135653	rs7813335	0.986	Imputed	C	5695	7926	0.695874	DAG(12:0/18:0)	0.250668	0.0208259	2.28768e-33	rs55896564	7.40221e-53	17	20		DAG	-	-	-	-	-	-	-	C	A	0.00769518	0.0438286	0.860659	-	-	-	-	-
	8088230	12199830	8	9135653	rs7813335	0.986	Imputed	C	5500	7648	0.695273	DAG(16:0/18:0)	0.264515	0.0212307	1.2486e-35	rs55896564	7.40221e-53	17	20		DAG	-	-	-	-	-	-	-	C	A	0.0240379	0.0423772	0.570663	-	-	-	-	-
	8088230	12199830	8	9139385	rs35579431	1	Genotyped	T	5889	3132	0.26592	TAG40:0(FA12:0)	-0.165991	0.0208027	1.47159e-15	rs55896564	7.40221e-53	2	2		TGs	-	-	-	-	-	-	-	T	C	-0.00580579	0.0497693	0.907154	-	-	-	-	-
	8088230	12199830	8	9139385	rs35579431	1	Genotyped	T	5633	2991	0.265489	DAG(16:0/16:0)	-0.172699	0.0212556	4.47788e-16	rs55896564	7.40221e-53	2	2		DAG	-	-	-	-	-	-	-	T	C	-0.0275958	0.0460977	0.549531	T	C	-0.035	0.023	0.14
	8088230	12199830	8	9139385	rs35579431	1	Genotyped	T	5695	3026	0.265672	DAG(12:0/18:0)	-0.235628	0.021173	9.09546e-29	rs55896564	7.40221e-53	2	2		DAG	-	-	-	-	-	-	-	T	C	-0.011244	0.0481816	0.815518	-	-	-	-	-
	8088230	12199830	8	9139385	rs35579431	1	Genotyped	T	4172	2197	0.263303	MAG(FA18:0)	-0.161264	0.024644	5.99981e-11	rs55896564	7.40221e-53	2	2		MAG	-	-	-	-	-	-	-	T	C	0.0425149	0.0506026	0.400983	-	-	-	-	-
	8088230	12199830	8	9139385	rs35579431	1	Genotyped	T	5500	2925	0.265909	DAG(16:0/18:0)	-0.21994	0.0215169	1.58404e-24	rs55896564	7.40221e-53	2	2		DAG	-	-	-	-	-	-	-	T	C	-0.0244266	0.0465876	0.600158	-	-	-	-	-
	8088230	12199830	8	9139385	rs35579431	1	Genotyped	T	6060	3205	0.264439	TAG42:0(FA12:0)	-0.144636	0.0205653	2.0208e-12	rs55896564	7.40221e-53	2	2		TGs	-	-	-	-	-	-	-	T	C	-0.0118108	0.0495503	0.811643	-	-	-	-	-
	8088230	12199830	8	9139385	rs35579431	1	Genotyped	T	5540	2929	0.26435	TAG36:0(FA12:0)	-0.185788	0.021482	5.21645e-18	rs55896564	7.40221e-53	2	2		TGs	-	-	-	-	-	-	-	T	C	0.0126561	0.0491035	0.79665	-	-	-	-	-
	8088230	12199830	8	9139385	rs35579431	1	Genotyped	T	3936	2080	0.264228	MAG(FA12:0)	-0.162339	0.0254879	1.89965e-10	rs55896564	7.40221e-53	2	2		MAG	-	-	-	-	-	-	-	T	C	-0.00363652	0.0502288	0.942297	-	-	-	-	-
	8088230	12199830	8	9139385	rs35579431	1	Genotyped	T	6009	3179	0.26452	TAG42:0(FA14:0)	-0.13564	0.020621	4.77638e-11	rs55896564	7.40221e-53	2	2		TGs	-	-	-	-	-	-	-	T	C	-0.0169127	0.0493477	0.731866	-	-	-	-	-
	8088230	12199830	8	9139385	rs35579431	1	Genotyped	T	6032	3192	0.264589	TAG42:1(FA12:0)	-0.147199	0.0206049	9.07098e-13	rs55896564	7.40221e-53	2	2		TGs	-	-	-	-	-	-	-	T	C	-0.00622828	0.0498992	0.90069	-	-	-	-	-
	8088230	12199830	8	9139385	rs35579431	1	Genotyped	T	5885	3120	0.265081	DAG(18:0/22:6)	0.17595	0.0208134	2.82281e-17	rs55896564	7.40221e-53	2	2		DAG	-	-	-	-	-	-	-	T	C	-0.0938321	0.0486635	0.0540748	-	-	-	-	-
	8088230	12199830	8	9139385	rs35579431	1	Genotyped	T	5727	3032	0.264711	DAG(14:1/16:0)	0.180428	0.0210851	1.15682e-17	rs55896564	7.40221e-53	2	2		DAG	-	-	-	-	-	-	-	T	C	-0.0506685	0.0516742	0.327025	-	-	-	-	-
	8088230	12199830	8	9139629	rs329985	1	Genotyped	T	5727	6669	0.582242	DAG(14:1/16:0)	0.139353	0.0190082	2.28095e-13	rs55896564	7.40221e-53	1	2		DAG	-	-	-	-	-	-	-	T	C	0.0167222	0.0453575	0.712436	-	-	-	-	-
	8088230	12199830	8	9139629	rs329985	1	Genotyped	T	5633	6546	0.58104	DAG(16:0/16:0)	-0.124908	0.0191402	6.75608e-11	rs55896564	7.40221e-53	1	2		DAG	-	-	-	-	-	-	-	T	C	-0.037566	0.0404396	0.353112	T	C	-0.029	0.019	0.13
	8088230	12199830	8	9139629	rs329985	1	Genotyped	T	5695	6622	0.581387	DAG(12:0/18:0)	-0.162667	0.0190321	1.26344e-17	rs55896564	7.40221e-53	1	2		DAG	-	-	-	-	-	-	-	T	C	-0.0240078	0.042272	0.570187	-	-	-	-	-
	8088230	12199830	8	9139629	rs329985	1	Genotyped	T	5885	6835	0.580714	DAG(18:0/22:6)	0.142331	0.0187013	2.7251e-14	rs55896564	7.40221e-53	1	2		DAG	-	-	-	-	-	-	-	T	C	0.00621034	0.0427672	0.884568	-	-	-	-	-
	8088230	12199830	8	9139629	rs329985	1	Genotyped	T	5500	6394	0.581273	DAG(16:0/18:0)	-0.166495	0.0193698	8.28295e-18	rs55896564	7.40221e-53	1	2		DAG	-	-	-	-	-	-	-	T	C	-0.0284099	0.0408745	0.487161	-	-	-	-	-
	8088230	12199830	8	9145927	rs7387873	1	Genotyped	C	5727	6011	0.524795	DAG(14:1/16:0)	0.180416	0.0187102	5.27945e-22	rs55896564	7.40221e-53	15	40		DAG	-	-	-	-	-	-	-	C	A	0.00603697	0.0440813	0.891093	-	-	-	-	-
	8088230	12199830	8	9145927	rs7387873	1	Genotyped	C	4172	4372	0.523969	MAG(FA18:0)	-0.152626	0.0218893	3.11093e-12	rs55896564	7.40221e-53	15	40		MAG	-	-	-	-	-	-	-	C	A	0.054652	0.043133	0.205388	-	-	-	-	-
	8088230	12199830	8	9145927	rs7387873	1	Genotyped	C	6009	6289	0.523298	TAG42:0(FA14:0)	-0.115885	0.0182404	2.10888e-10	rs55896564	7.40221e-53	15	40		TGs	-	-	-	-	-	-	-	C	A	-0.00248387	0.0420817	0.952942	-	-	-	-	-
	8088230	12199830	8	9145927	rs7387873	1	Genotyped	C	6032	6316	0.523541	TAG42:1(FA12:0)	-0.116018	0.0182232	1.93363e-10	rs55896564	7.40221e-53	15	40		TGs	-	-	-	-	-	-	-	C	A	0.00638084	0.0425498	0.880821	-	-	-	-	-
	8088230	12199830	8	9145927	rs7387873	1	Genotyped	C	5540	5800	0.523466	TAG36:0(FA12:0)	-0.157861	0.0190193	1.04066e-16	rs55896564	7.40221e-53	15	40		TGs	-	-	-	-	-	-	-	C	A	0.0330746	0.0418613	0.42963	-	-	-	-	-
	8088230	12199830	8	9145927	rs7387873	1	Genotyped	C	6060	6342	0.523267	TAG42:0(FA12:0)	-0.118835	0.0181742	6.20674e-11	rs55896564	7.40221e-53	15	40		TGs	-	-	-	-	-	-	-	C	A	0.0031056	0.0422533	0.941421	-	-	-	-	-
	8088230	12199830	8	9145927	rs7387873	1	Genotyped	C	5889	6166	0.523518	TAG40:0(FA12:0)	-0.126643	0.018422	6.21847e-12	rs55896564	7.40221e-53	15	40		TGs	-	-	-	-	-	-	-	C	A	0.0153196	0.042437	0.718168	-	-	-	-	-
	8088230	12199830	8	9145927	rs7387873	1	Genotyped	C	5633	5884	0.522279	DAG(16:0/16:0)	-0.164629	0.0188429	2.39535e-18	rs55896564	7.40221e-53	15	40		DAG	-	-	-	-	-	-	-	C	A	-0.0372406	0.0392992	0.343521	-	-	-	-	-
	8088230	12199830	8	9145927	rs7387873	1	Genotyped	C	5885	6167	0.523959	DAG(18:0/22:6)	0.184902	0.0184643	1.32278e-23	rs55896564	7.40221e-53	15	40		DAG	-	-	-	-	-	-	-	C	A	-0.0460471	0.0415403	0.267878	-	-	-	-	-
	8088230	12199830	8	9145927	rs7387873	1	Genotyped	C	5695	5970	0.524144	DAG(12:0/18:0)	-0.21808	0.0187305	2.48949e-31	rs55896564	7.40221e-53	15	40		DAG	-	-	-	-	-	-	-	C	A	-0.00283439	0.0410861	0.945012	-	-	-	-	-
	8088230	12199830	8	9145927	rs7387873	1	Genotyped	C	5500	5756	0.523273	DAG(16:0/18:0)	-0.213782	0.0190805	3.8899e-29	rs55896564	7.40221e-53	15	40		DAG	-	-	-	-	-	-	-	C	A	-0.0380676	0.039715	0.338	-	-	-	-	-
	8088230	12199830	8	9153239	rs11781008	0.982	Imputed	T	3936	2251	0.28595	MAG(FA12:0)	-0.160646	0.023418	6.88785e-12	rs55896564	7.40221e-53	8	10		MAG	-	-	-	-	-	-	-	T	G	0.0060505	0.0442404	0.891241	-	-	-	-	-
	8088230	12199830	8	9153239	rs11781008	0.982	Imputed	T	5500	3182	0.289273	DAG(16:0/18:0)	-0.261463	0.0199614	3.36135e-39	rs55896564	7.40221e-53	8	10		DAG	-	-	-	-	-	-	-	T	G	-0.0383761	0.0410229	0.349734	-	-	-	-	-
	8088230	12199830	8	9153239	rs11781008	0.982	Imputed	T	5889	3422	0.290542	TAG40:0(FA12:0)	-0.158825	0.0192325	1.47979e-16	rs55896564	7.40221e-53	8	10		TGs	-	-	-	-	-	-	-	T	G	-0.0108467	0.043835	0.804609	-	-	-	-	-
	8088230	12199830	8	9153239	rs11781008	0.982	Imputed	T	5633	3250	0.288479	DAG(16:0/16:0)	-0.204466	0.0197577	4.24437e-25	rs55896564	7.40221e-53	8	10		DAG	-	-	-	-	-	-	-	T	G	-0.0423428	0.0405894	0.297071	T	G	-0.026	0.02	0.19
	8088230	12199830	8	9153239	rs11781008	0.982	Imputed	T	5885	3426	0.291079	DAG(18:0/22:6)	0.216041	0.0192717	3.63097e-29	rs55896564	7.40221e-53	8	10		DAG	-	-	-	-	-	-	-	T	G	-0.0986566	0.0428329	0.0214377	-	-	-	-	-
	8088230	12199830	8	9153239	rs11781008	0.982	Imputed	T	5695	3316	0.291133	DAG(12:0/18:0)	-0.25727	0.0195678	1.75665e-39	rs55896564	7.40221e-53	8	10		DAG	-	-	-	-	-	-	-	T	G	-0.0223341	0.0424334	0.598757	-	-	-	-	-
	8088230	12199830	8	9153239	rs11781008	0.982	Imputed	T	6032	3493	0.289539	TAG42:1(FA12:0)	-0.146178	0.0190677	1.77061e-14	rs55896564	7.40221e-53	8	10		TGs	-	-	-	-	-	-	-	T	G	-0.0200188	0.0439467	0.648817	-	-	-	-	-
	8088230	12199830	8	9153239	rs11781008	0.982	Imputed	T	5540	3209	0.289621	TAG36:0(FA12:0)	-0.189467	0.019881	1.57169e-21	rs55896564	7.40221e-53	8	10		TGs	-	-	-	-	-	-	-	T	G	0.00712339	0.0432502	0.869207	-	-	-	-	-
	8088230	12199830	8	9153239	rs11781008	0.982	Imputed	T	4172	2423	0.290388	MAG(FA18:0)	-0.192968	0.0229237	3.8352e-17	rs55896564	7.40221e-53	8	10		MAG	-	-	-	-	-	-	-	T	G	0.0499567	0.0445593	0.262463	-	-	-	-	-
	8088230	12199830	8	9153239	rs11781008	0.982	Imputed	T	4296	2480	0.288641	MAG(FA16:0)	-0.1657	0.022681	2.75882e-13	rs55896564	7.40221e-53	8	10		MAG	-	-	-	-	-	-	-	T	G	0.100524	0.0435295	0.0210996	-	-	-	-	-
	8088230	12199830	8	9153239	rs11781008	0.982	Imputed	T	3861	2209	0.286066	MAG(FA14:0)	-0.179701	0.023859	5.00501e-14	rs55896564	7.40221e-53	8	10		MAG	-	-	-	-	-	-	-	T	G	0.0297439	0.0427172	0.486381	-	-	-	-	-
	8088230	12199830	8	9153239	rs11781008	0.982	Imputed	T	5727	3342	0.291776	DAG(14:1/16:0)	0.217591	0.0195246	7.61841e-29	rs55896564	7.40221e-53	8	10		DAG	-	-	-	-	-	-	-	T	G	-0.0337634	0.0455218	0.45842	-	-	-	-	-
	8088230	12199830	8	9153239	rs11781008	0.982	Imputed	T	4878	2806	0.287618	MAG(FA20:0)	-0.14364	0.0211788	1.18322e-11	rs55896564	7.40221e-53	8	10		MAG	-	-	-	-	-	-	-	T	G	-	-	-	-	-	-	-	-
	8088230	12199830	8	9153239	rs11781008	0.982	Imputed	T	5905	3426	0.290093	TAG40:0(FA14:0)	-0.14194	0.0192416	1.62215e-13	rs55896564	7.40221e-53	8	10		TGs	-	-	-	-	-	-	-	T	G	-0.00954116	0.0435739	0.826716	-	-	-	-	-
	8088230	12199830	8	9153239	rs11781008	0.982	Imputed	T	6008	3476	0.289281	TAG40:0(FA16:0)	-0.130873	0.0190608	6.59774e-12	rs55896564	7.40221e-53	8	10		TGs	-	-	-	-	-	-	-	T	G	-0.0226308	0.0431974	0.600453	-	-	-	-	-
	8088230	12199830	8	9153239	rs11781008	0.982	Imputed	T	6060	3506	0.289274	TAG42:0(FA12:0)	-0.149413	0.0190004	3.73032e-15	rs55896564	7.40221e-53	8	10		TGs	-	-	-	-	-	-	-	T	G	-0.0169069	0.0436413	0.698527	-	-	-	-	-
	8088230	12199830	8	9153239	rs11781008	0.982	Imputed	T	4051	2338	0.288571	MAG(FA22:5)	-0.158408	0.0233429	1.15206e-11	rs55896564	7.40221e-53	8	10		MAG	-	-	-	-	-	-	-	T	G	0.0190522	0.0442579	0.666925	-	-	-	-	-
	8088230	12199830	8	9153239	rs11781008	0.982	Imputed	T	6009	3477	0.289316	TAG42:0(FA14:0)	-0.144017	0.0190654	4.22604e-14	rs55896564	7.40221e-53	8	10		TGs	-	-	-	-	-	-	-	T	G	-0.0195331	0.043463	0.653213	-	-	-	-	-
	8088230	12199830	8	9154063	rs7819112	1	Genotyped	G	5885	2252	0.191334	DAG(18:0/22:6)	0.1766	0.0233849	4.29018e-14	rs55896564	7.40221e-53	1	1		DAG	-	-	-	-	-	-	-	G	A	-0.00139115	0.0594056	0.981321	-	-	-	-	-
	8088230	12199830	8	9154063	rs7819112	1	Genotyped	G	5695	2179	0.191308	DAG(12:0/18:0)	-0.167365	0.0238252	2.14481e-12	rs55896564	7.40221e-53	1	1		DAG	-	-	-	-	-	-	-	G	A	-0.0126464	0.0587241	0.82953	-	-	-	-	-
	8088230	12199830	8	9154063	rs7819112	1	Genotyped	G	5500	2103	0.191182	DAG(16:0/18:0)	-0.177359	0.0243015	2.91517e-13	rs55896564	7.40221e-53	1	1		DAG	-	-	-	-	-	-	-	G	A	-0.0482634	0.0567702	0.395414	-	-	-	-	-
	8088230	12199830	8	9154065	rs330081	1	Genotyped	A	6032	6581	0.545507	TAG42:1(FA12:0)	-0.119418	0.0183627	7.85917e-11	rs55896564	7.40221e-53	1	2		TGs	-	-	-	-	-	-	-	A	C	-0.0280259	0.0437998	0.522387	-	-	-	-	-
	8088230	12199830	8	9154065	rs330081	1	Genotyped	A	5633	6149	0.545802	DAG(16:0/16:0)	-0.154222	0.0189956	4.70536e-16	rs55896564	7.40221e-53	1	2		DAG	-	-	-	-	-	-	-	A	C	-0.0507466	0.0404488	0.209879	A	C	-0.027	0.021	0.19
	8088230	12199830	8	9154065	rs330081	1	Genotyped	A	5540	6044	0.545487	TAG36:0(FA12:0)	-0.165612	0.0191362	4.95599e-18	rs55896564	7.40221e-53	1	2		TGs	-	-	-	-	-	-	-	A	C	-0.00534605	0.0431096	0.901328	-	-	-	-	-
	8088230	12199830	8	9154065	rs330081	1	Genotyped	A	5727	6272	0.547582	DAG(14:1/16:0)	0.171006	0.0188185	1.01692e-19	rs55896564	7.40221e-53	1	2		DAG	-	-	-	-	-	-	-	A	C	0.0180771	0.0453811	0.690452	-	-	-	-	-
	8088230	12199830	8	9154065	rs330081	1	Genotyped	A	5885	6428	0.546134	DAG(18:0/22:6)	0.18603	0.0186031	1.52481e-23	rs55896564	7.40221e-53	1	2		DAG	-	-	-	-	-	-	-	A	C	-0.0258679	0.0427837	0.545548	-	-	-	-	-
	8088230	12199830	8	9154065	rs330081	1	Genotyped	A	5695	6219	0.546005	DAG(12:0/18:0)	-0.202763	0.0188968	7.35733e-27	rs55896564	7.40221e-53	1	2		DAG	-	-	-	-	-	-	-	A	C	-0.0249149	0.042294	0.555916	-	-	-	-	-
	8088230	12199830	8	9154065	rs330081	1	Genotyped	A	5889	6421	0.545169	TAG40:0(FA12:0)	-0.130868	0.0185869	1.90997e-12	rs55896564	7.40221e-53	1	2		TGs	-	-	-	-	-	-	-	A	C	-0.0261938	0.0436867	0.5489	-	-	-	-	-
	8088230	12199830	8	9154065	rs330081	1	Genotyped	A	4172	4551	0.545422	MAG(FA18:0)	-0.147782	0.0220048	1.869e-11	rs55896564	7.40221e-53	1	2		MAG	-	-	-	-	-	-	-	A	C	0.0358481	0.0444257	0.419875	-	-	-	-	-
	8088230	12199830	8	9154065	rs330081	1	Genotyped	A	5500	6003	0.545727	DAG(16:0/18:0)	-0.205711	0.0192392	1.10562e-26	rs55896564	7.40221e-53	1	2		DAG	-	-	-	-	-	-	-	A	C	-0.0443616	0.0408841	0.27812	-	-	-	-	-
	8088230	12199830	8	9154394	rs17149709	1	Genotyped	C	5695	2072	0.181914	DAG(12:0/18:0)	-0.204342	0.0243791	5.20989e-17	rs55896564	7.40221e-53	1	1		DAG	-	-	-	-	-	-	-	C	A	-0.0343721	0.0607774	0.571814	-	-	-	-	-
	8088230	12199830	8	9154394	rs17149709	1	Genotyped	C	5633	2031	0.180277	DAG(16:0/16:0)	-0.164412	0.0246101	2.37815e-11	rs55896564	7.40221e-53	1	1		DAG	-	-	-	-	-	-	-	C	A	-0.0774964	0.05812	0.182665	-	-	-	-	-
	8088230	12199830	8	9154394	rs17149709	1	Genotyped	C	5500	1984	0.180364	DAG(16:0/18:0)	-0.215747	0.0249323	5.00278e-18	rs55896564	7.40221e-53	1	1		DAG	-	-	-	-	-	-	-	C	A	-0.072886	0.0587415	0.214932	-	-	-	-	-
	8088230	12199830	8	9159710	rs330072	0.998	Imputed	A	5633	4007	0.355672	DAG(16:0/16:0)	0.129347	0.0196159	4.28161e-11	rs55896564	7.40221e-53	2	2		DAG	-	-	-	-	-	-	-	A	G	0.0503971	0.0416166	0.226146	A	G	0.045	0.021	0.037
	8088230	12199830	8	9159710	rs330072	0.998	Imputed	A	5695	4058	0.356277	DAG(12:0/18:0)	0.185209	0.0195155	2.30318e-21	rs55896564	7.40221e-53	2	2		DAG	-	-	-	-	-	-	-	A	G	0.0273283	0.0435122	0.530087	-	-	-	-	-
	8088230	12199830	8	9159710	rs330072	0.998	Imputed	A	5500	3905	0.355	DAG(16:0/18:0)	0.186267	0.0198865	7.49884e-21	rs55896564	7.40221e-53	2	2		DAG	-	-	-	-	-	-	-	A	G	0.0496901	0.0420586	0.237665	-	-	-	-	-
	8088230	12199830	8	9159710	rs330072	0.998	Imputed	A	5540	3935	0.355144	TAG36:0(FA12:0)	0.151044	0.019779	2.23077e-14	rs55896564	7.40221e-53	2	2		TGs	-	-	-	-	-	-	-	A	G	-0.0122667	0.044351	0.78215	-	-	-	-	-
	8088230	12199830	8	9159710	rs330072	0.998	Imputed	A	5727	4044	0.353064	DAG(14:1/16:0)	-0.197134	0.0194026	2.98385e-24	rs55896564	7.40221e-53	2	2		DAG	-	-	-	-	-	-	-	A	G	0.0215657	0.0466882	0.644232	-	-	-	-	-
	8088230	12199830	8	9159710	rs330072	0.998	Imputed	A	5889	4185	0.355323	TAG40:0(FA12:0)	0.122276	0.0191804	1.82874e-10	rs55896564	7.40221e-53	2	2		TGs	-	-	-	-	-	-	-	A	G	0.0119096	0.0449516	0.791099	-	-	-	-	-
	8088230	12199830	8	9159710	rs330072	0.998	Imputed	A	5885	4170	0.354291	DAG(18:0/22:6)	-0.206538	0.0191512	4.0689e-27	rs55896564	7.40221e-53	2	2		DAG	-	-	-	-	-	-	-	A	G	0.0544317	0.0439949	0.216252	-	-	-	-	-
	8088230	12199830	8	9164761	rs3101433	0.993	Imputed	A	5727	5912	0.516152	DAG(14:1/16:0)	-0.156944	0.0188043	7.05119e-17	rs55896564	7.40221e-53	17	18		DAG	-	-	-	-	-	-	-	-	-	-	-	-	-	-	-	-	-
	8088230	12199830	8	9164761	rs3101433	0.993	Imputed	A	5695	5902	0.518174	DAG(12:0/18:0)	0.131531	0.0188509	3.00557e-12	rs55896564	7.40221e-53	17	18		DAG	-	-	-	-	-	-	-	-	-	-	-	-	-	-	-	-	-
	8088230	12199830	8	9164761	rs3101433	0.993	Imputed	A	5885	6092	0.517587	DAG(18:0/22:6)	-0.157863	0.018543	1.69e-17	rs55896564	7.40221e-53	17	18		DAG	-	-	-	-	-	-	-	-	-	-	-	-	-	-	-	-	-
	8088230	12199830	8	9164761	rs3101433	0.993	Imputed	A	6032	6247	0.517822	TAG42:1(FA12:0)	0.124891	0.0183557	1.01791e-11	rs55896564	7.40221e-53	17	18		TGs	-	-	-	-	-	-	-	-	-	-	-	-	-	-	-	-	-
	8088230	12199830	8	9164761	rs3101433	0.993	Imputed	A	6060	6272	0.517492	TAG42:0(FA12:0)	0.120539	0.0182944	4.4326e-11	rs55896564	7.40221e-53	17	18		TGs	-	-	-	-	-	-	-	-	-	-	-	-	-	-	-	-	-
	8088230	12199830	8	9164761	rs3101433	0.993	Imputed	A	5889	6103	0.518169	TAG40:0(FA12:0)	0.128734	0.0185653	4.08751e-12	rs55896564	7.40221e-53	17	18		TGs	-	-	-	-	-	-	-	-	-	-	-	-	-	-	-	-	-
	8088230	12199830	8	9164761	rs3101433	0.993	Imputed	A	5540	5745	0.518502	TAG36:0(FA12:0)	0.146396	0.0191947	2.40438e-14	rs55896564	7.40221e-53	17	18		TGs	-	-	-	-	-	-	-	-	-	-	-	-	-	-	-	-	-
	8088230	12199830	8	9165654	rs427731	1	Genotyped	C	6060	7661	0.632096	TAG42:0(FA12:0)	0.126421	0.0188893	2.19051e-11	rs55896564	7.40221e-53	6	8		TGs	-	-	-	-	-	-	-	C	A	0.00837139	0.0446535	0.851321	-	-	-	-	-
	8088230	12199830	8	9165654	rs427731	1	Genotyped	C	5540	6990	0.630866	TAG36:0(FA12:0)	0.152261	0.019822	1.57331e-14	rs55896564	7.40221e-53	6	8		TGs	-	-	-	-	-	-	-	C	A	-0.00770961	0.0442511	0.86172	-	-	-	-	-
	8088230	12199830	8	9165654	rs427731	1	Genotyped	C	5885	7432	0.631436	DAG(18:0/22:6)	-0.183678	0.0191778	9.93298e-22	rs55896564	7.40221e-53	6	8		DAG	-	-	-	-	-	-	-	C	A	0.141241	0.0437288	0.00127273	-	-	-	-	-
	8088230	12199830	8	9165654	rs427731	1	Genotyped	C	5633	7117	0.631724	DAG(16:0/16:0)	0.14554	0.0196129	1.1657e-13	rs55896564	7.40221e-53	6	8		DAG	-	-	-	-	-	-	-	C	A	0.062517	0.0415078	0.132299	-	-	-	-	-
	8088230	12199830	8	9165654	rs427731	1	Genotyped	C	5500	6953	0.632091	DAG(16:0/18:0)	0.179948	0.0198273	1.12848e-19	rs55896564	7.40221e-53	6	8		DAG	-	-	-	-	-	-	-	C	A	0.0722301	0.0419349	0.0852558	-	-	-	-	-
	8088230	12199830	8	9165654	rs427731	1	Genotyped	C	5889	7437	0.631431	TAG40:0(FA12:0)	0.133392	0.0191681	3.42557e-12	rs55896564	7.40221e-53	6	8		TGs	-	-	-	-	-	-	-	C	A	0.00608015	0.0448504	0.892189	-	-	-	-	-
	8088230	12199830	8	9165654	rs427731	1	Genotyped	C	5905	7450	0.630821	TAG40:0(FA14:0)	0.12301	0.0191623	1.3681e-10	rs55896564	7.40221e-53	6	8		TGs	-	-	-	-	-	-	-	C	A	0.00067056	0.0445834	0.988002	-	-	-	-	-
	8088230	12199830	8	9165654	rs427731	1	Genotyped	C	5727	7223	0.630609	DAG(14:1/16:0)	-0.172577	0.0193898	5.5644e-19	rs55896564	7.40221e-53	6	8		DAG	-	-	-	-	-	-	-	C	A	0.134976	0.0464185	0.00370858	-	-	-	-	-
	8088230	12199830	8	9165654	rs427731	1	Genotyped	C	6009	7594	0.631886	TAG42:0(FA14:0)	0.124163	0.0189882	6.19576e-11	rs55896564	7.40221e-53	6	8		TGs	-	-	-	-	-	-	-	C	A	0.00445475	0.0444726	0.920228	-	-	-	-	-
	8088230	12199830	8	9165654	rs427731	1	Genotyped	C	6032	7629	0.632377	TAG42:1(FA12:0)	0.123506	0.0189566	7.25775e-11	rs55896564	7.40221e-53	6	8		TGs	-	-	-	-	-	-	-	C	A	0.0142203	0.0449659	0.751872	-	-	-	-	-
	8088230	12199830	8	9165654	rs427731	1	Genotyped	C	5695	7207	0.632748	DAG(12:0/18:0)	0.170956	0.0194951	1.79949e-18	rs55896564	7.40221e-53	6	8		DAG	-	-	-	-	-	-	-	C	A	0.0541828	0.0433917	0.212029	-	-	-	-	-
	8088230	12199830	8	9173358	rs7012814	0.985	Imputed	A	5885	4962	0.42158	DAG(18:0/22:6)	0.18579	0.0185629	1.39613e-23	rs55896564	7.40221e-53	1	2		DAG	-	-	-	-	-	-	-	A	G	-0.0630889	0.042282	0.135944	-	-	-	-	-
	8088230	12199830	8	9173358	rs7012814	0.985	Imputed	A	5540	4675	0.421931	TAG36:0(FA12:0)	-0.140969	0.0191908	2.0473e-13	rs55896564	7.40221e-53	1	2		TGs	-	-	-	-	-	-	-	A	G	0.0391035	0.0426229	0.359108	-	-	-	-	-
	8088230	12199830	8	9173358	rs7012814	0.985	Imputed	A	5889	4959	0.421039	TAG40:0(FA12:0)	-0.127041	0.0186116	8.7366e-12	rs55896564	7.40221e-53	1	2		TGs	-	-	-	-	-	-	-	A	G	0.0204795	0.0432114	0.635633	-	-	-	-	-
	8088230	12199830	8	9173358	rs7012814	0.985	Imputed	A	5727	4839	0.422472	DAG(14:1/16:0)	0.177949	0.0187609	2.42124e-21	rs55896564	7.40221e-53	1	2		DAG	-	-	-	-	-	-	-	A	G	-0.0165083	0.0448852	0.713097	-	-	-	-	-
	8088230	12199830	8	9173358	rs7012814	0.985	Imputed	A	5695	4789	0.420457	DAG(12:0/18:0)	-0.144586	0.0188918	1.95777e-14	rs55896564	7.40221e-53	1	2		DAG	-	-	-	-	-	-	-	A	G	0.00309764	0.0418375	0.940991	-	-	-	-	-
	8088230	12199830	8	9173358	rs7012814	0.985	Imputed	A	5500	4642	0.422	DAG(16:0/18:0)	-0.157509	0.0191891	2.24398e-16	rs55896564	7.40221e-53	1	2		DAG	-	-	-	-	-	-	-	A	G	-0.0353065	0.0404441	0.382859	-	-	-	-	-
	8088230	12199830	8	9178268	rs6984305	0.997	Imputed	T	5500	9901	0.900091	DAG(16:0/18:0)	0.243033	0.0322993	5.29685e-14	rs55896564	7.40221e-53	10	14		DAG	-	-	-	-	-	-	-	T	A	0.00580803	0.0645389	0.928308	-	-	-	-	-
	8088230	12199830	8	9178268	rs6984305	0.997	Imputed	T	5695	10244	0.899385	DAG(12:0/18:0)	0.236855	0.0317695	8.9581e-14	rs55896564	7.40221e-53	10	14		DAG	-	-	-	-	-	-	-	T	A	0.000823139	0.0667411	0.990162	-	-	-	-	-
	8088230	12199830	8	9178268	rs6984305	0.997	Imputed	T	4172	7493	0.898011	MAG(FA18:0)	0.23843	0.0365743	7.07546e-11	rs55896564	7.40221e-53	10	14		MAG	-	-	-	-	-	-	-	T	A	-0.0515387	0.070098	0.462342	-	-	-	-	-
	8088230	12199830	8	9185533	rs35614264	1	Genotyped	T	5540	3998	0.36083	TAG36:0(FA12:0)	0.167386	0.0196517	1.62829e-17	rs55896564	7.40221e-53	10	11		TGs	-	-	-	-	-	-	-	T	C	0.0223596	0.0423542	0.597656	-	-	-	-	-
	8088230	12199830	8	9185533	rs35614264	1	Genotyped	T	5889	4247	0.360588	TAG40:0(FA12:0)	0.141967	0.0190113	8.17205e-14	rs55896564	7.40221e-53	10	11		TGs	-	-	-	-	-	-	-	T	C	0.0546986	0.0429028	0.202583	-	-	-	-	-
	8088230	12199830	8	9185533	rs35614264	1	Genotyped	T	5500	3951	0.359182	DAG(16:0/18:0)	0.199237	0.0196976	4.74944e-24	rs55896564	7.40221e-53	10	11		DAG	-	-	-	-	-	-	-	T	C	0.0504409	0.0401653	0.209428	-	-	-	-	-
	8088230	12199830	8	9185533	rs35614264	1	Genotyped	T	5727	4093	0.357342	DAG(14:1/16:0)	-0.18084	0.0192793	6.59649e-21	rs55896564	7.40221e-53	10	11		DAG	-	-	-	-	-	-	-	T	C	0.07574	0.0445389	0.0892963	-	-	-	-	-
	8088230	12199830	8	9185533	rs35614264	1	Genotyped	T	5905	4250	0.359865	TAG40:0(FA14:0)	0.127631	0.0190011	1.85425e-11	rs55896564	7.40221e-53	10	11		TGs	-	-	-	-	-	-	-	T	C	0.0624766	0.0426375	0.143109	-	-	-	-	-
	8088230	12199830	8	9185533	rs35614264	1	Genotyped	T	3861	2757	0.357032	MAG(FA14:0)	0.150357	0.0234989	1.56967e-10	rs55896564	7.40221e-53	10	11		MAG	-	-	-	-	-	-	-	T	C	0.0380976	0.0418306	0.36261	-	-	-	-	-
	8088230	12199830	8	9185533	rs35614264	1	Genotyped	T	5633	4061	0.360465	DAG(16:0/16:0)	0.143991	0.019448	1.32284e-13	rs55896564	7.40221e-53	10	11		DAG	-	-	-	-	-	-	-	T	C	0.0526627	0.0397414	0.185386	T	C	-0.0084	0.02	0.67
	8088230	12199830	8	9185533	rs35614264	1	Genotyped	T	5695	4100	0.359965	DAG(12:0/18:0)	0.208592	0.0193423	4.08691e-27	rs55896564	7.40221e-53	10	11		DAG	-	-	-	-	-	-	-	T	C	0.0643275	0.0415211	0.121587	-	-	-	-	-
	8088230	12199830	8	9185533	rs35614264	1	Genotyped	T	6032	4338	0.359582	TAG42:1(FA12:0)	0.132958	0.0187882	1.47688e-12	rs55896564	7.40221e-53	10	11		TGs	-	-	-	-	-	-	-	T	C	0.0568496	0.0430126	0.186528	-	-	-	-	-
	8088230	12199830	8	9185533	rs35614264	1	Genotyped	T	6060	4361	0.359818	TAG42:0(FA12:0)	0.132162	0.0187407	1.76197e-12	rs55896564	7.40221e-53	10	11		TGs	-	-	-	-	-	-	-	T	C	0.0660555	0.0427008	0.122149	-	-	-	-	-
	8088230	12199830	8	9185533	rs35614264	1	Genotyped	T	5885	4213	0.357944	DAG(18:0/22:6)	-0.200881	0.0190086	4.19802e-26	rs55896564	7.40221e-53	10	11		DAG	-	-	-	-	-	-	-	T	C	0.101806	0.0419396	0.0153559	-	-	-	-	-
	8088230	12199830	8	9185533	rs35614264	1	Genotyped	T	6009	4321	0.359544	TAG42:0(FA14:0)	0.125866	0.018843	2.39381e-11	rs55896564	7.40221e-53	10	11		TGs	-	-	-	-	-	-	-	T	C	0.0634508	0.0425303	0.135997	-	-	-	-	-
	8088230	12199830	8	9192927	rs17149807	1	Genotyped	C	5889	2724	0.231279	TAG40:0(FA12:0)	-0.169236	0.0218715	1.01202e-14	rs55896564	7.40221e-53	26	28		TGs	-	-	-	-	-	-	-	C	T	0.0209802	0.0508298	0.679862	-	-	-	-	-
	8088230	12199830	8	9192927	rs17149807	1	Genotyped	C	5885	2740	0.232795	DAG(18:0/22:6)	0.206076	0.0218491	4.03179e-21	rs55896564	7.40221e-53	26	28		DAG	-	-	-	-	-	-	-	C	T	-0.0563613	0.0497555	0.257546	-	-	-	-	-
	8088230	12199830	8	9192927	rs17149807	1	Genotyped	C	6009	2771	0.230571	TAG42:0(FA14:0)	-0.140233	0.0216898	1.01026e-10	rs55896564	7.40221e-53	26	28		TGs	-	-	-	-	-	-	-	C	T	-0.00424811	0.050405	0.932849	-	-	-	-	-
	8088230	12199830	8	9192927	rs17149807	1	Genotyped	C	5540	2542	0.229422	TAG36:0(FA12:0)	-0.200178	0.0226335	9.20856e-19	rs55896564	7.40221e-53	26	28		TGs	-	-	-	-	-	-	-	C	T	0.0531883	0.0501304	0.28891	-	-	-	-	-
	8088230	12199830	8	9192927	rs17149807	1	Genotyped	C	6032	2790	0.231267	TAG42:1(FA12:0)	-0.163054	0.0216371	4.85226e-14	rs55896564	7.40221e-53	26	28		TGs	-	-	-	-	-	-	-	C	T	0.000380329	0.0509662	0.994047	-	-	-	-	-
	8088230	12199830	8	9192927	rs17149807	1	Genotyped	C	6060	2796	0.230693	TAG42:0(FA12:0)	-0.159545	0.0215845	1.45009e-13	rs55896564	7.40221e-53	26	28		TGs	-	-	-	-	-	-	-	C	T	-0.00267595	0.0506107	0.957842	-	-	-	-	-
	8088230	12199830	8	9192927	rs17149807	1	Genotyped	C	5500	2539	0.230818	DAG(16:0/18:0)	-0.183796	0.0225568	3.69503e-16	rs55896564	7.40221e-53	26	28		DAG	-	-	-	-	-	-	-	C	T	-0.0969953	0.0475043	0.0413935	-	-	-	-	-
	8088230	12199830	8	9192927	rs17149807	1	Genotyped	C	5905	2735	0.231583	TAG40:0(FA14:0)	-0.152495	0.0218493	2.96472e-12	rs55896564	7.40221e-53	26	28		TGs	-	-	-	-	-	-	-	C	T	0.0026673	0.0505304	0.957911	-	-	-	-	-
	8088230	12199830	8	9192927	rs17149807	1	Genotyped	C	5727	2671	0.233194	DAG(14:1/16:0)	0.189275	0.0220769	1.0044e-17	rs55896564	7.40221e-53	26	28		DAG	-	-	-	-	-	-	-	C	T	-0.0280163	0.0527942	0.595748	-	-	-	-	-
	8088230	12199830	8	9192927	rs17149807	1	Genotyped	C	5633	2601	0.230872	DAG(16:0/16:0)	-0.142994	0.0223024	1.4399e-10	rs55896564	7.40221e-53	26	28		DAG	-	-	-	-	-	-	-	C	T	-0.0847225	0.047025	0.071859	-	-	-	-	-
	8088230	12199830	8	9192927	rs17149807	1	Genotyped	C	5695	2627	0.230641	DAG(12:0/18:0)	-0.184276	0.0222405	1.17513e-16	rs55896564	7.40221e-53	26	28		DAG	-	-	-	-	-	-	-	C	T	-0.0186469	0.0492097	0.70481	-	-	-	-	-
	8088230	12199830	8	9200472	rs6990912	1	Genotyped	C	5540	7287	0.657671	TAG36:0(FA12:0)	0.174155	0.0200373	3.57646e-18	rs55896564	7.40221e-53	2	3		TGs	-	-	-	-	-	-	-	C	A	-0.0605113	0.0444793	0.173955	-	-	-	-	-
	8088230	12199830	8	9200472	rs6990912	1	Genotyped	C	5727	7463	0.651563	DAG(14:1/16:0)	-0.163902	0.0195502	5.13122e-17	rs55896564	7.40221e-53	2	3		DAG	-	-	-	-	-	-	-	C	A	-0.0420778	0.0468469	0.369266	-	-	-	-	-
	8088230	12199830	8	9200472	rs6990912	1	Genotyped	C	4878	6373	0.653239	MAG(FA20:0)	0.136641	0.0212939	1.39058e-10	rs55896564	7.40221e-53	2	3		MAG	-	-	-	-	-	-	-	C	A	-	-	-	-	-	-	-	-
	8088230	12199830	8	9200472	rs6990912	1	Genotyped	C	6032	7901	0.654924	TAG42:1(FA12:0)	0.139961	0.0191303	2.55078e-13	rs55896564	7.40221e-53	2	3		TGs	-	-	-	-	-	-	-	C	A	-0.0217969	0.0452305	0.629962	-	-	-	-	-
	8088230	12199830	8	9200472	rs6990912	1	Genotyped	C	5889	7717	0.655205	TAG40:0(FA12:0)	0.145468	0.0193413	5.43123e-14	rs55896564	7.40221e-53	2	3		TGs	-	-	-	-	-	-	-	C	A	-0.0340896	0.0451062	0.449944	-	-	-	-	-
	8088230	12199830	8	9200472	rs6990912	1	Genotyped	C	4172	5473	0.65592	MAG(FA18:0)	0.180281	0.0229785	4.30877e-15	rs55896564	7.40221e-53	2	3		MAG	-	-	-	-	-	-	-	C	A	-0.0367447	0.0458736	0.423295	-	-	-	-	-
	8088230	12199830	8	9200472	rs6990912	1	Genotyped	C	5500	7217	0.656091	DAG(16:0/18:0)	0.23694	0.0200257	2.67437e-32	rs55896564	7.40221e-53	2	3		DAG	-	-	-	-	-	-	-	C	A	0.0383078	0.0422227	0.364447	-	-	-	-	-
	8088230	12199830	8	9200472	rs6990912	1	Genotyped	C	5905	7739	0.655292	TAG40:0(FA14:0)	0.123704	0.0193131	1.50206e-10	rs55896564	7.40221e-53	2	3		TGs	-	-	-	-	-	-	-	C	A	-0.0221073	0.0448436	0.622115	-	-	-	-	-
	8088230	12199830	8	9200472	rs6990912	1	Genotyped	C	6060	7944	0.655446	TAG42:0(FA12:0)	0.13726	0.019087	6.41909e-13	rs55896564	7.40221e-53	2	3		TGs	-	-	-	-	-	-	-	C	A	-0.022201	0.0449148	0.621193	-	-	-	-	-
	8088230	12199830	8	9200472	rs6990912	1	Genotyped	C	5885	7690	0.653356	DAG(18:0/22:6)	-0.183366	0.0193601	2.76391e-21	rs55896564	7.40221e-53	2	3		DAG	-	-	-	-	-	-	-	C	A	0.0213002	0.0441803	0.629811	-	-	-	-	-
	8088230	12199830	8	9200472	rs6990912	1	Genotyped	C	5633	7388	0.655778	DAG(16:0/16:0)	0.181344	0.0197765	4.7463e-20	rs55896564	7.40221e-53	2	3		DAG	-	-	-	-	-	-	-	C	A	0.0247276	0.0417887	0.554147	-	-	-	-	-
	8088230	12199830	8	9200472	rs6990912	1	Genotyped	C	6009	7881	0.655766	TAG42:0(FA14:0)	0.123025	0.0191692	1.38211e-10	rs55896564	7.40221e-53	2	3		TGs	-	-	-	-	-	-	-	C	A	-0.0183302	0.0447338	0.682055	-	-	-	-	-
	8088230	12199830	8	9200472	rs6990912	1	Genotyped	C	5695	7458	0.654785	DAG(12:0/18:0)	0.223887	0.0196958	6.08794e-30	rs55896564	7.40221e-53	2	3		DAG	-	-	-	-	-	-	-	C	A	-0.0303827	0.0436696	0.48673	-	-	-	-	-
	8088230	12199830	8	9200472	rs6990912	1	Genotyped	C	4296	5623	0.654446	MAG(FA16:0)	0.145538	0.0226589	1.3362e-10	rs55896564	7.40221e-53	2	3		MAG	-	-	-	-	-	-	-	C	A	-0.0974755	0.0448131	0.0298186	-	-	-	-	-
	8088230	12199830	8	9206069	rs10102352	0.989	Imputed	G	5885	6974	0.592523	DAG(18:0/22:6)	0.128266	0.0188264	9.55207e-12	rs55896564	7.40221e-53	3	3		DAG	-	-	-	-	-	-	-	G	A	-0.056938	0.0410374	0.165564	-	-	-	-	-
	8088230	12199830	8	9208401	rs78933755	0.997	Imputed	G	5500	1137	0.103364	DAG(16:0/18:0)	-0.261676	0.0312323	5.36696e-17	rs55896564	7.40221e-53	37	41		DAG	-	-	-	-	-	-	-	G	A	0.0612683	0.0626008	0.327924	-	-	-	-	-
	8088230	12199830	8	9208401	rs78933755	0.997	Imputed	G	4172	866	0.103787	MAG(FA18:0)	-0.281245	0.0359225	4.90905e-15	rs55896564	7.40221e-53	37	41		MAG	-	-	-	-	-	-	-	G	A	0.118544	0.0679478	0.0813128	-	-	-	-	-
	8088230	12199830	8	9208401	rs78933755	0.997	Imputed	G	4878	1002	0.102706	MAG(FA20:0)	-0.229018	0.0334079	7.12169e-12	rs55896564	7.40221e-53	37	41		MAG	-	-	-	-	-	-	-	G	A	-	-	-	-	-	-	-	-
	8088230	12199830	8	9208401	rs78933755	0.997	Imputed	G	4296	880	0.102421	MAG(FA16:0)	-0.249473	0.0355497	2.25735e-12	rs55896564	7.40221e-53	37	41		MAG	-	-	-	-	-	-	-	G	A	0.148837	0.0664371	0.0252607	-	-	-	-	-
	8088230	12199830	8	9208401	rs78933755	0.997	Imputed	G	5695	1187	0.104214	DAG(12:0/18:0)	-0.225121	0.0305113	1.60359e-13	rs55896564	7.40221e-53	37	41		DAG	-	-	-	-	-	-	-	G	A	0.0583519	0.0647406	0.367605	-	-	-	-	-
	8088230	12199830	8	9216924	rs12550199	0.998	Imputed	G	5540	2282	0.205957	TAG36:0(FA12:0)	-0.163408	0.0235509	3.96209e-12	rs55896564	7.40221e-53	25	28		TGs	-	-	-	-	-	-	-	G	C	0.0649676	0.0517424	0.209514	-	-	-	-	-
	8088230	12199830	8	9216924	rs12550199	0.998	Imputed	G	5885	2444	0.207647	DAG(18:0/22:6)	0.166918	0.0227881	2.3927e-13	rs55896564	7.40221e-53	25	28		DAG	-	-	-	-	-	-	-	G	C	-0.0539058	0.0513694	0.294223	-	-	-	-	-
	8088230	12199830	8	9225629	rs878336	1	Genotyped	A	5695	6477	0.568657	DAG(12:0/18:0)	0.157584	0.0187737	4.70281e-17	rs55896564	7.40221e-53	13	30		DAG	-	-	-	-	-	-	-	A	G	0.00664734	0.0406422	0.870108	-	-	-	-	-
	8088230	12199830	8	9225629	rs878336	1	Genotyped	A	5885	6669	0.56661	DAG(18:0/22:6)	-0.128293	0.0183859	2.99819e-12	rs55896564	7.40221e-53	13	30		DAG	-	-	-	-	-	-	-	A	G	0.0216535	0.0411087	0.598476	-	-	-	-	-
	8088230	12199830	8	9225629	rs878336	1	Genotyped	A	5500	6263	0.569364	DAG(16:0/18:0)	0.162577	0.0191257	1.88824e-17	rs55896564	7.40221e-53	13	30		DAG	-	-	-	-	-	-	-	A	G	0.0300814	0.0392919	0.444076	-	-	-	-	-
	8088230	12199830	8	9226095	rs10095103	0.997	Imputed	C	5885	6845	0.581563	DAG(18:0/22:6)	-0.15932	0.018681	1.48362e-17	rs55896564	7.40221e-53	1	1		DAG	-	-	-	-	-	-	-	-	-	-	-	-	-	-	-	-	-
	8088230	12199830	8	9226095	rs10095103	0.997	Imputed	C	5540	6424	0.579783	TAG36:0(FA12:0)	0.122828	0.0192864	1.90755e-10	rs55896564	7.40221e-53	1	1		TGs	-	-	-	-	-	-	-	-	-	-	-	-	-	-	-	-	-
	8088230	12199830	8	9226095	rs10095103	0.997	Imputed	C	5727	6650	0.580583	DAG(14:1/16:0)	-0.137434	0.0188814	3.36809e-13	rs55896564	7.40221e-53	1	1		DAG	-	-	-	-	-	-	-	-	-	-	-	-	-	-	-	-	-
	8088230	12199830	8	9228403	rs7008413	1	Genotyped	C	4172	921	0.110379	MAG(FA18:0)	-0.232387	0.0351813	3.96383e-11	rs55896564	7.40221e-53	8	10		MAG	-	-	-	-	-	-	-	C	A	0.0518989	0.0653675	0.427383	-	-	-	-	-
	8088230	12199830	8	9228403	rs7008413	1	Genotyped	C	5500	1214	0.110364	DAG(16:0/18:0)	-0.221834	0.0305382	3.75387e-13	rs55896564	7.40221e-53	8	10		DAG	-	-	-	-	-	-	-	C	A	0.0194762	0.0601834	0.746288	-	-	-	-	-
	8088230	12199830	8	9228403	rs7008413	1	Genotyped	C	5695	1256	0.110272	DAG(12:0/18:0)	-0.200664	0.0299442	2.06631e-11	rs55896564	7.40221e-53	8	10		DAG	-	-	-	-	-	-	-	C	A	0.0151401	0.062238	0.807846	-	-	-	-	-
	8088230	12199830	8	9229139	rs11779019	1	Genotyped	G	5500	1821	0.165545	DAG(16:0/18:0)	-0.223386	0.0257134	3.70406e-18	rs55896564	7.40221e-53	2	3		DAG	-	-	-	-	-	-	-	G	T	-0.00403546	0.0525866	0.938844	-	-	-	-	-
	8088230	12199830	8	9229139	rs11779019	1	Genotyped	G	5695	1881	0.165145	DAG(12:0/18:0)	-0.197891	0.0252049	4.118e-15	rs55896564	7.40221e-53	2	3		DAG	-	-	-	-	-	-	-	G	T	0.0136774	0.0543795	0.801458	-	-	-	-	-
	8088230	12199830	8	9229139	rs11779019	1	Genotyped	G	5633	1857	0.164832	DAG(16:0/16:0)	-0.162247	0.0254232	1.74956e-10	rs55896564	7.40221e-53	2	3		DAG	-	-	-	-	-	-	-	G	T	-0.00875073	0.0520351	0.866479	-	-	-	-	-
	8088230	12199830	8	9229139	rs11779019	1	Genotyped	G	4172	1359	0.162872	MAG(FA18:0)	-0.196549	0.0296869	3.57394e-11	rs55896564	7.40221e-53	2	3		MAG	-	-	-	-	-	-	-	G	T	0.0194963	0.0571265	0.732953	-	-	-	-	-
	8088230	12199830	8	9229689	rs898797	1	Genotyped	T	6032	6821	0.565401	TAG42:1(FA12:0)	-0.129504	0.0183542	1.71551e-12	rs55896564	7.40221e-53	20	21		TGs	-	-	-	-	-	-	-	T	C	-0.00632591	0.042736	0.88235	-	-	-	-	-
	8088230	12199830	8	9229689	rs898797	1	Genotyped	T	4172	4711	0.564597	MAG(FA18:0)	-0.175293	0.0217905	8.66202e-16	rs55896564	7.40221e-53	20	21		MAG	-	-	-	-	-	-	-	T	C	0.00598635	0.0433513	0.890194	-	-	-	-	-
	8088230	12199830	8	9229689	rs898797	1	Genotyped	T	3936	4445	0.56466	MAG(FA12:0)	-0.160737	0.0225657	1.05548e-12	rs55896564	7.40221e-53	20	21		MAG	-	-	-	-	-	-	-	T	C	-0.0377257	0.0430043	0.380529	-	-	-	-	-
	8088230	12199830	8	9229689	rs898797	1	Genotyped	T	6060	6851	0.565264	TAG42:0(FA12:0)	-0.126926	0.0183051	4.0938e-12	rs55896564	7.40221e-53	20	21		TGs	-	-	-	-	-	-	-	T	C	-0.0117614	0.042437	0.781714	-	-	-	-	-
	8088230	12199830	8	9229689	rs898797	1	Genotyped	T	5695	6437	0.565145	DAG(12:0/18:0)	-0.209289	0.0188445	1.17199e-28	rs55896564	7.40221e-53	20	21		DAG	-	-	-	-	-	-	-	T	C	-0.0297641	0.0412569	0.470786	-	-	-	-	-
	8088230	12199830	8	9229689	rs898797	1	Genotyped	T	5500	6228	0.566182	DAG(16:0/18:0)	-0.224439	0.019131	8.76314e-32	rs55896564	7.40221e-53	20	21		DAG	-	-	-	-	-	-	-	T	C	-0.0507873	0.0398769	0.203058	-	-	-	-	-
	8088230	12199830	8	9229689	rs898797	1	Genotyped	T	5540	6285	0.567238	TAG36:0(FA12:0)	-0.1642	0.0191831	1.13216e-17	rs55896564	7.40221e-53	20	21		TGs	-	-	-	-	-	-	-	T	C	0.0212004	0.0420512	0.614247	-	-	-	-	-
	8088230	12199830	8	9229689	rs898797	1	Genotyped	T	5885	6675	0.56712	DAG(18:0/22:6)	0.208189	0.0185676	3.54039e-29	rs55896564	7.40221e-53	20	21		DAG	-	-	-	-	-	-	-	T	C	-0.072018	0.0416909	0.0843554	-	-	-	-	-
	8088230	12199830	8	9229689	rs898797	1	Genotyped	T	3861	4381	0.56734	MAG(FA14:0)	-0.155296	0.0227944	9.56296e-12	rs55896564	7.40221e-53	20	21		MAG	-	-	-	-	-	-	-	T	C	-0.00976187	0.0415447	0.814271	-	-	-	-	-
	8088230	12199830	8	9229689	rs898797	1	Genotyped	T	5633	6372	0.565596	DAG(16:0/16:0)	-0.163628	0.0189093	5.00494e-18	rs55896564	7.40221e-53	20	21		DAG	-	-	-	-	-	-	-	T	C	-0.0539671	0.0394548	0.171631	T	C	-0.0091	0.019	0.63
	8088230	12199830	8	9229689	rs898797	1	Genotyped	T	4296	4854	0.564944	MAG(FA16:0)	-0.144656	0.0215556	1.93515e-11	rs55896564	7.40221e-53	20	21		MAG	-	-	-	-	-	-	-	T	C	0.00991884	0.0424226	0.815173	-	-	-	-	-
	8088230	12199830	8	9229689	rs898797	1	Genotyped	T	5889	6668	0.56614	TAG40:0(FA12:0)	-0.138398	0.0185868	9.62118e-14	rs55896564	7.40221e-53	20	21		TGs	-	-	-	-	-	-	-	T	C	-0.0061394	0.0426248	0.885499	-	-	-	-	-
	8088230	12199830	8	9229689	rs898797	1	Genotyped	T	5727	6503	0.567749	DAG(14:1/16:0)	0.190847	0.0187729	2.81051e-24	rs55896564	7.40221e-53	20	21		DAG	-	-	-	-	-	-	-	T	C	-0.027703	0.0442672	0.53156	-	-	-	-	-
	8088230	12199830	8	9229689	rs898797	1	Genotyped	T	5905	6698	0.567146	TAG40:0(FA14:0)	-0.120787	0.0185595	7.60985e-11	rs55896564	7.40221e-53	20	21		TGs	-	-	-	-	-	-	-	T	C	-0.0133951	0.0423692	0.751944	-	-	-	-	-
	8088230	12199830	8	9229689	rs898797	1	Genotyped	T	6009	6802	0.565984	TAG42:0(FA14:0)	-0.121791	0.0183711	3.36854e-11	rs55896564	7.40221e-53	20	21		TGs	-	-	-	-	-	-	-	T	C	-0.0102507	0.0422649	0.808408	-	-	-	-	-
	8088230	12199830	8	9234069	rs4840410	1	Genotyped	A	5727	9178	0.801292	DAG(14:1/16:0)	-0.192467	0.0234024	1.96437e-16	rs55896564	7.40221e-53	7	7		DAG	-	-	-	-	-	-	-	A	G	0.0594061	0.0549151	0.279574	-	-	-	-	-
	8088230	12199830	8	9234069	rs4840410	1	Genotyped	A	5695	9151	0.803424	DAG(12:0/18:0)	0.179513	0.0235235	2.3255e-14	rs55896564	7.40221e-53	7	7		DAG	-	-	-	-	-	-	-	A	G	0.0288854	0.0512022	0.572765	-	-	-	-	-
	8088230	12199830	8	9234069	rs4840410	1	Genotyped	A	5500	8839	0.803545	DAG(16:0/18:0)	0.155915	0.0239433	7.42465e-11	rs55896564	7.40221e-53	7	7		DAG	-	-	-	-	-	-	-	A	G	0.0956163	0.0494405	0.0533585	-	-	-	-	-
	8088230	12199830	8	9234069	rs4840410	1	Genotyped	A	5885	9438	0.801869	DAG(18:0/22:6)	-0.212114	0.0231228	4.58363e-20	rs55896564	7.40221e-53	7	7		DAG	-	-	-	-	-	-	-	A	G	0.0298391	0.0517951	0.56466	-	-	-	-	-
	8088230	12199830	8	9234069	rs4840410	1	Genotyped	A	5540	8905	0.8037	TAG36:0(FA12:0)	0.173952	0.0239628	3.89158e-13	rs55896564	7.40221e-53	7	7		TGs	-	-	-	-	-	-	-	A	G	-0.0292686	0.0521822	0.574979	-	-	-	-	-
	8088230	12199830	8	9242924	rs1973141	0.989	Imputed	T	5500	5235	0.475909	DAG(16:0/18:0)	0.1277	0.0190495	2.03381e-11	rs55896564	7.40221e-53	4	7		DAG	-	-	-	-	-	-	-	-	-	-	-	-	-	-	-	-	-
	8088230	12199830	8	9242924	rs1973141	0.989	Imputed	T	5885	5569	0.473152	DAG(18:0/22:6)	-0.127278	0.018374	4.29685e-12	rs55896564	7.40221e-53	4	7		DAG	-	-	-	-	-	-	-	-	-	-	-	-	-	-	-	-	-
	8088230	12199830	8	9250643	rs13254267	0.989	Imputed	A	6060	5139	0.42401	TAG42:0(FA12:0)	-0.134967	0.01821	1.24666e-13	rs55896564	7.40221e-53	8	10		TGs	-	-	-	-	-	-	-	-	-	-	-	-	-	-	-	-	-
	8088230	12199830	8	9250643	rs13254267	0.989	Imputed	A	5695	4831	0.424144	DAG(12:0/18:0)	-0.231074	0.0187622	7.43538e-35	rs55896564	7.40221e-53	8	10		DAG	-	-	-	-	-	-	-	-	-	-	-	-	-	-	-	-	-
	8088230	12199830	8	9250643	rs13254267	0.989	Imputed	A	5633	4786	0.424818	DAG(16:0/16:0)	-0.17181	0.0189052	1.00937e-19	rs55896564	7.40221e-53	8	10		DAG	-	-	-	-	-	-	-	-	-	-	-	-	A	G	0.011	0.036	0.75
	8088230	12199830	8	9250643	rs13254267	0.989	Imputed	A	5905	5021	0.425148	TAG40:0(FA14:0)	-0.132443	0.0184602	7.25566e-13	rs55896564	7.40221e-53	8	10		TGs	-	-	-	-	-	-	-	-	-	-	-	-	-	-	-	-	-
	8088230	12199830	8	9250643	rs13254267	0.989	Imputed	A	5540	4720	0.425993	TAG36:0(FA12:0)	-0.168285	0.0191189	1.34417e-18	rs55896564	7.40221e-53	8	10		TGs	-	-	-	-	-	-	-	-	-	-	-	-	-	-	-	-	-
	8088230	12199830	8	9250643	rs13254267	0.989	Imputed	A	5727	4878	0.425877	DAG(14:1/16:0)	0.211691	0.0187	1.04037e-29	rs55896564	7.40221e-53	8	10		DAG	-	-	-	-	-	-	-	-	-	-	-	-	-	-	-	-	-
	8088230	12199830	8	9250643	rs13254267	0.989	Imputed	A	6009	5098	0.424197	TAG42:0(FA14:0)	-0.129575	0.0182786	1.35181e-12	rs55896564	7.40221e-53	8	10		TGs	-	-	-	-	-	-	-	-	-	-	-	-	-	-	-	-	-
	8088230	12199830	8	9250643	rs13254267	0.989	Imputed	A	5889	4988	0.423501	TAG40:0(FA12:0)	-0.139837	0.0185087	4.18204e-14	rs55896564	7.40221e-53	8	10		TGs	-	-	-	-	-	-	-	-	-	-	-	-	-	-	-	-	-
	8088230	12199830	8	9250643	rs13254267	0.989	Imputed	A	5885	5009	0.425573	DAG(18:0/22:6)	0.219659	0.0184958	1.57411e-32	rs55896564	7.40221e-53	8	10		DAG	-	-	-	-	-	-	-	-	-	-	-	-	-	-	-	-	-
	8088230	12199830	8	9250643	rs13254267	0.989	Imputed	A	5500	4668	0.424364	DAG(16:0/18:0)	-0.232928	0.0191095	3.55411e-34	rs55896564	7.40221e-53	8	10		DAG	-	-	-	-	-	-	-	-	-	-	-	-	-	-	-	-	-
	8088230	12199830	8	9250643	rs13254267	0.989	Imputed	A	3861	3281	0.42489	MAG(FA14:0)	-0.145515	0.022849	1.90814e-10	rs55896564	7.40221e-53	8	10		MAG	-	-	-	-	-	-	-	-	-	-	-	-	-	-	-	-	-
	8088230	12199830	8	9250643	rs13254267	0.989	Imputed	A	3936	3349	0.425432	MAG(FA12:0)	-0.144016	0.0226951	2.21464e-10	rs55896564	7.40221e-53	8	10		MAG	-	-	-	-	-	-	-	-	-	-	-	-	-	-	-	-	-
	8088230	12199830	8	9250643	rs13254267	0.989	Imputed	A	6032	5119	0.42432	TAG42:1(FA12:0)	-0.132446	0.0182731	4.225e-13	rs55896564	7.40221e-53	8	10		TGs	-	-	-	-	-	-	-	-	-	-	-	-	-	-	-	-	-
	8088230	12199830	8	9250643	rs13254267	0.989	Imputed	A	4172	3548	0.425216	MAG(FA18:0)	-0.171414	0.0218497	4.32486e-15	rs55896564	7.40221e-53	8	10		MAG	-	-	-	-	-	-	-	-	-	-	-	-	-	-	-	-	-
	8088230	12199830	8	9250643	rs13254267	0.989	Imputed	A	4051	3411	0.421007	MAG(FA22:5)	-0.143158	0.0224041	1.66098e-10	rs55896564	7.40221e-53	8	10		MAG	-	-	-	-	-	-	-	-	-	-	-	-	-	-	-	-	-
	8088230	12199830	8	9256631	rs17729883	1	Genotyped	C	5540	3841	0.346661	TAG36:0(FA12:0)	0.127558	0.0197853	1.13994e-10	rs55896564	7.40221e-53	40	51		TGs	-	-	-	-	-	-	-	C	T	-0.0106819	0.0427329	0.802655	-	-	-	-	-
	8088230	12199830	8	9256631	rs17729883	1	Genotyped	C	5695	3968	0.348376	DAG(12:0/18:0)	0.162973	0.019485	6.06095e-17	rs55896564	7.40221e-53	40	51		DAG	-	-	-	-	-	-	-	C	T	0.0418817	0.0419136	0.317886	-	-	-	-	-
	8088230	12199830	8	9256631	rs17729883	1	Genotyped	C	5885	4061	0.34503	DAG(18:0/22:6)	-0.16916	0.0191837	1.16624e-18	rs55896564	7.40221e-53	40	51		DAG	-	-	-	-	-	-	-	C	T	0.0503795	0.0423917	0.234906	-	-	-	-	-
	8088230	12199830	8	9256631	rs17729883	1	Genotyped	C	5500	3823	0.347545	DAG(16:0/18:0)	0.171454	0.019833	5.38711e-18	rs55896564	7.40221e-53	40	51		DAG	-	-	-	-	-	-	-	C	T	0.0304977	0.0405382	0.452011	-	-	-	-	-
	8088230	12199830	8	9256631	rs17729883	1	Genotyped	C	5727	3951	0.344945	DAG(14:1/16:0)	-0.155427	0.019397	1.12015e-15	rs55896564	7.40221e-53	40	51		DAG	-	-	-	-	-	-	-	C	T	0.00612341	0.0449882	0.891757	-	-	-	-	-
	8088230	12199830	8	9265464	rs2085640	1	Genotyped	A	5695	6829	0.599561	DAG(12:0/18:0)	0.149555	0.0192349	7.53525e-15	rs55896564	7.40221e-53	15	18		DAG	-	-	-	-	-	-	-	A	C	0.0357541	0.0411112	0.384647	-	-	-	-	-
	8088230	12199830	8	9265464	rs2085640	1	Genotyped	A	5727	6854	0.598394	DAG(14:1/16:0)	-0.155246	0.0191747	5.65954e-16	rs55896564	7.40221e-53	15	18		DAG	-	-	-	-	-	-	-	A	C	-0.0381498	0.0441087	0.387269	-	-	-	-	-
	8088230	12199830	8	9265464	rs2085640	1	Genotyped	A	5885	7048	0.598811	DAG(18:0/22:6)	-0.142036	0.0189057	5.78491e-14	rs55896564	7.40221e-53	15	18		DAG	-	-	-	-	-	-	-	A	C	0.0159507	0.0415984	0.701459	-	-	-	-	-
	8088230	12199830	8	9265464	rs2085640	1	Genotyped	A	5500	6582	0.598364	DAG(16:0/18:0)	0.174277	0.0195674	5.26594e-19	rs55896564	7.40221e-53	15	18		DAG	-	-	-	-	-	-	-	A	C	0.0536437	0.0397367	0.177285	-	-	-	-	-
	8088230	12199830	8	9275888	rs73185262	0.995	Imputed	G	5885	1658	0.140867	DAG(18:0/22:6)	0.197528	0.0261264	4.0163e-14	rs55896564	7.40221e-53	32	35		DAG	-	-	-	-	-	-	-	G	C	-0.0756804	0.0598537	0.206331	-	-	-	-	-
	8088230	12199830	8	9275888	rs73185262	0.995	Imputed	G	5500	1563	0.142091	DAG(16:0/18:0)	-0.181373	0.0270398	1.97828e-11	rs55896564	7.40221e-53	32	35		DAG	-	-	-	-	-	-	-	G	C	-0.0342917	0.0572464	0.549276	-	-	-	-	-
	8088230	12199830	8	9275888	rs73185262	0.995	Imputed	G	5695	1606	0.141001	DAG(12:0/18:0)	-0.17888	0.0265518	1.61684e-11	rs55896564	7.40221e-53	32	35		DAG	-	-	-	-	-	-	-	G	C	-0.0389799	0.0591977	0.510366	-	-	-	-	-
	8088230	12199830	8	9276163	rs17730481	1	Genotyped	A	6060	3688	0.30429	TAG42:0(FA12:0)	-0.150091	0.019865	4.17076e-14	rs55896564	7.40221e-53	2	2		TGs	-	-	-	-	-	-	-	A	G	-0.0581123	0.0458272	0.205024	-	-	-	-	-
	8088230	12199830	8	9276163	rs17730481	1	Genotyped	A	5889	3586	0.304466	TAG40:0(FA12:0)	-0.165008	0.0201418	2.56305e-16	rs55896564	7.40221e-53	2	2		TGs	-	-	-	-	-	-	-	A	G	-0.0758955	0.046007	0.0992837	-	-	-	-	-
	8088230	12199830	8	9276163	rs17730481	1	Genotyped	A	6032	3676	0.304708	TAG42:1(FA12:0)	-0.15261	0.0199112	1.79534e-14	rs55896564	7.40221e-53	2	2		TGs	-	-	-	-	-	-	-	A	G	-0.0747468	0.046129	0.105419	-	-	-	-	-
	8088230	12199830	8	9276163	rs17730481	1	Genotyped	A	5500	3356	0.305091	DAG(16:0/18:0)	-0.204879	0.0208752	9.75305e-23	rs55896564	7.40221e-53	2	2		DAG	-	-	-	-	-	-	-	A	G	-0.0352034	0.0431085	0.414311	-	-	-	-	-
	8088230	12199830	8	9276163	rs17730481	1	Genotyped	A	5633	3442	0.305521	DAG(16:0/16:0)	-0.14644	0.0206226	1.23875e-12	rs55896564	7.40221e-53	2	2		DAG	-	-	-	-	-	-	-	A	G	-0.0251138	0.0426626	0.556203	A	G	0.0041	0.02	0.84
	8088230	12199830	8	9276163	rs17730481	1	Genotyped	A	5727	3493	0.304959	DAG(14:1/16:0)	0.220019	0.0204333	4.89079e-27	rs55896564	7.40221e-53	2	2		DAG	-	-	-	-	-	-	-	A	G	0.0149075	0.047841	0.755397	-	-	-	-	-
	8088230	12199830	8	9276163	rs17730481	1	Genotyped	A	6008	3662	0.30476	TAG40:0(FA16:0)	-0.139365	0.0199344	2.72615e-12	rs55896564	7.40221e-53	2	2		TGs	-	-	-	-	-	-	-	A	G	-0.0584794	0.0453625	0.197599	-	-	-	-	-
	8088230	12199830	8	9276163	rs17730481	1	Genotyped	A	5885	3578	0.303993	DAG(18:0/22:6)	0.232785	0.0201735	8.37675e-31	rs55896564	7.40221e-53	2	2		DAG	-	-	-	-	-	-	-	A	G	-0.0270002	0.0451017	0.549521	-	-	-	-	-
	8088230	12199830	8	9276163	rs17730481	1	Genotyped	A	5695	3470	0.304653	DAG(12:0/18:0)	-0.185953	0.0204454	9.44945e-20	rs55896564	7.40221e-53	2	2		DAG	-	-	-	-	-	-	-	A	G	-0.0259747	0.0445855	0.560288	-	-	-	-	-
	8088230	12199830	8	9276163	rs17730481	1	Genotyped	A	5905	3606	0.305334	TAG40:0(FA14:0)	-0.154445	0.0200867	1.48336e-14	rs55896564	7.40221e-53	2	2		TGs	-	-	-	-	-	-	-	A	G	-0.0378805	0.0457726	0.408077	-	-	-	-	-
	8088230	12199830	8	9276163	rs17730481	1	Genotyped	A	6009	3653	0.303961	TAG42:0(FA14:0)	-0.14618	0.0199331	2.24128e-13	rs55896564	7.40221e-53	2	2		TGs	-	-	-	-	-	-	-	A	G	-0.0413886	0.0456564	0.364846	-	-	-	-	-
	8088230	12199830	8	9276163	rs17730481	1	Genotyped	A	5540	3374	0.304513	TAG36:0(FA12:0)	-0.186088	0.020871	4.82869e-19	rs55896564	7.40221e-53	2	2		TGs	-	-	-	-	-	-	-	A	G	-0.051727	0.0454202	0.254997	-	-	-	-	-
	8088230	12199830	8	9282012	rs13272068	0.996	Imputed	A	5889	3732	0.316862	TAG40:0(FA12:0)	0.130447	0.019557	2.55606e-11	rs55896564	7.40221e-53	46	61		TGs	-	-	-	-	-	-	-	A	G	0.0141874	0.0430166	0.741601	-	-	-	-	-
	8088230	12199830	8	9282012	rs13272068	0.996	Imputed	A	5540	3509	0.316697	TAG36:0(FA12:0)	0.139008	0.0201838	5.69483e-12	rs55896564	7.40221e-53	46	61		TGs	-	-	-	-	-	-	-	A	G	-0.0138078	0.042442	0.744987	-	-	-	-	-
	8088230	12199830	8	9282012	rs13272068	0.996	Imputed	A	5727	3603	0.314563	DAG(14:1/16:0)	-0.174217	0.0197623	1.19025e-18	rs55896564	7.40221e-53	46	61		DAG	-	-	-	-	-	-	-	A	G	-0.0241592	0.0446776	0.588786	-	-	-	-	-
	8088230	12199830	8	9282012	rs13272068	0.996	Imputed	A	6060	3835	0.316419	TAG42:0(FA12:0)	0.127358	0.019277	3.92811e-11	rs55896564	7.40221e-53	46	61		TGs	-	-	-	-	-	-	-	A	G	0.01719	0.0428271	0.688213	-	-	-	-	-
	8088230	12199830	8	9282012	rs13272068	0.996	Imputed	A	5695	3624	0.318174	DAG(12:0/18:0)	0.17274	0.0198337	3.05495e-18	rs55896564	7.40221e-53	46	61		DAG	-	-	-	-	-	-	-	A	G	0.000133419	0.0416469	0.997444	-	-	-	-	-
	8088230	12199830	8	9282012	rs13272068	0.996	Imputed	A	5500	3483	0.316636	DAG(16:0/18:0)	0.19914	0.0201916	6.05146e-23	rs55896564	7.40221e-53	46	61		DAG	-	-	-	-	-	-	-	A	G	0.0213493	0.040268	0.596088	-	-	-	-	-
	8088230	12199830	8	9282012	rs13272068	0.996	Imputed	A	5633	3576	0.317415	DAG(16:0/16:0)	0.145401	0.0199693	3.30797e-13	rs55896564	7.40221e-53	46	61		DAG	-	-	-	-	-	-	-	A	G	0.0309364	0.0398406	0.437608	A	G	-0.014	0.02	0.49
	8088230	12199830	8	9282012	rs13272068	0.996	Imputed	A	5885	3714	0.315548	DAG(18:0/22:6)	-0.179251	0.0194918	3.70717e-20	rs55896564	7.40221e-53	46	61		DAG	-	-	-	-	-	-	-	A	G	0.0238557	0.0421236	0.571282	-	-	-	-	-
	8088230	12199830	8	9294638	rs1458939	1	Genotyped	G	5727	1923	0.167889	DAG(14:1/16:0)	0.189438	0.0251286	4.74492e-14	rs55896564	7.40221e-53	16	19		DAG	-	-	-	-	-	-	-	G	A	0.029636	0.0596625	0.619475	-	-	-	-	-
	8088230	12199830	8	9294638	rs1458939	1	Genotyped	G	5885	1967	0.16712	DAG(18:0/22:6)	0.197886	0.0248153	1.53177e-15	rs55896564	7.40221e-53	16	19		DAG	-	-	-	-	-	-	-	G	A	-0.00873926	0.056258	0.876578	-	-	-	-	-
	8088230	12199830	8	9305999	rs1466338	1	Genotyped	C	5727	3904	0.340842	DAG(14:1/16:0)	0.123867	0.0194872	2.06656e-10	rs55896564	7.40221e-53	3	5		DAG	-	-	-	-	-	-	-	C	G	0.018526	0.046455	0.690117	-	-	-	-	-
	8088230	12199830	8	9305999	rs1466338	1	Genotyped	C	5500	3768	0.342545	DAG(16:0/18:0)	-0.162289	0.0198764	3.21675e-16	rs55896564	7.40221e-53	3	5		DAG	-	-	-	-	-	-	-	C	G	-0.0454486	0.0418515	0.277726	-	-	-	-	-
	8088230	12199830	8	9305999	rs1466338	1	Genotyped	C	5695	3874	0.340123	DAG(12:0/18:0)	-0.152584	0.0195765	6.47896e-15	rs55896564	7.40221e-53	3	5		DAG	-	-	-	-	-	-	-	C	G	-0.0210808	0.0432969	0.626428	-	-	-	-	-
	8088230	12199830	8	9305999	rs1466338	1	Genotyped	C	5885	4009	0.340612	DAG(18:0/22:6)	0.134762	0.0192501	2.54866e-12	rs55896564	7.40221e-53	3	5		DAG	-	-	-	-	-	-	-	C	G	-0.0302004	0.043794	0.490583	-	-	-	-	-
	8088230	12199830	8	9331811	rs11249923	0.997	Imputed	G	6032	8177	0.677802	TAG42:1(FA12:0)	-0.123976	0.0194091	1.68607e-10	rs55896564	7.40221e-53	43	50		TGs	-	-	-	-	-	-	-	G	A	-0.0176594	0.0433856	0.684058	-	-	-	-	-
	8088230	12199830	8	9331811	rs11249923	0.997	Imputed	G	5885	7973	0.6774	DAG(18:0/22:6)	0.204765	0.0195825	1.36724e-25	rs55896564	7.40221e-53	43	50		DAG	-	-	-	-	-	-	-	G	A	-0.00285259	0.0423811	0.946348	-	-	-	-	-
	8088230	12199830	8	9331811	rs11249923	0.997	Imputed	G	5695	7692	0.675329	DAG(12:0/18:0)	-0.181888	0.0199156	6.66624e-20	rs55896564	7.40221e-53	43	50		DAG	-	-	-	-	-	-	-	G	A	-0.00125575	0.0418958	0.976094	-	-	-	-	-
	8088230	12199830	8	9331811	rs11249923	0.997	Imputed	G	4172	5663	0.678691	MAG(FA18:0)	-0.158097	0.0230466	6.891e-12	rs55896564	7.40221e-53	43	50		MAG	-	-	-	-	-	-	-	G	A	0.0751408	0.0439582	0.0876484	-	-	-	-	-
	8088230	12199830	8	9331811	rs11249923	0.997	Imputed	G	5727	7771	0.678453	DAG(14:1/16:0)	0.19493	0.0198399	8.77162e-23	rs55896564	7.40221e-53	43	50		DAG	-	-	-	-	-	-	-	G	A	0.00369702	0.0449501	0.934464	-	-	-	-	-
	8088230	12199830	8	9331811	rs11249923	0.997	Imputed	G	5540	7516	0.678339	TAG36:0(FA12:0)	-0.1539	0.0202674	3.1145e-14	rs55896564	7.40221e-53	43	50		TGs	-	-	-	-	-	-	-	G	A	-0.00416914	0.0426974	0.922232	-	-	-	-	-
	8088230	12199830	8	9331811	rs11249923	0.997	Imputed	G	5889	7984	0.677874	TAG40:0(FA12:0)	-0.135494	0.0196182	4.9659e-12	rs55896564	7.40221e-53	43	50		TGs	-	-	-	-	-	-	-	G	A	-0.0241176	0.0432699	0.577377	-	-	-	-	-
	8088230	12199830	8	9331811	rs11249923	0.997	Imputed	G	5500	7437	0.676091	DAG(16:0/18:0)	-0.197215	0.0202185	1.77066e-22	rs55896564	7.40221e-53	43	50		DAG	-	-	-	-	-	-	-	G	A	-0.0228065	0.040508	0.573535	-	-	-	-	-
	8088230	12199830	8	9331811	rs11249923	0.997	Imputed	G	3861	5261	0.6813	MAG(FA14:0)	-0.154643	0.0242014	1.66036e-10	rs55896564	7.40221e-53	43	50		MAG	-	-	-	-	-	-	-	G	A	0.0463426	0.0421579	0.27188	-	-	-	-	-
	8088230	12199830	8	9331811	rs11249923	0.997	Imputed	G	5633	7621	0.67646	DAG(16:0/16:0)	-0.13848	0.0200169	4.57595e-12	rs55896564	7.40221e-53	43	50		DAG	-	-	-	-	-	-	-	G	A	-0.0329984	0.0400774	0.410468	-	-	-	-	-
	8088230	12199830	8	9332756	rs6601318	0.995	Imputed	A	5889	3543	0.300815	TAG40:0(FA12:0)	-0.128097	0.0199789	1.43975e-10	rs55896564	7.40221e-53	16	20		TGs	-	-	-	-	-	-	-	A	T	-0.116768	0.0463822	0.0119515	-	-	-	-	-
	8088230	12199830	8	9332756	rs6601318	0.995	Imputed	A	5885	3514	0.298556	DAG(18:0/22:6)	0.196834	0.0200882	1.14287e-22	rs55896564	7.40221e-53	16	20		DAG	-	-	-	-	-	-	-	A	T	-0.0385165	0.0455327	0.397778	-	-	-	-	-
	8088230	12199830	8	9332756	rs6601318	0.995	Imputed	A	5695	3428	0.300966	DAG(12:0/18:0)	-0.157305	0.0203323	1.02036e-14	rs55896564	7.40221e-53	16	20		DAG	-	-	-	-	-	-	-	A	T	-0.0403049	0.0450096	0.370719	-	-	-	-	-
	8088230	12199830	8	9332756	rs6601318	0.995	Imputed	A	5500	3304	0.300364	DAG(16:0/18:0)	-0.165689	0.0207314	1.32607e-15	rs55896564	7.40221e-53	16	20		DAG	-	-	-	-	-	-	-	A	T	-0.0146499	0.0435374	0.736561	-	-	-	-	-
	8088230	12199830	8	9332756	rs6601318	0.995	Imputed	A	5540	3325	0.30009	TAG36:0(FA12:0)	-0.133124	0.0206653	1.17988e-10	rs55896564	7.40221e-53	16	20		TGs	-	-	-	-	-	-	-	A	T	-0.109449	0.0457748	0.0169586	-	-	-	-	-
	8088230	12199830	8	9332756	rs6601318	0.995	Imputed	A	5727	3446	0.300856	DAG(14:1/16:0)	0.177415	0.0202986	2.3262e-18	rs55896564	7.40221e-53	16	20		DAG	-	-	-	-	-	-	-	A	T	0.0215504	0.0483035	0.655575	-	-	-	-	-
	8088230	12199830	8	9338146	rs73189531	1	Genotyped	G	5500	1034	0.094	DAG(16:0/18:0)	-0.228398	0.0325501	2.26967e-12	rs55896564	7.40221e-53	3	3		DAG	-	-	-	-	-	-	-	G	T	-0.150459	0.0659816	0.0227683	-	-	-	-	-
	8088230	12199830	8	9338146	rs73189531	1	Genotyped	G	5695	1071	0.0940299	DAG(12:0/18:0)	-0.242037	0.0320123	4.007e-14	rs55896564	7.40221e-53	3	3		DAG	-	-	-	-	-	-	-	G	T	-0.0864345	0.0683378	0.206191	-	-	-	-	-
	8088230	12199830	8	9344119	rs74774906	0.999	Imputed	G	5695	1220	0.107112	DAG(12:0/18:0)	-0.228313	0.0301787	3.86736e-14	rs55896564	7.40221e-53	33	35		DAG	-	-	-	-	-	-	-	G	A	0.0208894	0.0701823	0.766027	-	-	-	-	-
	8088230	12199830	8	9344119	rs74774906	0.999	Imputed	G	5500	1184	0.107636	DAG(16:0/18:0)	-0.2332	0.0307172	3.1536e-14	rs55896564	7.40221e-53	33	35		DAG	-	-	-	-	-	-	-	G	A	0.0040843	0.0678692	0.952023	-	-	-	-	-
	8088230	12199830	8	9355327	rs10099686	0.998	Imputed	A	5727	5507	0.480793	DAG(14:1/16:0)	0.14749	0.0185225	1.68293e-15	rs55896564	7.40221e-53	10	13		DAG	-	-	-	-	-	-	-	A	G	0.021553	0.0429802	0.616139	-	-	-	-	-
	8088230	12199830	8	9355327	rs10099686	0.998	Imputed	A	5885	5671	0.481818	DAG(18:0/22:6)	0.145572	0.0183122	1.87353e-15	rs55896564	7.40221e-53	10	13		DAG	-	-	-	-	-	-	-	A	G	0.0207556	0.0405235	0.608617	-	-	-	-	-
	8088230	12199830	8	9355327	rs10099686	0.998	Imputed	A	5500	5272	0.479273	DAG(16:0/18:0)	-0.126948	0.0189589	2.14257e-11	rs55896564	7.40221e-53	10	13		DAG	-	-	-	-	-	-	-	A	G	-0.0349824	0.0387285	0.366567	-	-	-	-	-
	8088230	12199830	8	9359042	rs17676133	1	Genotyped	T	5727	1835	0.160206	DAG(14:1/16:0)	0.183893	0.0256377	7.35091e-13	rs55896564	7.40221e-53	23	31		DAG	-	-	-	-	-	-	-	T	C	0.0634195	0.0614039	0.3019	-	-	-	-	-
	8088230	12199830	8	9359042	rs17676133	1	Genotyped	T	5885	1869	0.158794	DAG(18:0/22:6)	0.19056	0.0254183	6.53063e-14	rs55896564	7.40221e-53	23	31		DAG	-	-	-	-	-	-	-	T	C	-0.0224848	0.0579172	0.697921	-	-	-	-	-
	8088230	12199830	8	9367743	rs1350559	1	Genotyped	G	5695	4306	0.378051	DAG(12:0/18:0)	-0.138892	0.0190941	3.4878e-13	rs55896564	7.40221e-53	1	1		DAG	-	-	-	-	-	-	-	G	C	0.0122783	0.041639	0.768141	-	-	-	-	-
	8088230	12199830	8	9367743	rs1350559	1	Genotyped	G	5500	4171	0.379182	DAG(16:0/18:0)	-0.134528	0.019351	3.6021e-12	rs55896564	7.40221e-53	1	1		DAG	-	-	-	-	-	-	-	G	C	-0.016082	0.0402639	0.689661	-	-	-	-	-
	8088230	12199830	8	9370559	rs10100760	1	Genotyped	C	5633	6295	0.558761	DAG(16:0/16:0)	-0.15076	0.0188416	1.22976e-15	rs55896564	7.40221e-53	19	24		DAG	-	-	-	-	-	-	-	C	T	-0.0335799	0.0387875	0.386811	-	-	-	-	-
	8088230	12199830	8	9370559	rs10100760	1	Genotyped	C	5885	6583	0.559303	DAG(18:0/22:6)	0.205057	0.0184119	8.26751e-29	rs55896564	7.40221e-53	19	24		DAG	-	-	-	-	-	-	-	C	T	-0.0311646	0.0410083	0.447433	-	-	-	-	-
	8088230	12199830	8	9370559	rs10100760	1	Genotyped	C	5889	6586	0.559178	TAG40:0(FA12:0)	-0.132929	0.0184958	6.62402e-13	rs55896564	7.40221e-53	19	24		TGs	-	-	-	-	-	-	-	C	T	-0.00853312	0.0418834	0.838596	-	-	-	-	-
	8088230	12199830	8	9370559	rs10100760	1	Genotyped	C	5695	6355	0.557946	DAG(12:0/18:0)	-0.204277	0.018718	9.94874e-28	rs55896564	7.40221e-53	19	24		DAG	-	-	-	-	-	-	-	C	T	0.00389288	0.0405485	0.923533	-	-	-	-	-
	8088230	12199830	8	9370559	rs10100760	1	Genotyped	C	5727	6425	0.560939	DAG(14:1/16:0)	0.188014	0.0186547	6.86585e-24	rs55896564	7.40221e-53	19	24		DAG	-	-	-	-	-	-	-	C	T	0.0156997	0.0435025	0.718244	-	-	-	-	-
	8088230	12199830	8	9370559	rs10100760	1	Genotyped	C	5540	6212	0.56065	TAG36:0(FA12:0)	-0.144824	0.0190584	2.98506e-14	rs55896564	7.40221e-53	19	24		TGs	-	-	-	-	-	-	-	C	T	0.00565157	0.0413243	0.891243	-	-	-	-	-
	8088230	12199830	8	9370559	rs10100760	1	Genotyped	C	3861	4359	0.564491	MAG(FA14:0)	-0.145052	0.0227719	1.89297e-10	rs55896564	7.40221e-53	19	24		MAG	-	-	-	-	-	-	-	C	T	0.0324661	0.0408124	0.426486	-	-	-	-	-
	8088230	12199830	8	9370559	rs10100760	1	Genotyped	C	4172	4701	0.563399	MAG(FA18:0)	-0.15768	0.0217053	3.74169e-13	rs55896564	7.40221e-53	19	24		MAG	-	-	-	-	-	-	-	C	T	0.0506793	0.0425721	0.234118	-	-	-	-	-
	8088230	12199830	8	9370559	rs10100760	1	Genotyped	C	5500	6137	0.557909	DAG(16:0/18:0)	-0.212665	0.0190007	4.43655e-29	rs55896564	7.40221e-53	19	24		DAG	-	-	-	-	-	-	-	C	T	-0.0366731	0.0391961	0.349657	-	-	-	-	-
	8088230	12199830	8	9370559	rs10100760	1	Genotyped	C	6060	6775	0.558993	TAG42:0(FA12:0)	-0.125863	0.018193	4.57407e-12	rs55896564	7.40221e-53	19	24		TGs	-	-	-	-	-	-	-	C	T	-0.0072743	0.0417	0.861547	-	-	-	-	-
	8088230	12199830	8	9370559	rs10100760	1	Genotyped	C	5905	6621	0.560627	TAG40:0(FA14:0)	-0.121564	0.0184621	4.56448e-11	rs55896564	7.40221e-53	19	24		TGs	-	-	-	-	-	-	-	C	T	-0.00561841	0.0416341	0.892677	-	-	-	-	-
	8088230	12199830	8	9370559	rs10100760	1	Genotyped	C	6032	6747	0.559267	TAG42:1(FA12:0)	-0.127981	0.0182608	2.40881e-12	rs55896564	7.40221e-53	19	24		TGs	-	-	-	-	-	-	-	C	T	-0.010039	0.0419924	0.811095	-	-	-	-	-
	8088230	12199830	8	9370559	rs10100760	1	Genotyped	C	6009	6718	0.558995	TAG42:0(FA14:0)	-0.118163	0.0182574	9.66946e-11	rs55896564	7.40221e-53	19	24		TGs	-	-	-	-	-	-	-	C	T	-0.0045967	0.0415309	0.911888	-	-	-	-	-
	8088230	12199830	8	9380132	rs7830939	1	Genotyped	G	3861	5297	0.685962	MAG(FA14:0)	0.162927	0.0246446	3.81619e-11	rs55896564	7.40221e-53	1	2		MAG	-	-	-	-	-	-	-	G	A	-0.036966	0.0439038	0.399973	-	-	-	-	-
	8088230	12199830	8	9380132	rs7830939	1	Genotyped	G	5500	7585	0.689545	DAG(16:0/18:0)	0.20575	0.0208011	4.54132e-23	rs55896564	7.40221e-53	1	2		DAG	-	-	-	-	-	-	-	G	A	0.0003734	0.0421823	0.992939	-	-	-	-	-
	8088230	12199830	8	9380132	rs7830939	1	Genotyped	G	5889	8114	0.688912	TAG40:0(FA12:0)	0.130274	0.0200284	7.79742e-11	rs55896564	7.40221e-53	1	2		TGs	-	-	-	-	-	-	-	G	A	0.0310421	0.045049	0.490914	-	-	-	-	-
	8088230	12199830	8	9380132	rs7830939	1	Genotyped	G	5885	8124	0.690229	DAG(18:0/22:6)	-0.187885	0.0200979	8.88921e-21	rs55896564	7.40221e-53	1	2		DAG	-	-	-	-	-	-	-	G	A	0.0566999	0.0440956	0.198754	-	-	-	-	-
	8088230	12199830	8	9380132	rs7830939	1	Genotyped	G	5633	7772	0.689863	DAG(16:0/16:0)	0.144448	0.0205702	2.18403e-12	rs55896564	7.40221e-53	1	2		DAG	-	-	-	-	-	-	-	G	A	-0.000148144	0.0417402	0.997169	-	-	-	-	-
	8088230	12199830	8	9380132	rs7830939	1	Genotyped	G	5727	7889	0.688755	DAG(14:1/16:0)	-0.17434	0.0203263	9.73284e-18	rs55896564	7.40221e-53	1	2		DAG	-	-	-	-	-	-	-	G	A	-0.0608022	0.0467679	0.193829	-	-	-	-	-
	8088230	12199830	8	9380132	rs7830939	1	Genotyped	G	5695	7844	0.688674	DAG(12:0/18:0)	0.184347	0.0204012	1.62393e-19	rs55896564	7.40221e-53	1	2		DAG	-	-	-	-	-	-	-	G	A	0.00262891	0.0436214	0.951954	-	-	-	-	-
	8088230	12199830	8	9380132	rs7830939	1	Genotyped	G	5540	7629	0.688538	TAG36:0(FA12:0)	0.150965	0.0207175	3.17306e-13	rs55896564	7.40221e-53	1	2		TGs	-	-	-	-	-	-	-	G	A	0.0181144	0.0444531	0.68372	-	-	-	-	-
	8088230	12199830	8	9380132	rs7830939	1	Genotyped	G	4172	5726	0.686242	MAG(FA18:0)	0.166202	0.0238115	2.9536e-12	rs55896564	7.40221e-53	1	2		MAG	-	-	-	-	-	-	-	G	A	-0.0613146	0.0457909	0.180828	-	-	-	-	-
	8088230	12199830	8	9393379	rs10093628	0.983	Imputed	C	5633	2378	0.211078	DAG(16:0/16:0)	-0.1534	0.0228695	1.97829e-11	rs55896564	7.40221e-53	1	1		DAG	-	-	-	-	-	-	-	C	T	0.00607153	0.0474336	0.898171	-	-	-	-	-
	8088230	12199830	8	9393379	rs10093628	0.983	Imputed	C	5500	2330	0.211818	DAG(16:0/18:0)	-0.212402	0.0230954	3.68996e-20	rs55896564	7.40221e-53	1	1		DAG	-	-	-	-	-	-	-	C	T	0.00292515	0.0479362	0.951352	-	-	-	-	-
	8088230	12199830	8	9393379	rs10093628	0.983	Imputed	C	5885	2496	0.212065	DAG(18:0/22:6)	0.148279	0.022282	2.83996e-11	rs55896564	7.40221e-53	1	1		DAG	-	-	-	-	-	-	-	C	T	-0.0174755	0.0501435	0.727521	-	-	-	-	-
	8088230	12199830	8	9393379	rs10093628	0.983	Imputed	C	5695	2428	0.213169	DAG(12:0/18:0)	-0.178437	0.0225523	2.52981e-15	rs55896564	7.40221e-53	1	1		DAG	-	-	-	-	-	-	-	C	T	-0.00952177	0.049571	0.84771	-	-	-	-	-
	8088230	12199830	8	9395132	rs62493861	0.992	Imputed	T	5885	1878	0.159558	DAG(18:0/22:6)	0.181373	0.0242818	8.04953e-14	rs55896564	7.40221e-53	6	7		DAG	-	-	-	-	-	-	-	-	-	-	-	-	-	-	-	-	-
	8088230	12199830	8	9395132	rs62493861	0.992	Imputed	T	5500	1750	0.159091	DAG(16:0/18:0)	-0.236601	0.0251646	5.34671e-21	rs55896564	7.40221e-53	6	7		DAG	-	-	-	-	-	-	-	-	-	-	-	-	-	-	-	-	-
	8088230	12199830	8	9395132	rs62493861	0.992	Imputed	T	5727	1845	0.161079	DAG(14:1/16:0)	0.158513	0.0244682	9.27503e-11	rs55896564	7.40221e-53	6	7		DAG	-	-	-	-	-	-	-	-	-	-	-	-	-	-	-	-	-
	8088230	12199830	8	9395132	rs62493861	0.992	Imputed	T	5633	1798	0.159595	DAG(16:0/16:0)	-0.179848	0.0248129	4.22511e-13	rs55896564	7.40221e-53	6	7		DAG	-	-	-	-	-	-	-	-	-	-	-	-	T	C	-0.059	0.048	0.22
	8088230	12199830	8	9395132	rs62493861	0.992	Imputed	T	5695	1825	0.160228	DAG(12:0/18:0)	-0.233688	0.0247051	3.10618e-21	rs55896564	7.40221e-53	6	7		DAG	-	-	-	-	-	-	-	-	-	-	-	-	-	-	-	-	-
	8088230	12199830	8	9406582	rs11991621	0.987	Imputed	T	5500	1802	0.163818	DAG(16:0/18:0)	-0.198375	0.0252105	3.58176e-15	rs55896564	7.40221e-53	72	85		DAG	-	-	-	-	-	-	-	T	C	-0.00301561	0.0521569	0.953903	-	-	-	-	-
	8088230	12199830	8	9406582	rs11991621	0.987	Imputed	T	5695	1889	0.165847	DAG(12:0/18:0)	-0.199304	0.0246798	6.71599e-16	rs55896564	7.40221e-53	72	85		DAG	-	-	-	-	-	-	-	T	C	0.0366803	0.0539258	0.496513	-	-	-	-	-
	8088230	12199830	8	9411808	rs9644677	1	Genotyped	A	5500	8069	0.733545	DAG(16:0/18:0)	0.21676	0.0213125	2.68329e-24	rs55896564	7.40221e-53	188	216		DAG	-	-	-	-	-	-	-	A	G	0.0162465	0.0445041	0.715136	-	-	-	-	-
	8088230	12199830	8	9411808	rs9644677	1	Genotyped	A	5633	8249	0.732203	DAG(16:0/16:0)	0.167556	0.0210089	1.51826e-15	rs55896564	7.40221e-53	188	216		DAG	-	-	-	-	-	-	-	A	G	0.0194657	0.0440366	0.658547	A	G	-0.0071	0.021	0.73
	8088230	12199830	8	9411808	rs9644677	1	Genotyped	A	4172	6105	0.731663	MAG(FA18:0)	0.153646	0.0241972	2.15661e-10	rs55896564	7.40221e-53	188	216		MAG	-	-	-	-	-	-	-	A	G	-0.020922	0.0483474	0.665282	-	-	-	-	-
	8088230	12199830	8	9411808	rs9644677	1	Genotyped	A	5695	8337	0.731958	DAG(12:0/18:0)	0.207307	0.0208385	2.56523e-23	rs55896564	7.40221e-53	188	216		DAG	-	-	-	-	-	-	-	A	G	-0.00992683	0.0460243	0.829269	-	-	-	-	-
	8088230	12199830	8	9411808	rs9644677	1	Genotyped	A	5727	8364	0.730225	DAG(14:1/16:0)	-0.143134	0.020702	4.71091e-12	rs55896564	7.40221e-53	188	216		DAG	-	-	-	-	-	-	-	A	G	0.0151607	0.0493787	0.758876	-	-	-	-	-
	8088230	12199830	8	9411808	rs9644677	1	Genotyped	A	5885	8613	0.731776	DAG(18:0/22:6)	-0.159655	0.0204895	6.59477e-15	rs55896564	7.40221e-53	188	216		DAG	-	-	-	-	-	-	-	A	G	0.044904	0.0465399	0.334819	-	-	-	-	-
	8088230	12199830	8	9411986	rs10109026	1	Genotyped	T	3936	2822	0.358486	MAG(FA12:0)	-0.166121	0.0233934	1.23673e-12	rs55896564	7.40221e-53	137	159		MAG	-	-	-	-	-	-	-	T	C	-0.0247964	0.0453622	0.584737	-	-	-	-	-
	8088230	12199830	8	9411986	rs10109026	1	Genotyped	T	3861	2776	0.359492	MAG(FA14:0)	-0.185425	0.023671	4.74767e-15	rs55896564	7.40221e-53	137	159		MAG	-	-	-	-	-	-	-	T	C	0.0218008	0.0438102	0.618845	-	-	-	-	-
	8088230	12199830	8	9411986	rs10109026	1	Genotyped	T	5633	4020	0.356826	DAG(16:0/16:0)	-0.191879	0.0196277	1.4287e-22	rs55896564	7.40221e-53	137	159		DAG	-	-	-	-	-	-	-	T	C	-0.00835765	0.0416423	0.840967	T	C	0.0057	0.019	0.77
	8088230	12199830	8	9411986	rs10109026	1	Genotyped	T	6060	4345	0.358498	TAG42:0(FA12:0)	-0.122198	0.0188369	8.74563e-11	rs55896564	7.40221e-53	137	159		TGs	-	-	-	-	-	-	-	T	C	-0.00614335	0.0447558	0.890846	-	-	-	-	-
	8088230	12199830	8	9411986	rs10109026	1	Genotyped	T	5889	4229	0.359059	TAG40:0(FA12:0)	-0.134788	0.0191086	1.74107e-12	rs55896564	7.40221e-53	137	159		TGs	-	-	-	-	-	-	-	T	C	-0.0183135	0.04495	0.683775	-	-	-	-	-
	8088230	12199830	8	9411986	rs10109026	1	Genotyped	T	5540	3979	0.359116	TAG36:0(FA12:0)	-0.157196	0.0197113	1.52493e-15	rs55896564	7.40221e-53	137	159		TGs	-	-	-	-	-	-	-	T	C	-0.00918981	0.0443519	0.835888	-	-	-	-	-
	8088230	12199830	8	9411986	rs10109026	1	Genotyped	T	4296	3063	0.356494	MAG(FA16:0)	-0.157447	0.0225433	2.86474e-12	rs55896564	7.40221e-53	137	159		MAG	-	-	-	-	-	-	-	T	C	0.104139	0.0446366	0.0198152	-	-	-	-	-
	8088230	12199830	8	9411986	rs10109026	1	Genotyped	T	5727	4131	0.36066	DAG(14:1/16:0)	0.185827	0.0193607	8.13822e-22	rs55896564	7.40221e-53	137	159		DAG	-	-	-	-	-	-	-	T	C	0.0253608	0.0466868	0.587088	-	-	-	-	-
	8088230	12199830	8	9411986	rs10109026	1	Genotyped	T	5500	3921	0.356455	DAG(16:0/18:0)	-0.262745	0.0198564	5.71599e-40	rs55896564	7.40221e-53	137	159		DAG	-	-	-	-	-	-	-	T	C	-0.017142	0.042081	0.68382	-	-	-	-	-
	8088230	12199830	8	9411986	rs10109026	1	Genotyped	T	4172	3007	0.360379	MAG(FA18:0)	-0.184583	0.0225515	2.72348e-16	rs55896564	7.40221e-53	137	159		MAG	-	-	-	-	-	-	-	T	C	0.070087	0.0456733	0.12517	-	-	-	-	-
	8088230	12199830	8	9411986	rs10109026	1	Genotyped	T	5885	4222	0.358709	DAG(18:0/22:6)	0.21465	0.0191471	3.6187e-29	rs55896564	7.40221e-53	137	159		DAG	-	-	-	-	-	-	-	T	C	-0.0597696	0.0439893	0.174494	-	-	-	-	-
	8088230	12199830	8	9411986	rs10109026	1	Genotyped	T	5695	4081	0.358297	DAG(12:0/18:0)	-0.245202	0.0194214	1.52989e-36	rs55896564	7.40221e-53	137	159		DAG	-	-	-	-	-	-	-	T	C	-0.00452302	0.0435196	0.917242	-	-	-	-	-
	8088230	12199830	8	9411986	rs10109026	1	Genotyped	T	6032	4326	0.358588	TAG42:1(FA12:0)	-0.120393	0.0188978	1.88163e-10	rs55896564	7.40221e-53	137	159		TGs	-	-	-	-	-	-	-	T	C	-0.0123781	0.0450691	0.783635	-	-	-	-	-
	8088230	12199830	8	9445429	rs12679892	1	Genotyped	G	5885	3375	0.286746	DAG(18:0/22:6)	0.141561	0.0202443	2.6981e-12	rs55896564	7.40221e-53	186	215		DAG	-	-	-	-	-	-	-	G	A	-0.0334026	0.0461751	0.469585	-	-	-	-	-
	8088230	12199830	8	9445429	rs12679892	1	Genotyped	G	5695	3264	0.286567	DAG(12:0/18:0)	-0.181311	0.0205593	1.1553e-18	rs55896564	7.40221e-53	186	215		DAG	-	-	-	-	-	-	-	G	A	0.014933	0.0456544	0.74366	-	-	-	-	-
	8088230	12199830	8	9445429	rs12679892	1	Genotyped	G	5633	3225	0.28626	DAG(16:0/16:0)	-0.1411	0.0207116	9.58528e-12	rs55896564	7.40221e-53	186	215		DAG	-	-	-	-	-	-	-	G	A	2.16675e-05	0.0436875	0.999604	-	-	-	-	-
	8088230	12199830	8	9445429	rs12679892	1	Genotyped	G	5727	3299	0.288022	DAG(14:1/16:0)	0.133748	0.0204586	6.25539e-11	rs55896564	7.40221e-53	186	215		DAG	-	-	-	-	-	-	-	G	A	-0.0239539	0.0489801	0.624895	-	-	-	-	-
	8088230	12199830	8	9445429	rs12679892	1	Genotyped	G	5500	3133	0.284818	DAG(16:0/18:0)	-0.19483	0.020994	1.69059e-20	rs55896564	7.40221e-53	186	215		DAG	-	-	-	-	-	-	-	G	A	0.00837136	0.0441494	0.849644	-	-	-	-	-
	8088230	12199830	8	9496118	rs13275502	0.998	Imputed	A	5500	8943	0.813	DAG(16:0/18:0)	0.221094	0.0247112	3.64986e-19	rs55896564	7.40221e-53	12	12		DAG	-	-	-	-	-	-	-	A	T	0.00664939	0.0522922	0.898837	-	-	-	-	-
	8088230	12199830	8	9496118	rs13275502	0.998	Imputed	A	5885	9568	0.812914	DAG(18:0/22:6)	-0.179012	0.0238457	6.04514e-14	rs55896564	7.40221e-53	12	12		DAG	-	-	-	-	-	-	-	A	T	0.0721344	0.0546625	0.187217	-	-	-	-	-
	8088230	12199830	8	9496118	rs13275502	0.998	Imputed	A	5695	9261	0.813082	DAG(12:0/18:0)	0.20478	0.0242418	2.97924e-17	rs55896564	7.40221e-53	12	12		DAG	-	-	-	-	-	-	-	A	T	0.0330997	0.054068	0.540534	-	-	-	-	-
	8088230	12199830	8	9496118	rs13275502	0.998	Imputed	A	5633	9160	0.813066	DAG(16:0/16:0)	0.161616	0.0244549	3.87637e-11	rs55896564	7.40221e-53	12	12		DAG	-	-	-	-	-	-	-	A	T	0.0112601	0.0517436	0.827768	A	T	-0.012	0.024	0.62
	8088230	12199830	8	9496357	rs13268770	0.997	Imputed	G	5500	1229	0.111727	DAG(16:0/18:0)	-0.199014	0.0299277	2.93414e-11	rs55896564	7.40221e-53	132	152		DAG	-	-	-	-	-	-	-	G	A	-0.0647061	0.0634519	0.30805	-	-	-	-	-
	8088230	12199830	8	9510067	rs4841192	0.989	Imputed	G	5885	3989	0.338912	DAG(18:0/22:6)	-0.185496	0.0189899	1.54245e-22	rs55896564	7.40221e-53	2	5		DAG	-	-	-	-	-	-	-	G	A	0.0281071	0.0445871	0.528565	-	-	-	-	-
	8088230	12199830	8	9510067	rs4841192	0.989	Imputed	G	3936	2649	0.336509	MAG(FA12:0)	0.151423	0.0233587	9.02207e-11	rs55896564	7.40221e-53	2	5		MAG	-	-	-	-	-	-	-	G	A	0.00415148	0.0459559	0.928036	-	-	-	-	-
	8088230	12199830	8	9510067	rs4841192	0.989	Imputed	G	3861	2597	0.336312	MAG(FA14:0)	0.167717	0.0236113	1.21846e-12	rs55896564	7.40221e-53	2	5		MAG	-	-	-	-	-	-	-	G	A	-0.0484137	0.0443601	0.275331	-	-	-	-	-
	8088230	12199830	8	9510067	rs4841192	0.989	Imputed	G	5633	3831	0.34005	DAG(16:0/16:0)	0.160684	0.0194522	1.45145e-16	rs55896564	7.40221e-53	2	5		DAG	-	-	-	-	-	-	-	G	A	0.0187331	0.0421792	0.65703	-	-	-	-	-
	8088230	12199830	8	9510067	rs4841192	0.989	Imputed	G	4172	2835	0.339765	MAG(FA18:0)	0.181886	0.0224211	4.9683e-16	rs55896564	7.40221e-53	2	5		MAG	-	-	-	-	-	-	-	G	A	-0.0642678	0.0462737	0.165139	-	-	-	-	-
	8088230	12199830	8	9510067	rs4841192	0.989	Imputed	G	5695	3873	0.340035	DAG(12:0/18:0)	0.202942	0.0193443	9.49344e-26	rs55896564	7.40221e-53	2	5		DAG	-	-	-	-	-	-	-	G	A	-0.0204436	0.0440798	0.642888	-	-	-	-	-
	8088230	12199830	8	9510067	rs4841192	0.989	Imputed	G	5727	3868	0.337699	DAG(14:1/16:0)	-0.168653	0.0192412	1.86465e-18	rs55896564	7.40221e-53	2	5		DAG	-	-	-	-	-	-	-	G	A	-0.0196454	0.0472944	0.677937	-	-	-	-	-
	8088230	12199830	8	9510067	rs4841192	0.989	Imputed	G	5540	3737	0.337274	TAG36:0(FA12:0)	0.139333	0.0196402	1.30024e-12	rs55896564	7.40221e-53	2	5		TGs	-	-	-	-	-	-	-	G	A	-0.0184553	0.0449244	0.681288	-	-	-	-	-
	8088230	12199830	8	9510067	rs4841192	0.989	Imputed	G	5500	3754	0.341273	DAG(16:0/18:0)	0.221198	0.0196679	2.40517e-29	rs55896564	7.40221e-53	2	5		DAG	-	-	-	-	-	-	-	G	A	0.00873601	0.0426287	0.837661	-	-	-	-	-
	8088230	12199830	8	9510067	rs4841192	0.989	Imputed	G	4296	2904	0.337989	MAG(FA16:0)	0.146352	0.0222466	4.74823e-11	rs55896564	7.40221e-53	2	5		MAG	-	-	-	-	-	-	-	G	A	-0.0716316	0.0452719	0.113863	-	-	-	-	-
	8088230	12199830	8	9522917	rs66531120	1	Genotyped	C	5633	2699	0.23957	DAG(16:0/16:0)	0.149416	0.0217892	7.0149e-12	rs55896564	7.40221e-53	1	2		DAG	-	-	-	-	-	-	-	C	A	0.0439457	0.0515106	0.393757	-	-	-	-	-
	8088230	12199830	8	9522917	rs66531120	1	Genotyped	C	5500	2641	0.240091	DAG(16:0/18:0)	0.190036	0.0220576	6.968e-18	rs55896564	7.40221e-53	1	2		DAG	-	-	-	-	-	-	-	C	A	0.0301768	0.0520648	0.562296	-	-	-	-	-
	8088230	12199830	8	9522917	rs66531120	1	Genotyped	C	5727	2714	0.236948	DAG(14:1/16:0)	-0.144759	0.0216152	2.12575e-11	rs55896564	7.40221e-53	1	2		DAG	-	-	-	-	-	-	-	C	A	-0.00415524	0.0577747	0.942677	-	-	-	-	-
	8088230	12199830	8	9522917	rs66531120	1	Genotyped	C	5695	2719	0.238718	DAG(12:0/18:0)	0.158336	0.0217118	3.03908e-13	rs55896564	7.40221e-53	1	2		DAG	-	-	-	-	-	-	-	C	A	-0.0194148	0.053846	0.718493	-	-	-	-	-
[truncated: 7,515 more rows]

## Sheet: Supplementary Data 2
FA composite measures		Model 1#			Model 2##
[truncated: 17 more rows]

## Sheet: Supplementary Data 3 
FA composite measures		Model 1#			Model 2##
[truncated: 26 more rows]

## Sheet: Supplementary Data 4
																									Footnotes aGenomic Locus of Fatty acid composition in Model 1 based on Residuals adjusted for age,sex and top 10 principal components obtained in Model 1, which were subsequently normalized using a rank-based inverse normal transformation bSummary statistics of the Discovery GWAS - Rhineland study for Model 1: Rsq - Imputation score for independent SNPs > 0.3; Genotyped - Genotyped or imputed SNP…
[truncated: 2,429 more rows]

[truncated: 21 more sheets: Supplementary Data 5, Supplementary Data 6, Supplementary Data 7, Supplementary Data 8, Supplementary Data 9, Supplementary Data 10, Supplementary Data 11, Supplementary Data 12, Supplementary Data  13, Supplementary Data 14, Supplementary Data 15, Supplementary Data 16, Supplementary Data 17, Supplementary Data 18, Supplementary Data 19, Supplementary Data 20, Supplementary Data 21, Supplementary Data 22, Supplementary Data 23, Supplementary Data 24 …]
